# Supplementary material for: Dual-platform affinity proteomics identifies links between the recurrence of ovarian carcinoma and proteins released into the tumor microenvironment
Source: Theranostics. 2019 Aug 22;9(22):6601–17. doi: 10.7150/thno.37549 (PMC6771240; doi:10.7150/thno.37549)
Supplement: Supplementary file 1 — Supplementary figures and tables. [file thnov09p6601s1.xlsx]

## Sheet: Contents
Figure S1. Correlation-based hierarchal clustering of ascites and plasma samples. --------------------------------------------------------------------------------------------------------------------- Table S1. Clinical data for all patients. Table S2. SOMAscan data for all proteins and patients. Table S3. Proteins with significant differences in ascites versus plasma (adjusted p-value <0.05). Tab…

## Sheet: Figure S1
Figure S1. Correlation-based hierarchal clustering of ascites (OVCA…) and plasma samples from HGSC patients (OVCA…-P) and patients with non-malignant gynecologic diseases (MPH...) based on SOMAscan signals.

## Sheet: Table S1
Patient ID	Diagnosis	FIGO	Age range
Ascites
15	HGSC		6
17	HGSC		6
18	HGSC		6
20	HGSC		7
21	HGSC		4
22	HGSC		7
23	HGSC		7
25	HGSC		7
26	HGSC		7
27	HGSC		7
28	HGSC		7
29	HGSC		4
30	HGSC		5
31	HGSC		6
36	HGSC		5
37	HGSC		6
38	HGSC		5
41	HGSC		3
42	HGSC		4
46	HGSC		6
50	HGSC		6
51	HGSC		4
54	HGSC		7
58	HGSC		8
65	HGSC		4
66	HGSC		7
67	HGSC		8
68	HGSC		6
69	HGSC		6
72	HGSC		7
78	HGSC		6
80	HGSC		7
82	HGSC		4
84	HGSC		7
91	HGSC		6
92	HGSC		6
95	HGSC		5
96	HGSC		7
101	HGSC		7
103	HGSC		6
105	HGSC		6
108	HGSC		6
112	HGSC		5
114	HGSC		5
115	HGSC		5
116	HGSC		7
117	HGSC		4
118	HGSC		5
119	HGSC		7
120	HGSC		7
121	HGSC		7
122	HGSC		7
124	HGSC		6
125	HGSC		7
127	HGSC		7
128	HGSC		6
129	HGSC		2
132	HGSC		4
133	HGSC		7
137	HGSC		6
139	HGSC		5
141	HGSC		7
142	HGSC		6
143	HGSC		5
145	HGSC		5
147	HGSC		5
153	HGSC		7
159	HGSC		7
161	HGSC		7
162	HGSC		7
Plasma
20	HGSC	IIIC	7
21	HGSC	IIIC	4
22	HGSC	IIIC	7
25	HGSC	IIIC	7
31	HGSC	IIIC	6
36	HGSC	IIIC	5
38	HGSC	IIIC	5
41	HGSC	IIIC	3
42	HGSC	IIIC	4
50	HGSC	IIIC	6
58	HGSC	IIIB	8
66	HGSC	IIIC	7
69	HGSC	IIIC	6
72	HGSC		7
78	HGSC	IIIC	6
80	HGSC	IIIC	7
92	HGSC	IIIC	6
96	HGSC	IIIC	7
103	HGSC	IIIC	6
108	HGSC	IIIC	6
N-01	Uterine myomatosis	N/A	4
N-02	Ovarian cyst	N/A	3
N-05	Uterine myomatosis	N/A	5
N-07	Endometriosis	N/A	5
N-08	Ovarian cyst	N/A	4
N-09	Uterine myomatosis	N/A	4
N-10	Uterine myomatosis	N/A	4
N-11	Uterine myomatosis	N/A	4
N-12	Ovarian cyst	N/A	6
N-13	Uterine myomatosis	N/A	4

## Sheet: Table S2
Protein	OVCA145	OVCA25	OVCA23	OVCA72	OVCA22	OVCA21	OVCA78	OVCA20	OVCA18	OVCA17	OVCA162	OVCA161	OVCA159	OVCA153	OVCA15	OVCA147	OVCA26	OVCA54	OVCA27	OVCA29	OVCA51	OVCA65	OVCA50	OVCA46	OVCA66	OVCA42	OVCA41	OVCA67	OVCA38	OVCA37	OVCA68	OVCA36	OVCA69	OVCA31	OVCA30	OVCA28	OVCA143	OVCA58	OVCA141	OVCA96	OVCA95	OVCA92	OVCA91	OVCA84	OVCA82	OVCA101	OVCA103	OVCA80	OVCA105
14-3-3	7047.4	2893.2	6141.2	2897	1515.6	2015.8	3699.1	3843.6	5269	8961.3	2162.2	23302.5	12749.8	5585.6	4248.7	4090	8094.2	8288.7	6911	4252.5	2748.1	3553	6883.8	5008.5	3516.2	2832.9	7807.1	7646.5	11881.5	4830.1	12577	6447.2	3114.4	5063.5	5262.7	4865.2	8082.9	23810	12411.3	7367.7	10537.4	10809.3	2913.9	10801.8	4372.8	3526.5	1750.7	8366.5	4440.3
A2M	8214.5	15020.4	10286	29541.8	22958.9	14096.1	14707.6	11302.9	10242.5	12846.6	17620.5	20355.4	18899.3	14036.3	11885.9	14222.9	33118	18789.3	16993.1	12030.2	12518.8	22593.4	5556.5	16559.8	19082.7	16848.2	11179.4	12166.9	9912.8	20592.1	12591.5	13336	10560.3	15299.7	5216.8	35253.1	16725.3	10244.8	9276.8	6071.7	10271.6	14149.6	16457.5	30069.1	14614.9	14051.7	15913.5	26215	10770.9
ABL1	114.4	103.8	104.9	100.8	119.3	146	142.5	98.5	105.3	98.5	83.4	79.8	98.2	134.3	132.9	132.1	72.2	178.7	107.3	160.6	125.3	98.2	129	133.9	140.1	177.3	191.2	105.5	121	130.6	101.1	101.4	87.3	92.7	117.6	145.6	111.9	86.1	150.9	112.9	108.6	114.3	114.7	100.8	107.8	115.8	129.4	99	89.1
ABL2	2202.5	1929.1	1923	1337.2	1358	1348.5	1181.4	1632.6	2413.7	1399.4	1129.2	2203.3	2949.1	1916.3	1754.9	1690.6	1591.9	1278.4	2368.4	1721.9	2054.9	1501.4	1919.5	1744.7	1664.7	1607.1	1657	2370.9	2223.1	1362.1	2021	2036.9	926.9	1611.4	1552.8	1732.2	1604.2	2274.3	2275.7	1884.7	1809.3	2967.6	1484.6	2870.9	1771.7	975.1	1201.1	1784.8	2083.8
ACAN	522.5	400.7	488.3	462.3	351.1	576.8	582	402.6	543.9	713.4	503	396.3	457.1	520.2	718.8	348.8	357.4	837.1	492.4	585.7	1385.3	863	537.9	925.3	426.7	550.2	681.7	427.3	475.2	474.7	556.1	418.6	835.2	462.3	617.7	506.2	472.4	572.6	571.1	563.9	516.5	391.2	573.9	601.8	435.9	654.1	925.5	779.5	403.3
ACE2	1082.5	407.9	496.1	437.3	452.4	292.3	391.1	521.9	577.7	517.8	236.1	641.4	917.9	750.4	473.6	490.6	457.8	484.2	727.4	383.8	305.2	338.8	347.2	421.2	343.3	637.9	416.2	709.6	494.2	383.5	985.3	706.7	300.1	458.6	470.9	427.3	516.7	937.3	356.3	685.6	701.4	635.9	320.4	632.4	605.4	571.3	318.8	802	591.5
ACP1	13120.8	5323.6	3445.2	5344.7	1007.7	806.9	2621.6	2868.8	3957.8	3385.1	1037.1	4426.6	13256.1	4215.2	3686.6	10739.2	3775.9	2307.6	3225.1	1173.1	910.9	1484.8	6391.4	6454.5	1500.4	2001.2	1675.3	4149.1	6145.1	5867.2	5169.7	19774.1	1057.7	2973.1	1919.3	3322.5	6310.8	10268.5	2257.7	3999.1	5887.9	5396.9	1318.2	11472.5	3705.7	810.7	717.6	6659.3	6186.1
ACP5	2268.8	4059	3400.7	4881.6	4001	5676.5	4370.8	5499.1	3965.5	6028.8	4085.3	6262.4	3017.6	4257.5	4715.7	4433.6	7346.4	4242.9	3383	4776.4	4031.3	7831.5	5186.2	2177	4319.4	3273.5	2925	3501.9	3894.5	6105.3	3723.2	4335.7	7492.5	3581.3	5974.7	4585.1	5214.7	2373.2	5718	7692.2	3216.3	3369.4	4090.7	4497.2	4343.6	4865.8	3830.1	4778	4629.2
ACTH	299.9	269.9	282.6	247.3	255	232.4	259.5	368.6	261.2	243.9	935.9	438.3	303.1	366.3	380.1	251.4	453.1	379.1	293.5	251.6	233.6	232	314.2	292.6	277.1	296	258.4	257	279.4	356.2	374	282.8	497.3	619.6	214	285.6	308.4	204.9	801.3	336.6	294.2	369.4	279.8	294.9	381	286.9	228.6	312.2	294.5
ACVR1B	2178.9	502.3	675.1	298.4	141.5	243.2	405.3	461.1	276	279	173.3	651.1	2093.4	414.6	325	1017.8	197.5	276.4	243.3	245.2	200.2	1337.5	266.4	621.7	200.1	408.6	345.3	237.4	700.2	238.6	132.4	1375.5	221.1	668	458.8	348.7	1036.9	726.6	497.1	512.3	1133.4	2415.4	262.2	400	298.2	246.8	283.6	1582.8	749.3
ACVRL1	1771.9	1219.6	1484.4	986	853.5	1781.1	2075.5	1704.9	1761	1219.2	766.5	1368.2	1657.2	1862.2	1750.8	1108.4	2377	2559.5	1666.9	1799.3	1845.9	1040.4	1852.8	1802.7	977.4	1824.8	2230.8	1267.4	1690.2	1045.5	1884.4	1494.2	1159.2	1386.4	1243.4	1753.3	1429.2	6589.4	1685.1	1671.4	1698.5	1518.1	1436.8	1290.4	1313.9	1401	2908.4	1345.1	1277.7
ACY1	3866.3	3576.4	3377	1499	743.3	2344.5	2403.6	2709.3	2961.4	10377.6	1804.6	1782.3	5424.4	5633.3	7041.5	4061.1	4661.2	3570.5	7050	4919.7	4733.4	6126.7	7677	1384.3	4384.5	6592.5	6205.4	5757	10467.3	12971.5	3370.2	4827.9	2582.6	4842	8792.2	5723.8	6376.2	5389	11299.6	5360.4	4274.6	4059.3	4226.3	3161.2	3925.7	2820.2	2682.3	9236.9	4077
ADAM9	3605.8	4020.1	2631.9	2890.2	3345.7	3362.5	2611.8	4147.1	2256.2	3996	4093.5	5095.3	2527	3133.8	4232	2837.2	9817.9	3162.2	1869.6	2721.2	3504.3	4305.4	2442.4	2378.6	3961.2	4549.5	3806.9	4120.5	3075.6	3240.2	3342.9	3743.3	3671.4	4964	3386	2170.1	3354.8	2972.5	3473.8	2188.6	2392.5	2165	5899.7	10230	2605	4473.6	3845	2646.8	2901.8
ADAM12	1086.5	3684.4	6309.9	6579.3	12363.3	15340.4	3781.4	9828	12167.6	6176.6	6913.4	1585.8	1568.4	5706.2	2795.4	6368.8	4322.3	4543.6	4789.5	10752.2	15327.1	18041	6927.4	2119.9	10663.6	3953	10019.1	10091.8	5991.5	12828.8	4810.5	3111.2	8465	7713.6	12392.1	3291.5	3946.4	2049.4	2297.3	7124.6	4242.7	5856.4	8600.5	4153	6742.9	9479.8	15584.7	6131.9	6495.6
ADAMTS1	800.7	570.8	741.5	402.7	334.6	410.2	677.3	471.9	547.8	716.9	375.4	459.9	918.3	517.8	479.1	598.4	430.5	556.6	686.2	564.7	368.2	994.5	472.8	1414.4	667.8	1819.3	22638.6	714.2	872.6	745.2	963.6	608.8	548.2	813.9	841.7	632.6	811	664.1	612.7	461.5	857.6	773	532.1	807.3	566.1	448.5	364	690.3	825.9
ADAMTS4	138.7	223.6	218.1	192.8	165.3	193.5	158.8	143.3	207.3	159.8	186.5	104.3	181.4	157.1	155.3	149.2	112.4	207.2	168.5	347.8	250.5	184.5	148.7	194	170.4	344.5	277.9	106.3	185.7	201.1	104.1	135.1	220.9	166.1	162.6	221.3	443.8	142.7	231.9	218.4	151.7	164.3	171.7	119.9	126.6	232.3	209.4	147.9	121.7
ADAMTS5	293.3	311.6	217.7	471.8	347.1	180.2	253.7	319.8	426.7	263.9	247.7	266.1	253.6	288	161.2	248	267	292.6	286.7	221.2	242.8	259.7	194.1	318	265.3	238.5	192.9	337.6	186.1	299.1	239.2	222.4	233.1	180.1	230.7	261.4	316.7	339.3	305.3	291.1	253.4	233.9	291.2	305.4	213.8	252.6	202.3	270.6	261.1
ADAMTS13	1825.2	5393.4	2755.2	3014.6	3127.7	3431	3664	2077.6	2684	4579	2457.3	2539.4	2750.3	2295	2877.2	2476.4	2791.1	3667.2	3058.4	3315.8	2479.1	5777.3	1532.7	2974.2	3046.9	4083.1	3980	1845.1	3457.7	4445.1	2742.1	1309.4	1248.1	3649.1	4318.1	4913.8	3374.2	2205.9	2127.1	1896.3	3464.9	3066.9	2361.3	3719.5	2647.7	2535.3	3089.5	1976.5	4098.3
ADAMTS15	706.9	586.4	775.3	632.7	1368.8	725.3	698.3	838.8	786.1	747.7	740.7	528.8	899.6	648.4	793.2	598.6	749.2	761.3	583.1	2058	588.1	872	590	1005.9	673.2	738.5	839.7	623.7	570.5	696.7	866.2	417.2	536.3	532.4	540.5	1021.7	1232.8	1035	809.2	696.5	867.2	778.5	705	772.8	462.7	619.7	986.7	528	621.3
ADGRE2	428	799.9	1069.1	879.6	1152.4	941	694	766.1	1040.1	1112.4	1117.8	1968.1	918.8	893.4	1345.2	687.6	1930.9	1105.2	1323.6	543.5	723.4	1377.7	599	770.7	1881.1	749.2	874.4	1271.7	925.7	1720	929.4	773.5	1057	842.8	1255.9	938.6	1686.8	655.4	740.3	717.2	692.6	802.6	744.9	354.1	708.6	1012.8	736.7	994.2	876.5
ADGRE5	1555.9	1468.8	1239.6	1324.8	1459.3	1459	1074.4	1153.3	1628.7	1623.3	1378.8	2094.2	1919.1	1238.9	1111.5	1577	954.2	1287.9	1320	1485.7	1663.1	1526.2	1057.7	1272.1	1561.9	1522.7	1516.2	1383.5	1695.2	1357.9	1565.6	1449.2	1254.8	1264.8	1372.5	1302.9	1232.2	1215.8	1056.1	1171.9	1271.5	2309.3	1482.4	1467.7	1545	1062.9	1457.7	1473.5	1397.8
ADGRG5	624.9	502.8	556.4	516	547.1	566.8	584.3	457	601.5	524.6	457.5	520	579.3	615.8	514.9	467.8	413.5	678.8	693.7	605.6	569.1	549.7	472	624.6	501.4	643.8	753.6	581.4	613.3	440.2	685.5	512.6	530.7	483.6	531.3	550.4	499.7	676.7	517	504.9	627	537.1	554.6	490.7	493.9	525.2	605.3	548.6	530.5
ADIPOQ	1283	1121.5	1521.9	3508.2	1546.5	798.4	1583.2	3286.9	2695.3	1047.3	3941.9	2815.7	1933.3	2164.2	1516.9	1132.7	3205.4	1769.3	1717.9	1710.9	950.7	1557.7	1521.6	1677.1	3145.2	1198.1	1618.5	1576.5	2011.6	2479.3	1357.3	1331.3	2177.5	1492.6	1844.7	1710	1855	2122.7	1805.6	1395.9	942.1	2728.3	2863.4	1733.3	2145.7	3114.9	1140.4	1157.9	1142.5
ADM	2298.2	2039.8	1859.6	1760.5	2047.1	2345.6	1776.7	1591.5	2069.8	1757.7	2507.2	2548.7	2700.6	1866.8	1760.9	2027	1945.6	1763.9	1962.3	2118.5	2337.3	1725.6	1704.3	1766.9	1845.7	2086.9	2030.9	3162.9	1772.3	1583.7	2771.2	2972.5	1790.3	1660.9	1692.5	1907.9	1536	2302.1	1637.1	2029.1	2788	2218.3	1797.3	2547	2238	1857.8	2066.1	104506	1911
ADRBK1	711.7	2391.9	6518.9	1292	298.7	600.6	1363.8	904.3	2871.5	607.2	1016.1	1687.9	864.3	1151.1	200.5	2044.1	480.7	301.9	1414.2	493	1322.5	2109.3	956	6834.7	914.1	2229.8	1660.9	1094.1	4750.9	936.5	283.3	3838	956.4	2177.9	1701.9	2636.9	2071.6	10395.5	495.2	507.1	3274.9	2712.9	1420.5	294.1	244.9	625.5	1264.6	1387	2627.2
ADSL	38551.6	4772.3	13706.4	10531.9	2771.6	2439.8	4747	13065	10912.6	6955.2	2759.3	10395.2	22123.4	3756.4	4695.7	18020.1	3348.9	4451	7412.9	3001	3957	5132.7	7286.1	11666	4400.1	5490.7	4751	14615.9	5897.8	8738.2	8499	32168.5	5925.3	13788.1	9028.3	16043.3	18479	9869.3	5653.7	6212.1	15152.9	16358.5	7395.8	3714	13791.9	3351	2484.7	32790.1	10408.4
AFM	13199.7	12575.5	12949.6	17556.1	9551.4	12475.8	10102.3	9743	17700.7	13712.8	9813	16625.7	13728.5	11104.1	17480	15733	14677.3	9749.4	11289.7	13080.4	12091.8	14141.4	14265.2	16201.1	16062.8	10534.9	7529.2	8821.8	13012.7	14659.8	11999.9	18579.5	12895.6	15640.2	15415	19698.5	9597	9139.8	10744	15944.9	9803.5	15036.5	15500.7	13023.3	17874.8	11146.9	9891.8	13996.7	13948.7
AFP	805.1	818.1	632.7	865.6	1036.3	795.9	1065.8	820.8	1113.7	720.1	1054.7	908.3	789.7	814.1	600.3	677.1	1113.4	969.6	781.2	803.2	800.1	772.6	545.4	722.7	832.1	685.1	666.3	1040.4	706.6	733	1165	1089	840.4	749	954.5	694.9	645	1186	687.6	797.5	871.8	845.4	973.2	673.8	908.9	736	853.4	827.1	886.1
AGER	145.1	134.5	142.8	93.6	96.7	115.5	98.1	99.5	231.6	89.3	128.2	110.9	146.2	97.3	134.1	108.1	91	551	83.6	245.9	150.8	65	148.7	145.3	129.6	114	84.1	61.1	87.7	72.5	30.7	150.5	93.2	60.8	135.9	210.3	134.7	146.2	199.2	136.5	105.1	180.4	66.1	112.5	81.3	113.6	73	140	66.5
AGR2	373.9	470	620.9	435.8	447.3	394.8	352.2	368.7	631.2	511.4	579.7	472.5	384.7	443	398.1	435	1697	417.3	579.6	478.2	518.1	460	700.2	578.8	482.7	519.7	882.5	441.7	698.4	480.3	471.3	461.3	659.8	506.1	413.5	501	332.6	691.4	680.8	399.2	603.9	809.4	461.8	537.3	434.7	330.6	413.9	335.7	405.9
AGRP	4206.6	2778.3	2090.1	3278.6	3684.3	2516	4561.9	3658.2	2689.3	2903.2	4482.4	4390.9	1883.4	2407.8	1637.6	3397	1699.6	2669	1373.4	2668.8	3900.7	3053.9	1868.2	1824.9	2543.1	3718.7	3037.7	1603.8	1971.1	2809.1	2163.8	1043	3170.2	2052	2406.2	2606.8	2238.9	1683.5	1479	1173.9	1066.2	1823.2	3761.8	1828.6	2150.2	3867.9	3573	3961.4	3957.6
AGT	4685.4	4162	3080.9	3551.4	2446	2652.1	4809.8	3593.9	3942.5	6324.3	5234.8	3273.4	3795.5	3906	1306.1	4002.4	3767.8	1610.8	3108.4	3225.5	5081.2	3499.2	4685.4	4532.2	3021.6	4321.2	1708.7	2409.9	3472.5	3470.7	4247.9	3862.2	3378.8	3723.3	4009	3875.4	2240.3	2624.3	3824.3	4343.3	3559	3310.4	4755.1	2899	4457.7	3870.7	3350.1	3762.3	4527.2
AHSG	1542	1313.8	1283.4	1868.1	1189.8	1358.6	1069.6	992.4	1552.7	1597.9	1120.5	1803.6	1351.4	1135.1	1811.6	1648.2	1373.2	1053.3	1331.5	1350	1209.6	1574.1	1038.4	1550.7	1584.3	1690.8	1466.5	1149.6	1644.3	1762.5	1308.5	2139.6	1612.1	1741.3	1731.3	1571.3	1494.8	1049.4	3217.3	1276.4	1281	1362.3	1088	1869.1	1720.3	1469.3	1160.2	1552.8	1601
AIF1	27032.2	7188.6	14130.8	11139.3	8726.7	6835.3	8137	13253.9	11667.3	7769	6883.1	16226	15775.7	8689.5	5867.4	14025.2	3361.5	7204.2	9903.6	6566.1	12537.3	13911.5	7748.4	16224.5	7160.2	13260.5	14533.9	17454	9005.4	7289.7	39727.8	17593.5	6322.9	11688.9	7338.9	11123.5	15413.9	9183.6	7289.5	7809.9	22717.9	11142	9210.1	2888.2	12887.9	6222.1	6778.4	25882.9	15529.8
AIMP1	3204	4041.6	3640.2	3709.7	2818.4	2655.7	3125.3	3270	4003.2	3149.6	3427.3	3126.9	3723.9	3129.5	2029.2	3672.1	3418.2	2609.2	4099.6	2715.3	3371.1	4802.1	3433	4370	4055.1	4231	4342.5	4883.7	3850.1	4352	4080	4893.3	2372.8	3231.6	4274.2	3636.1	3411.7	4769.5	1731.5	3000.4	3953.8	3881.2	3942.4	3773.3	4233.7	3759.8	3268.7	3762.4	4145.8
AIP	10041.8	1768.1	2371.3	1529.8	864.3	999.5	1219.4	2123.5	3176.7	1926.6	745.2	4249.6	9088.2	2228.6	1812.6	3180	1914.1	1720.6	2423.2	1069.3	1024.1	1216.2	2306.4	2002.2	1237.5	1211.3	1433	5673.5	2751.5	1409	6737	6795.6	935.7	2067.2	1619.3	1486.5	3719.3	4707.9	1327.1	3507.5	6819.7	5206	1331.7	3226	2899.8	836.5	999.4	4983.5	3113.1
AK1	53457.5	4488.6	12688.7	8826.4	664.7	572.4	3348.6	5821.1	41032.3	3588.8	919.3	5304.2	21191.9	2425.7	2412.3	13221	3158.7	429.6	11768.8	573.1	2360.9	2765.6	7055.5	9831.5	3268.8	2745.4	1855.2	25249.7	13566.1	4854.7	12109.6	53518.2	3764.8	39432.3	5085.1	4573.6	6935.1	13257.8	935.6	8624.6	28908.4	20662.5	4604.2	5185.1	19099.4	588.5	924.2	32092.5	8570.8
AKR1A1	41384.2	13375.5	18153.2	11645.4	7753.3	6787.4	5660.8	23737.1	25597	24358.6	8163.4	23756.8	27881.3	13392.1	39682	18346.6	15800	13190.8	21697	11361.5	12291.1	9607	15949.6	20682.2	11459.4	13684.8	9140.8	28074.7	25269.8	12917.6	39218.6	19006.7	11848.4	18384.8	18053.6	17812.8	22310.9	12728	18503	12605.6	22820.7	24521.8	12048.8	18710.2	21564.6	10202.2	6407.4	41836.7	18378.8
AKR7A2	4618.6	862	1190.4	552.5	83.4	128.1	388.4	986.2	1964.7	803.1	208.4	1293.5	2775.7	598.9	429.6	1742.4	679.8	305.9	441	131.1	257.4	528.7	679.9	1538.6	329.3	429.3	323.7	1383.3	1653.3	561.9	966.9	4212.1	265	1101	619	531.3	1229.3	2220	405.9	922.7	2549.8	2791	628.5	557.9	621.2	139.9	202.4	3808.1	1394.2
AKT1	10102.3	3915.8	5315.2	4219.2	2225.7	2620	2399.6	7080.9	11532.5	2593.7	2959	12217.7	17295.2	3373.8	2468.3	5877.3	13561.7	1994.7	9876.5	2065.9	3558.7	3915.4	5105	5445.9	4202.8	2454.5	2926.1	14726.7	2951.5	4175.2	6372.5	14864.4	2644.6	6652.7	3775.3	5854.7	4126.6	11441.6	1842.7	5825.5	11049.3	8842.3	3788.5	8351.9	7575.4	1393.3	2530.2	12232	5920.1
AKT2	21517.2	8149.4	11386.7	13235	6140.2	5680.1	188117	15826.7	23079.8	5224.9	7959.7	31013.6	34825.2	5400	4829.5	14137.4	33100.7	3403.1	17718.1	3682.9	6313.2	8181.3	10421.7	10472.9	10385.3	3094.6	4389.2	34533.9	4804.1	9946.5	13023.2	34750.8	6103.6	12287.8	9256.5	11800.7	10222.4	20926.1	2073.2	13845.5	16713	17852.7	9852.4	19221.5	19747.7	4003.6	5771.6	28949.6	11478.3
ALB	8671.8	7242.9	7427.1	9943.1	6448.1	10175.6	6546.8	5209.3	8442.5	8688.6	7742.4	14106.3	11322.3	7730.1	11976.7	10372.6	6196.8	6725.7	8489.7	7150.2	7317.7	7601	7416.6	8815.2	9065.1	6686.9	5494	10077.5	7452.6	9538.1	7105.7	10869.5	7964.2	10901.2	8316.8	8164	8119	6606.7	10374.7	6646.3	8636	7679.1	5971.1	12206.3	10194.8	6776.6	7966.2	9192.8	8772.8
ALCAM	18343.6	13175.8	27461	17675.6	17016.2	16172.1	11807.3	15228.3	13433.5	11272.9	13135.2	36538.2	9985.6	9913.3	21267.7	12015	14733.6	13395.1	13575.2	14036.6	18766.9	23041.3	30419.9	15431.8	15418.1	12450.1	18415.7	18362.9	13518.3	20063.6	14126	15809.3	31604.8	17376.8	22638.8	20046.2	11743.9	7197.1	28022.6	25426.1	8339.6	9132.5	12670.5	14030.8	17003.2	19142.4	31657	10779	10758.2
ALDOA	30602	70074.3	130468	39288.2	27837.8	49101.2	59997.9	70579.5	93033	140376	40775.5	83983.2	69520.9	48417.2	104662	67699.8	108982	71575.6	124879	89496.5	56302	75391.2	131064	84456.6	54638.2	105667	159307	92398.8	182901	104090	107612	107559	49536.7	102450	79381.4	77306.9	95044.4	144909	144275	69015.5	77275.8	84248.9	60086.9	118955	62831.5	77453.2	52604.5	84438.4	87087.1
AMH	8456.2	9522.6	7942.1	11230	10681.2	10154.5	10668.9	8027.9	8614.7	9814.1	12490.7	6558.7	8550.8	8119.7	9141.5	11268.8	6971.6	10211.7	9141.5	9185.1	11944.1	11809.8	10227.5	9459.8	10635.8	13472.1	10729.1	8637.6	8043	10467.9	10869.7	7052.4	11550.5	8624.7	10079.8	9686.5	7025	6586.2	5503.1	11107.9	7479.7	8234.2	11105.1	7276.7	12478.9	9900.2	10487.4	8959.3	8475.4
AMICA1	382	333.1	215.6	252.2	327	239.2	273.9	214.2	243.3	243.3	408.4	239.5	313.2	236.9	381.6	440.6	274.4	285.7	220	238.2	257.9	228.3	279.1	262.4	361.6	253.2	258.6	247.1	220.3	353.3	219.8	266.1	926.9	475.7	221.5	256.7	221.4	244.2	664	304.9	278.8	1680.7	271.4	257.7	726.9	294.9	341.9	248.9	248.6
AMIGO2	1303.2	2870.4	1963.3	2150	3276.3	3548.2	1985.9	2447.3	2107.6	3396.7	4735	13287.2	1403.6	1667.3	2577.2	2739.4	2281.3	2009.3	1268.3	3433.1	5165.8	5986.6	3498.9	1570.7	2332	1357.4	1469.3	2738.2	5596.5	9466.3	1578	1071.7	6928.1	2052.5	3427.7	3002.5	1951.2	830.2	2987.8	1658.3	1087.3	1417.8	3524.6	3671	1508.5	3172.7	3937.6	1223.2	1815.4
AMN	69	86.1	71.5	104.2	1926.6	120.3	115.1	80.6	84	107	97.7	81.5	74.4	93.9	477.1	632.5	108.8	139.1	79.5	98	94.2	92.7	97.1	97.2	91.8	109	117.5	72.6	83.2	87.4	67.7	76.7	84.1	91.8	106.8	131.7	94.3	60.3	73.8	95.8	85.4	94.4	97.8	64.4	87.8	92.3	100.1	71.9	74.6
ANG	1540.4	1785.8	2204	2414.4	2494.4	1593.2	2744.8	1915.6	155.2	2013.6	1254.2	2183.8	1863	2281.1	1182.3	2677	1485.2	1134.6	1810.9	1427.7	438.4	2025.2	1899.2	1857.7	1611.8	1188.8	1561.1	1339.5	2118.4	1946.2	2408.4	1749.9	1642	2579.7	1959.5	1715.2	2175.3	2762.4	1341.1	2062.6	1424.2	2229.2	2018.5	1454.7	1482.7	2888.3	1050.2	3729.9	2229.6
ANGPT1	404	414.4	357.2	317.8	319.6	508.5	371.6	455.9	370.3	362	280.8	291.5	412.7	320.7	390	402.8	358.9	411.7	369.8	469.6	374.2	447.2	340.1	336.8	291	592.8	468.6	646.2	367.2	381.2	533.5	403.4	299	428.4	421.7	395.7	307.9	401.5	632.4	359.2	451.1	443.2	323.6	348.5	484.4	354.4	421.8	478.5	363.4
ANGPT2	1052.9	1853.4	1736.8	965.1	1873.2	2164.6	1717.9	1329.5	1316.5	2311.6	2502.6	760.7	672.4	1397.2	1917.3	1176.7	1172.6	2925.5	887.4	2405.5	2779	2058.1	1209.5	955.2	1492.8	2191	2085.8	1275.1	2094.5	1910.3	1281.6	446.5	2168.5	1611.8	1937.4	1501.1	1711	1398.6	2327.5	1617.7	1812	802.9	2187.8	963	922.9	1679.9	3831.2	827.5	1671.9
ANGPT4	740.3	443.2	736.7	327.4	321.1	608.4	981.2	395.6	463.1	938.4	332	729.5	1152.3	619.7	1299.4	418.6	441.9	928.7	543.9	1309.3	440.3	464.8	645.2	799.2	342	689.2	785.5	515.8	592.6	605.5	830.2	652.6	331.3	529.5	491.2	613.5	793.1	1334.2	839.8	838.2	708.6	429.5	354	541.5	551.1	435.5	487.7	610.1	501.6
ANGPTL3	385	357.6	377.8	248.3	211.4	680.1	737.2	328.3	475.8	328.1	201	350.4	358.9	655.3	589.1	265.8	261.6	1052.6	419.5	621.7	524.8	250.8	698.2	595.6	246.9	667.9	818.6	325.6	519.8	265.2	448	337.7	269.5	417.7	404.1	531.6	412.4	456.4	829	560.8	701.6	294.3	520	469.2	305	439.9	589	319.1	332.8
ANGPTL4	5979.3	10996.4	18868.8	6783.1	6325.4	9875.6	8781	24838.1	9703.9	25266.4	11246.8	6559.4	11395.5	15017.5	7000	12754.8	6058	13738.5	11289.8	36758.3	10642.5	11678.7	12545.8	9376.3	4131.4	6656.4	11291.1	4663.8	18671.3	9730.6	9398.8	9824.6	11700.1	19762.4	10147.8	38666.1	4400.8	16710.7	22244.2	9532	8935.1	6286.2	18185.1	10709.5	9032.2	6682.5	7043.8	8437.7	5232.9
ANK2	260.2	435.4	680.1	380.7	390.8	445.1	487.7	277.3	932.9	2041.4	657.8	430.1	240.8	496.9	315.8	333.5	325.1	299	508.5	524	716.3	656	416.6	323.3	424.5	432.5	560.1	331.7	519.2	575.2	245.8	316.2	755.3	671.4	374.3	371.4	259.2	365.2	454.3	363.7	274.6	363.1	363.1	408.8	268	378.1	417.4	223.5	305.3
ANP32B	272.9	215.4	191.7	245.3	356.7	326.5	266.6	242.6	214.6	184.7	359.4	541.3	361.3	274.3	271.8	244.6	153.6	279.4	184.4	431.7	301.2	174.6	277.9	251.3	229.6	194.6	170.6	308.5	307	253	208.7	288.5	220.4	502.1	236	182.7	187.1	278.3	458	247.2	186.4	278.8	207.5	208.7	220.4	263.5	345.7	242.5	222.8
ANXA1	150214	152459	121637	83421.6	72792.9	89733.5	118481	193435	98381.3	65113.4	77932.6	123882	141259	71063.9	89232.7	178315	143405	83545.6	124857	95487.9	77857	100794	88064.1	121551	93558.6	102236	114676	159744	117790	85930.6	156180	190759	100934	111029	138900	119319	126579	75098.9	73898.4	123778	92554	110365	176359	88812.9	198669	18701.7	60856.3	228151	82734.7
ANXA2	139480	104563	103511	107504	103702	107564	98073	161112	65810.4	81601.5	128584	98797.1	118831	57745.8	65027.9	172753	115060	84401.9	91887	101932	52420.9	73834	59416.7	74489.9	109205	75603.9	91358.1	127092	94315.5	80932	133210	151233	80480	92860.4	123490	82603.6	112094	48609.2	65149.5	94718	69462.6	86738.7	163448	119494	142134	39120.9	88001.1	198702	100628
ANXA5	4657.4	1034.5	1473.5	1245.4	787.1	696.1	1159.4	2576.9	1447.8	723.6	2018.4	2041.8	1591.7	880.8	1378	1426.1	693	741.9	1899.3	807.7	852.9	893.8	1077	1613.3	937.2	944.8	982.3	2312.7	1191.3	910.2	2827.8	4122.5	1592.8	1540.9	963.9	1884.1	1600.3	1221.1	678.7	1238.6	1463.8	1295.1	1994.4	1161.5	2118.9	589.1	783	3026.2	1113.3
ANXA6	3421.9	2194.9	1870.8	1647.3	1759.9	1474.1	1662.1	4442.7	1835.1	3090.3	2034.2	3593	2175.1	1558.4	2919.2	1699.8	1662.2	1784.2	3053.7	2906.2	1915.3	1425.4	2103.6	1908.1	1880.6	1518	1869.1	8334.8	1437.6	1497.7	4195.6	6634	1446.4	1583.9	1807.6	2112.4	1667.3	3693.8	1951.3	1853.3	2167	1742.6	2138.4	3429	3212.3	2001.2	1574.2	5853	1747.1
APCS	12030.6	17160	18531.8	13008.2	11162.5	15882.9	14595.4	15616.3	14141.1	23524.1	15340.9	7093.6	21073.2	14859	9387.7	18614	11012.1	15671.7	17191.9	14387.3	13147.6	14951.5	13288.9	16084.6	13992	17272.5	27189.1	9375.9	14466.2	17303.8	19548.4	7866.7	14357	19655	17334.8	12045.2	14905.6	14859	7867.7	15112.5	20049.6	15326.7	14041.6	12232	18115.8	11762.8	13416	10761.1	17141.4
APOA1	7151.2	4650.5	4616.3	6012.2	4190.8	3693.8	4587.3	2913.4	5857.5	5018.1	4995.5	6528.9	2982	4555.4	6127.6	3952.2	4640	3869.8	4117.3	5911.5	3328.8	4821.1	3102	6862.6	5299.3	3771.6	3476.6	4062.8	1533.2	3881.7	3141.4	3914.7	4472.6	6138.2	5857.4	5522.9	4822.1	3791.6	3450.1	3221.4	4727.3	5949.8	5752.2	4403.1	4210.9	4125.7	3427.4	4173.9	4637
APOB	6518.9	12725.7	7691.2	38962.8	42346.8	22481.9	17794.8	20400.9	17948	11745.3	40940.4	35474	7618.3	11968.9	16870	4487.6	9362.7	19457.7	9589.2	27421.7	40129	24837.9	8575.9	6370.5	17436.6	10922	6933.6	31291.6	14705.8	10007	12360.5	9825.9	15384.5	7455.6	19088.5	11737.2	7624.2	8866.7	4443.8	12427.2	4430.5	4286.9	9967.9	20163	4518.6	14996.2	23030.5	11642	5633
APOD	873.8	4043.8	3823.2	2578.1	3721.3	4480.3	2952.7	1602.4	4364.7	3514.5	3671.6	1464.9	935.5	2765.6	4835.1	2658.9	1965	3688.3	3545.9	5058.1	4804.4	4051.7	3331.6	3681.5	3724.2	5997.8	5948.5	1945.7	5619	3331.5	2453.1	3199.6	3600.5	3436.5	3436.8	3359.9	2314.7	2759.7	5775.2	2995.9	3172.4	2990.4	3404.4	3828.7	2505.6	2557.6	4370.5	1436.7	2582.9
APOL1	10399.6	12886.1	17981.7	15816.6	13274.9	15350.3	12751.8	11440.4	16957.9	15583.2	15208.9	11498	19265.2	11583.2	11228.4	14463.7	11788.6	14793.9	13753.6	16614.4	10587.7	15595.2	13407	15945.8	19896.1	12401.1	16785	16554.7	14730.3	13876	15168.8	14457.2	11985.1	17268.8	16129	18800.9	14189.7	8569.5	11368	13128.3	16448.7	17714.3	16885.7	12566	15355.2	13773.5	12103.4	14587.4	16463.3
APOM	7921.8	21929.6	8952.7	44249.7	40295.8	28710.3	28177.5	15713.7	21603.9	26979.7	48270.9	29316	7987.6	24867.2	22532.1	10743.8	13993.4	18679.3	8707.7	25949.2	34764	37925.9	7275.8	14117.3	37063	14445.9	24335.8	16971.9	32091.3	17921.6	8841.8	8123	27526.2	13215.6	25260.4	19516.1	9706.1	11192.2	14505	26087.7	9494.4	11334.9	19137.2	26817.4	18826.5	40885	25107.2	5841.7	18906.5
APP	6778.3	29191.7	18948.9	26721.8	24235.9	34080.2	47901.5	31725.4	15049.8	38634.5	21130.1	35414.4	9936.8	37831.5	23143.7	9705.9	56223.1	58420.9	33076.4	85053.8	33355.8	25037.3	20009.5	46061.6	19254	37329.8	40449	13421.7	38499.8	25271.9	16939.6	14161.9	15899	26113.7	38913.7	25995.6	23210.2	18395.1	21751	29189.1	19367.8	9994.9	20468.6	88774.6	12475.5	26812.9	32100.1	9181	10995.5
AREG	16292.3	4619	6148.6	3390	2026.3	1855.2	3390.8	4783.9	8227.4	5727.2	1349.3	9825.1	12519.7	5667.6	5382.2	5203	5111.6	4822.2	6939.3	3364.7	2159.8	2792.7	1913.1	4523.7	3000.8	3422.7	3915.2	10367.1	6489.4	3477.5	14495.5	10760.7	2345.3	5228.1	3695	4244.7	6336.5	14970	3773.2	8649.3	10419.1	8481.1	2622.7	8426.1	7683.3	1702.1	1476.8	11111.6	7270
ARG1	1510.9	794.8	1009.1	964.3	1377.3	999.8	2479.8	758.1	1564.2	978.4	1058.2	1486.1	1104.8	511	735.5	2125.5	543.6	662.1	1017.3	735.4	891	803.9	696.4	2287.5	762.7	949.4	974.4	1288.5	1287.2	1035.1	8527	13404.1	1036.7	1329.5	949.1	836.8	3601.5	1176.1	693.9	1203	3778.1	1129.2	789.6	574.6	2564.1	959.2	809.8	2433.3	901.1
ARID3A	2428.8	778.1	782.9	746.5	489.7	394.6	756.4	836.9	1008.5	713.2	346.3	1221.7	2761.5	2444	671.8	880.7	800.9	1239.5	943.9	469.2	427.6	590.3	621.2	872.2	755	1572	647.7	1359.2	962.7	546.3	2270.6	1608.5	462.2	825.3	599.3	622.3	1011.8	2003.5	548.5	939.5	1807.1	1872.9	540.1	1784.2	1188.6	389.8	397.6	1757.2	1110.2
ARPP19	469.1	492.5	433.1	470.1	336	302.3	279.1	462.3	247.3	331.7	1078.4	855.8	684.3	492.1	266.4	543.3	296.9	322.2	495.7	261.4	1143.1	437.7	423.6	475.3	432.3	335	514.1	1146.6	561.1	388	926.4	859.3	1348.1	727.2	338.9	406.4	806.9	714	460	478.2	687.5	1149	415.1	378.1	614.3	262.6	317.3	796.2	655.9
ARSA	1017.6	2936.5	1522.8	1913.8	3046.4	2340.5	2582.6	3352.3	2166.3	2692.6	2500.3	1407.9	1608.2	3062.2	1570.7	2734	4156.5	2697.1	1761	2209.3	2072	2377.4	2434.5	1680.7	3727.4	2520.8	1965.2	3479.9	1150.5	1730.8	2978.8	1528.6	1642.2	1695.9	2414.6	2768.9	8081.7	1734.7	1742.1	2183.4	1642.6	1179.2	2903.3	1547.4	2324.4	2145.3	2190.4	2727.2	2228.8
ARSB	1470.2	4794	931.7	901.2	1082.3	1032.1	901.2	1004.9	1143.1	948.7	1629.7	937.3	1349	1049.3	1034	1241.3	978.2	1334.6	1076.5	1201.4	1031.5	1092.4	1406.9	1129	976	1052.8	1884.2	1224.2	1363.3	1134.4	1521.2	1142.7	3236.6	961.5	1058	1236	1591.7	1155.7	1179.9	1159.9	1344	1121.1	1252.9	1014.8	1371.5	842.8	1055.2	1026.6	1721.8
ARTN	259.2	316.1	320.4	287.7	864	386.7	402.3	254.2	330.7	298.3	274.2	327.4	280.8	523.1	626.5	618.3	234.1	501.3	337.3	346.7	317.5	832.4	332.6	343.5	1156.7	448	425.7	264.7	307.4	253.7	333.5	613.8	455.2	277.6	287.7	350.9	255.8	320.8	486.1	359	1004.9	288.6	297.9	316.3	308.8	306.9	700.8	241.7	385.5
ASAH2	1670.9	1164	804.9	1553.9	508	1059.4	1149.5	748.9	1313.3	1318.3	814.8	1091.5	801.6	886.8	1013.2	1535.9	484.9	848.3	955.2	1512.1	742.5	1835.9	632.5	1238.6	1182.5	951.2	1284.1	888.3	887	1454.4	1148	1087	731.5	1096.7	1134	3302.7	1621.1	524.2	1088.6	1200.2	870.3	785.7	972.7	1079.6	1254.6	637.2	1171.8	774.9	1454.6
ASGR1	1826.8	6911.4	3252.7	5784.6	12465.2	5773	16560.3	11974.7	3709.1	7571.4	7569.4	3530.7	3063	4694.7	3500.3	5308.3	11852.9	7822	3838.6	4397	6664	5957.1	4422.7	4339.4	6140.4	5567.2	5435.7	3822.2	4844.5	5488.9	5590.7	2296.8	6483.8	3658.7	41324.2	4439.6	4137.6	5881.9	3806.6	4110.8	3698.4	3094.1	9630.9	5714.3	6049.7	14459.1	6926.5	4490.7	8434.7
ATP5B	3716.8	4200.5	7847.1	1913.5	1648.3	1597.8	2016.2	2547.8	7723.6	3648.7	1468	2906.1	2045.5	3017.2	4034.5	1563.3	2062.3	2544.5	15123	5082.5	4623.5	3598.3	5400.7	6024.8	3642.9	4228.8	4438.8	6819.1	8312	2824.3	6870.4	7187	1715.2	3446.5	3499.5	5581	3111.3	10366.7	2588	2123.6	5304.1	2742.9	2002.7	5127.5	4635.7	2582.6	1693.9	2906.5	2066.8
ATP5O	105159	12041	9376.5	8131.3	1262.3	1202.1	3752.7	11369.5	7506.2	2697.2	3005.4	14049.7	35183.4	3486.7	1356.8	10274.9	773.1	1110.2	19939.8	1829.1	1610.6	2335	3036.2	8956.7	5418.6	2863	3373.1	27030.3	14204.4	1430	41811.2	32621.4	5702	11802.9	13098.2	21737.3	7036.1	20764	1627	14491.6	27713.6	23194.8	7752	5028.6	25508.3	969.5	1168	30010.9	11280.5
AURKA	431.2	605.1	641.8	1264.4	737.8	477	555	395.8	543	580.8	1480.6	364.5	391	646.3	712.7	567.1	642.7	503.5	792.5	671.2	677.3	6557.8	760.1	635.1	531.4	723	599.2	428.5	744.9	760.7	522	387.4	3275.2	1028.5	510.5	591.7	479.8	544.9	1661	800.4	604.2	588.2	628.2	504.4	456.7	922.4	748.5	341.9	516.1
AURKB	477.7	525.6	501.3	447.8	420.6	557.8	595.5	398	552	547.5	400.3	507.1	888.4	513.8	592.4	487.7	297.6	590.5	552.1	634.2	584.9	491.4	482.4	546.9	534.4	616.9	668.7	483.7	591.9	494.7	458.3	506.8	414.2	429	522.9	537.2	542.3	577.8	660.4	545.2	520.8	749	468.6	528.4	446.6	421.7	662.9	447.2	408
AZU1	581.7	308.9	913.6	207.5	197.3	266.7	474.3	286.1	434.6	328.4	149.8	497.3	481.8	579.5	355.7	278.1	288.4	337	376.1	744.6	220	203.7	236	612.9	197.1	379.7	1234.6	452.6	617	219.6	631.6	496.1	181.7	266.5	237.5	301.1	518.9	1030.7	397.6	553.7	556.6	374.1	708.2	479.5	368.4	177.6	219.2	459.5	368.5
Activated Protein C	1038.2	1863.6	1093.3	1131	5114.1	3333.1	775.4	2420.8	1923.8	1820.7	6370.5	618.5	1920.4	2264.9	1256.3	1394	1955	3153.1	1701.5	4622	4635.3	2032.1	19800.8	688	1770.4	2882.4	2062.7	1500.8	1329.3	1497.8	1700.2	1261.9	1311	2279.5	1400.4	906.4	919.5	962.7	2185.8	1021.8	695.2	867.3	2540.2	930	1216	1592.9	1632.2	1522.6	654.8
Activin A	6687.2	1615.6	21884.8	26450.6	51576	110919	1986.3	76828.6	32185.2	2233.9	85079.2	44409	12662.4	51330.9	24918.8	24592.4	44851.9	59404.9	15744.5	65116.6	143559	127315	67684.8	1511.2	14020.2	1737.8	37887.6	35432.8	14476.4	75609.9	15300.3	17437.5	32483	90072.8	87682.2	1419.4	12735.3	4390.2	831.7	79728.1	6553.6	31786.6	66361.8	43838.1	38249.7	5829.6	67256.1	31788.4	6467.5
Activin AB	1038.9	657.5	1474.9	1751.2	2541.7	8714.2	607.3	4743.9	1977.9	812.1	5259.8	5716.7	1839.7	3752	2317.7	1822.1	2233.8	2405.3	1273.4	4081.1	12078.9	7810.1	4550.7	6707.8	1369.5	369.2	1793.3	2890.8	1013.3	4219.6	1128.6	1555.8	2033.7	7477.5	5816	343	1004.7	1441	433.7	4453.5	601.7	8073.8	3030.8	3993.8	3238.9	1176.8	3167.9	2832.9	780.7
Angiostatin	20870.4	9963.8	6839.6	20286.1	8813.2	11848.2	16084.6	6972.5	15547.9	8556.5	13683.1	7641.8	8445.4	6059.2	7285.4	12984.8	7422.6	6779.3	7429.5	9774.5	7291.7	9901	10998.9	14429.2	8841.7	13288.2	4261.6	7705.5	3713.5	16910.5	5653.7	12203	6964.2	10245.3	8346.1	23969.1	6346.7	2750.9	4196.2	14303.7	5322.3	11198.2	10555.3	7772.5	17469.4	6718.8	5303.5	9389.7	13150.3
Apo E	1484.4	3737.8	8840.8	3233	2737.6	3083.7	2711.4	2656.4	5618.1	2998.6	3285.1	2759.8	1935.2	2627.2	2371.2	1903.3	2531.4	2813.4	4917.8	10057.3	6112	3461.3	3976.2	1930.2	2964.8	3023	5195.7	3328.1	5045.7	2517	2450.9	2272.7	3039.4	2956.2	2411.6	5560.2	2696.4	4829.6	2619.6	2934.2	2469.7	2138.7	2644.6	2272	1543.8	3444.2	3357.5	3100.3	2166
Apo E2	57517.9	116156	161901	109930	105133	99230.9	106667	100022	136514	96540.5	119837	104092	59608.6	82926.5	82797.7	72112	119774	105009	129181	175910	166713	97868.1	128124	67270	115395	123326	157068	128114	138865	93777.8	91210.9	90834.3	88552.8	99090.2	92430.3	129302	88587.8	123586	85605.4	102221	82588.2	63148.2	99811.8	95730.4	31764.2	131113	115314	117860	73918.1
Apo E3	19601.4	43210	78388.8	38592.4	34036.4	35843.3	35334.5	32923.1	56069.2	38096.7	41310.3	35278.4	23098.6	30615.3	27906.2	22392	36471.6	37403	49776.8	92996.3	67060.7	37961.1	47687.7	21990.9	40023.1	35775.7	58445.8	44254.2	55045.1	31363.4	29549.2	26943.3	34498.6	33864.4	29655.3	54691.9	30841.7	51674	27153.5	36248.6	28738.5	22265.4	33936.6	32659.9	16220.3	45043.6	40166.1	37597.6	26570.8
Apo E4	24936.6	55739.1	110168	46624.6	45390.1	47149.2	46694.2	43903.1	75954.3	46536.8	54689.5	45019.3	27099.3	39331	36436.7	29076.9	52747.5	46253.9	68057.1	112565	85077.4	49765.1	56794.3	29967.7	53621	56626.1	85028.9	57757.4	74595	41120	39294.1	33527.7	43054.2	41442.5	39466.7	68249.4	39461.7	61249.7	42094.5	44901.9	36025.7	27303.7	44291.9	43067.5	17594.1	61542	56747.2	49991.5	35189.7
B2M	3048.7	3856.6	2087.7	3313.9	4776.4	2096.7	4286.2	5791.9	2474.5	3041.8	4164.6	5965.3	2791.9	3983.9	3212	2562.7	4477.2	4346.3	3315.5	2034.9	3752.7	2464.1	4454.4	2991.5	3286	1802.3	1649.2	4138.4	2411.7	2365.6	2455.8	2415.7	3182.9	2653	2968.2	3214.7	3479.6	5538	3685.9	2096.8	2476.2	2670.4	3695	2699.9	1644.4	4852.6	3862.5	2946.6	3706.2
BAD	63124.1	12870.1	14501.2	12258.6	6910.9	5366.2	8663.2	19235.1	23403.5	15062.4	5803.2	23454.3	43989.8	13397.5	13247	19968.8	16958.3	13776	23412.2	6141.8	7264.5	8497.4	8505.4	11439.1	9317.6	7450.4	9903.6	36505.6	18111.6	9724.6	48291.1	37699.8	6575.9	17153.2	10989.7	10248.4	20345.6	27557.1	9200	22194	26790.6	29056.2	9918.2	23689.7	28068.8	4853.7	4577.2	47639.5	22292
BCAM	11478.5	18954.5	8922.7	7742.3	2599.6	7769.6	7360.7	31073.9	2530.9	24697.1	2678.1	7678.3	6209.8	5217.7	26955.6	3405	14944.8	9295.4	12059	23108.1	10330.7	5848.6	12032.4	5719.1	13011.5	2765	19084.3	16029.8	8825.9	32398.6	18175.1	4998.2	12306.2	9960.2	8310.6	37336.1	42075	11991.3	16835.6	36018.3	4322.7	10154.7	1290	38464.8	19211.9	54454	23841.3	6799.1	2986.6
BCAN	2472.5	1126	942	2427.8	3243.9	1081.2	11063.4	1580.5	1524.1	1946.6	1068.2	1789.5	2129.4	1436.4	1185.6	1719.3	3176.6	1649.8	1307	996	633.1	1021.6	812.9	1516.3	1459.3	886.4	819.9	2436.3	1026.7	1440.3	2677.4	2275.3	1000.5	1857.3	2938.9	2300.8	1669.9	1779.6	876.9	1775.6	1338.1	1307.5	1530.8	2157.7	1906.3	5306	697.6	2134.2	2479
BCAR3	3665.5	2255.7	1747.1	1213.2	1218.6	1137.1	1093.9	1930.6	2580.8	1399	950.5	2435.5	4460	1990.2	1405	2270.8	1775.7	1109.5	2239.7	1603.9	1814.5	1393.8	2049.4	1775	1751.1	1335.7	1377.3	2957.4	2125.1	1498.3	2388.2	4218	1011.3	1724.1	1759.6	2046.7	1359.7	2496.8	2360	2327.7	8364.6	4393.4	1668.5	3069.1	2235.4	828.5	1103.2	3687.6	2510.3
BCL2	4034	1371.2	1845.5	965.5	612.8	1314.7	1592.3	1210.9	2723.9	1239.6	505.8	2009.8	5397.2	1936	1513.5	1443.9	1470.2	2261.2	2316.6	1719.1	1228.5	1065.8	1803.3	1757.2	849.5	1927.9	2307.4	2417	2250	914.5	3846	3202.4	775.2	1816.5	1233.4	1737.6	1770.9	3477.2	1874.4	1950.3	3166.6	3641.9	1064.4	2055.5	2073	985.5	1148.5	3138.7	1829.7
BCL2A1	1291.4	985.3	936.2	1078.2	1069.4	1066.2	941.9	1313	1007.8	955.9	1292.7	1090.7	1237.9	1087.1	1008.5	836.3	812.8	1060.1	1017.1	1419	1815.2	839.1	910.2	1080	963.7	1227.4	1166.4	1318.9	981.4	815.5	1193.4	1376.9	882	878.1	904.3	1101.5	792.9	1255.7	1043.5	1002.6	1265.3	1128	1212.7	1050.4	945.1	1040.2	1189	1246.5	880.7
BCL2L1	917.5	1180.8	1045.3	959.4	890.6	795.7	1690.4	930.2	1037.1	1019.3	767.5	2019.5	1798.3	686	1317.9	840.9	1103	1072.7	2161.6	830.8	851.2	881.7	933.7	966	722.5	727.7	806.3	1643.4	1074.3	789.8	1086	825	746.4	887.3	773.9	989.7	859.4	3756.1	1222.4	808.3	1273	2725.2	793.6	1563	898.4	692.4	703.3	996.9	1137.4
BCL2L2	369.6	439.1	353.9	541	596.6	418.6	604	390.2	454.6	412.5	711.4	376.8	511.6	351	467.4	363.7	396.4	407.7	441.4	408.3	511.1	496.5	503	359.6	476	496.2	408.4	632.4	331.2	452.4	445.9	308.6	1227.8	684.2	436.1	521.4	367.6	441.2	497.6	365.7	368.8	416.1	567.9	395.6	440.6	552.3	465.5	305.8	427.3
BCL6	869.4	1740.9	1173.7	1912.4	2092.5	3196.1	1886.7	1572.9	1776.7	1303.3	3094.7	1462.3	982.5	1364.4	1413.4	1548.2	1192.5	1500.6	1350.1	3316.7	1884.5	1921.8	1199.2	1361.3	3130.3	2214	1387.8	1696.3	1300.5	1823.7	1575.7	1506	1940.7	1502.8	1407.1	1474.8	1238.6	1300.4	1273.9	1339.4	1221.6	1035.6	1882	1502.3	1830.4	1503.9	1819.5	1160.6	1711.8
BDNF	163.3	501.3	839.3	178.9	172.7	1444.8	1357.1	336.6	798.9	309.1	228.1	227.9	204.1	1307.9	852	197.3	197.6	2108.9	816.5	2023	1216.9	254	1420.9	1172.9	256.7	2145.1	2610.4	148.6	1083.2	248.2	258.8	190.9	316.7	566.1	474.1	1450.9	406.2	416	1189.3	651.3	950.6	162.2	502.1	283.1	196.6	806.1	1158.1	172.5	237.2
BGLAP	3146.1	4540.1	2109.8	1587.4	1167.1	1506.6	1123.2	2943.4	4809.7	1166.9	1137.6	4043.4	5639.5	3506.7	2146.5	1412.7	972.9	873.1	2220.7	1960.5	1915.6	1679.6	1174.9	1843.5	1184.9	2386.1	1459.2	2403.4	3087.8	905.1	2623.8	3182.4	1946.6	2633.7	1594.9	1367.2	1285.5	3962.4	2526.5	1736.8	3562.3	4376.4	1368.1	3871.4	1749.4	1256.8	1045.1	2497.8	3532.2
BGN	27407.8	40516.5	26666.4	37399.8	42819.5	52942.6	27205.2	63633.7	50961.1	42307.4	52010.4	16232.8	14482.3	29676	18322.6	47624.5	41338.2	30584.1	31437.1	35534.5	74971.7	49459.7	38253.9	15070.8	42556.8	25012	28857	43786.2	20188.8	35775	36710.4	30862.4	26604.6	45787.5	51430.2	37863.9	23537.7	13085.2	8081.9	42524.9	22350.8	30867.1	46292.4	47273.5	39178.7	38683.4	66800.3	40315.2	23197.6
BID	7711.3	2599.5	3073.2	3234.1	5104	2309.5	2838.1	7035.8	3549.8	2837.9	8148.8	7884.1	12147.7	2528.7	3324.2	3560.2	2448	6371.4	2446.8	2830.7	4032.3	2878.5	3086.4	3864.4	2208.2	2524.8	2583.2	7048.3	1654.3	2493.8	12369.3	5813	3561.1	2373	2930.1	2418.9	3777.1	3735.1	2048.2	2603.6	4111.9	2462.5	4470.3	1643.5	3342.7	2631.8	3148.3	7301.7	4769.6
BIRC3	129.6	123	126.8	131	110	115.4	111.8	108.1	125.4	120.8	305.9	102.4	125.7	140.4	198.2	127.1	330.8	136.6	139.9	129.4	114.8	111.8	205.4	119.9	109.4	145.8	163	119.7	235.8	199.2	146.1	126.2	230.7	407.3	114.9	122.4	103.1	160	362.9	172.4	1539.6	169.5	127	114.9	145.9	117.7	110.1	107.3	113.6
BIRC5	333.5	374.3	421.2	395.6	312.5	393.4	293.3	343.1	437	333.2	288	526	588.2	399.7	420.1	313.3	238.2	347.2	1020.1	418.9	433.6	393.9	487.2	426	351.7	444.7	462.9	416.7	459.5	384.6	518.4	398.2	288.3	354.7	358.4	438.9	351.8	586.1	637.3	297	438.2	740.3	336.6	528.5	324.4	289.5	355.9	296.2	330.7
BIRC7	60.6	67.4	80.6	68.2	70.4	88.1	105.3	68.7	71.6	96.7	91.1	57.2	92	125.5	125.7	69.7	58.7	109.9	75.4	119.8	69	72.4	79.7	87.7	71.7	101	96.6	54.2	73.9	81.3	71.8	67.8	61.5	65.7	361.5	79.9	69.7	81.4	170.5	88.3	64.8	57.5	70.1	70.1	74.8	91.5	81.2	67.8	65.6
BMP1	2817	2659	4454.8	2829.8	1804.5	2849.3	3071.5	1664	4598.9	3518.9	2717.3	779.7	2380.5	3042.3	2729.2	3042.3	1551	2780.3	2916.4	4321.7	2408.6	6620	3064.1	3348	3643.3	5697.5	6974.1	3344	4341.3	4972.9	3134.1	1246.1	2326.3	4886.8	3987.9	3269.9	3963.1	1916.1	1547.1	3095.4	4245.5	3533	1898.5	1445.6	1862.1	3243.4	2799.2	2020.7	4020.1
BMP6	28103.4	13976.4	10332.4	20418.8	27750.9	18585.5	14475.5	20642.5	21900.6	14278	29493.9	11324.8	22552	8863.1	9773.3	14591.4	28704.4	18174.2	18353	11146.5	12955.9	20437.7	15633.8	10128.2	19168	11479.5	10446.1	15186.1	8240.9	31498	15921.2	18717.5	16562.6	15985.4	31241.3	13753.7	19072.7	6842.7	7072.8	8195.7	9429.4	11619.8	26683.1	11657.1	27488.8	14270.7	21207.7	22403.5	15818.2
BMP7	269.5	912.7	423.3	686.3	465.3	490.8	443.2	452.4	588.6	922.7	515.1	290.3	268.5	446.5	1021.5	425.1	1266.4	637.1	342.8	375.9	413.7	724.1	971.7	912.5	473.8	396.1	359.5	563.4	407.3	672.9	398.6	363.7	412.7	581.6	608.6	580.6	414.3	233.1	508.5	232.3	373.6	281.3	541.5	731.2	784.8	614.3	741.6	537.1	613
BMP10	880.3	1213.6	1281.9	1728.6	982.4	1613.5	2646.4	1535.5	1314.2	1651.4	1795.5	957.2	1353.3	1236.5	1329.9	1374.2	3543.7	2426.8	1404.7	1755.7	1409.1	1367.9	2195.8	1449.6	1251.5	2221.3	2189.1	882.9	1526.5	1758.7	1513.1	754.2	1227.4	1210.9	1390.1	2081.4	1529.4	1366.6	2426.4	885	1110.8	1233.7	2203.2	1278.7	1640.5	3343.9	2358.8	1297.2	1595.2
BMPER	284	305.4	335.7	255	230.9	523	508.7	46520.7	374.4	318.5	246.4	269.4	284.4	521.8	398.2	263	2420.5	745.1	372.2	516.6	436.2	260.5	1417.7	425.2	244.2	671.9	731.8	275.5	407	334.8	494.1	282.3	272.3	311.9	291	475.4	273.3	328.2	785.8	385.8	322.4	301.8	348.2	279.8	281.2	371.7	457.8	273.1	534.9
BMPR1A	356.3	370	286.7	546.2	412.2	272.2	523.7	478.1	282.9	403.9	460.7	824.4	413.9	282.6	359.6	408.7	565	278	311.2	324.2	320	326.5	287.4	378.6	532.9	332.4	301	275.9	268.7	289.2	228	461.9	378.4	361.7	371.3	326.6	369.5	208.5	303.9	332.7	204.7	357.6	328.1	443.8	402.3	494	294.7	291.4	322.8
BMPR2	1248	1455	795.7	2245.2	1620.8	1206.2	1332.7	1592.6	1035.9	1461.9	1417.7	1705.5	964.1	1827.7	1516.5	1005.3	1912.7	1519.5	1151.7	929.6	2133.8	1549.2	1150.5	991.5	1446.2	958.3	865.7	1031	1383.9	1621.9	1045.2	1050.8	1772.1	947.1	2322	1127.6	1310.5	879.6	1132.4	1082.5	813.7	889	1418.8	1639	1251.1	2158.1	1864.7	1028.7	1196.2
BMX	448.4	227.3	267.3	218.7	185.8	250.6	296.8	381.1	292.1	304.5	175.5	318.5	411.5	284.3	354.1	232.4	281	410.5	268.1	319.5	205.6	213.6	250.8	276.9	238.5	276.6	308.7	311.7	275.7	306.8	481.6	1386.1	199.6	225.4	219.4	261.8	267.6	429.5	329.7	320.9	352.6	2003.8	213.7	307	281.8	192.5	217.1	332	385.8
BNP-32	270.9	203.9	300.9	303.9	552.2	357.1	299.7	548.7	245.5	325.9	596.7	305.4	339.2	632.3	547.2	258	267.4	533.2	250.2	579	479.9	224.9	324.7	284	379.8	284	289.1	225.4	257.7	390.3	255.7	254.6	520.4	443	250.5	258.5	239.9	413.6	811.9	387	259.5	247.4	339	286.3	251	298.2	480.6	219	254.3
BOC	4786.3	3010.1	10440.5	3194.1	2029.4	3277.7	4345.6	8520.7	8744.8	14523.9	2970.6	1840.4	3252.5	1910.3	2916.8	9736.4	3737.3	2148.7	9672.2	2254.6	1829.9	6004.7	9732.5	5612.7	5757.8	3595.9	3899.9	4204.3	8216.5	17062.9	3245.9	5071.4	2483.1	9098.3	9619.6	6392.4	9168.7	3207.9	1528.1	1486.3	7196.2	6025.8	4146.3	3348.1	6659.4	4751.8	2875.8	6372.1	4750.9
BPI	5867.1	1633.4	4927.6	486.3	2449.4	526.1	1556.1	975.2	917.2	617.1	288.7	1136.9	7821.5	1576.6	1599.4	4726	527.4	752.9	1486.6	1602.5	812.8	621.8	2248.2	6286.3	725.2	961.9	4083.2	5748.6	4530.3	1062.7	33642.7	2131.2	889.6	1766	484.7	402.4	4000.8	8672.5	1327.1	13184.6	25539.1	4764.4	7178	1002.7	1761.4	153.1	681.9	4394.2	2085.9
BRF1	3982.8	2502.3	1893.9	1962.7	1502.5	1379.4	1146.7	2818	2608.9	2081	2907	2913.4	4553.2	2662.4	1590.6	2636.3	1779	1579.6	2643	1592.4	2322.1	1746.1	2310.8	1795.3	2701.1	1605.2	1636	3643.5	2344.1	1664.4	4020.2	3477.8	2350.8	3125.9	1695.7	1532.2	1810.3	2584.1	2072.2	2762	2469.1	4897.1	2287.8	2818.2	3290.8	1039.9	1483.7	3551.7	2403.8
BSG	556.4	396.5	476.1	285.5	319	403.5	508.7	418.5	408.6	342.4	260.2	463.4	628.6	646.4	657.5	336.5	372.7	586.8	522	589	463.4	296.6	2829.2	462	351.7	630	700.3	515.9	550.7	324.7	502.9	561.2	338.2	343.3	320.4	517.2	343.4	596.1	2040.8	594.9	509.1	774	369.1	454.1	398.6	313.6	351.5	486.1	390.2
BST1	18447.1	13960.1	7187.9	13571	19707.9	18637.9	12341.9	1072.5	6891.4	7479.4	16375.8	12098	579.5	8864.3	11801.7	12342.1	12270.8	12792.6	9504.7	5985.5	9554.1	23091.5	11394.6	11147.3	10425.3	11157.3	10633.7	11236.4	15513.4	15623.8	12082.3	8037.7	27129.7	6947.7	7877.6	13352.2	8631.9	9808.9	5556	5604.7	8872.7	8878.9	15678.6	749.3	7764.2	12686.1	20393.3	9870.3	15098.9
BTC	389.6	391.6	342.2	368.2	323.6	297.3	231.4	299.5	375	299.3	447	396.4	489	346.9	522.2	314.5	235.6	290.5	635.3	287.9	323.5	329.6	414.3	315.3	345.4	345.6	350	887.8	483.5	501.9	359.5	589.1	699.8	915.9	276.6	627.6	221.7	798.1	512.7	586	396.3	656.9	294.2	315.2	370.6	227.6	329.7	319	372
BTK	2658.7	447.3	905	699.7	172.3	146.2	549.5	317	413.7	231.9	289.2	386.3	1455.7	270.8	267	1120.9	191.7	199.8	455.4	163.3	334.3	583.6	409.8	1308.6	269.6	571.3	517.1	1339.6	510	350.5	2422	1705.7	382.9	809.7	467	658.4	1177.8	934.2	658.5	498.4	2100.1	932.5	549.8	189.1	699	137.4	285.1	2665.2	1198.3
C1QA	13900.2	19683.4	21723.1	20082.1	23195.3	13478.9	19036.4	18418.6	17110.6	19061.9	22527.4	19439	27300.8	16873.7	13152.6	20281.7	18698.3	13927.5	26284.1	15960.8	15213.2	21064.6	22576.7	14208.4	19646.1	11782.5	19563.3	22303.5	17173.8	25628.8	46297.7	14015.6	21689.7	23281	17478.3	27864.5	20570.7	24151.4	12668.7	17327.6	18751	20481.8	15285.3	9234.2	19220.9	19205.5	15074	16691.9	21003.2
C1QBP	5824.6	6020.3	4842.1	6265.8	6788.6	6799.8	5862.8	5513.9	5451.2	6028.8	7575.9	5049.1	5350.4	5607.1	6015.3	4823.8	5492.3	6631	5682.3	6610.9	7672.5	5964.8	5144.1	6174.2	6370.1	7408	7302.1	6873.9	5409	4930.1	6586.7	5746.9	6542.5	4822.3	6026.4	5669.2	4280.5	6389.6	5390	5447.2	6364.9	5402.3	7531	5688.4	5360.1	5640.9	7230	5637	5058.3
C1R	124.1	268.3	137.2	241.2	339.8	285.6	210.3	341.6	85	189.6	399.2	211.1	230.2	228.8	131.6	156.1	219	275.7	195.3	329.8	308.1	239.6	336.1	231.5	242	138.4	238.9	160.9	210.9	237.2	167.9	167.1	239.5	301.2	247.1	204.7	348.7	248	177.8	221.2	270.3	235.3	267.8	199.1	125.7	325	351	88.4	209.9
C2	3024.7	3655.3	2821.7	2521.7	3216.6	3062.7	3639	2528.9	2676.9	3963.1	3704.7	2419.4	2929.1	3312	3520.5	2843.2	2496.6	3828.2	2973.7	3135.1	3545.1	3161.1	2855.1	2981.6	3102.8	4067.8	3411.7	2716.5	2771.4	2872.4	3044.4	2573	3315	2737.8	3137.1	3038.4	2490.4	2933.9	3007.3	2237.6	2815.9	2464.3	2521.5	2809.2	2583	3035.3	3525.6	2443	3117.7
C3	20692.7	27799.3	40734.7	21814.7	30424.8	34115.4	23914.6	21932.9	29684.5	34845.1	26504.8	29141.9	7206	26121.4	21742.2	30351.8	14779.8	23972.2	52675.3	35086.1	40228.7	32610	16660.5	29777.5	40273.6	35210.3	51332.2	52603.4	29841.7	35077.9	30464.9	44103.4	43388.3	25863.7	30169.3	41681.1	21121.7	40139	19515.1	14581.6	34145.4	17090	19257.4	32679.2	22838.7	22797	26874.1	24144.6	21779.1
C3a	1039.2	251.5	375.3	165.8	257.9	515.4	172.7	406.9	284.7	312	247.1	157.4	157.5	303.9	183.3	203.2	308.9	210	357.1	233.1	298.7	501.9	182.1	442.5	548.2	286.6	406.6	1236.8	210.7	280.4	368	730.9	775.2	399.4	250	384.4	828.8	801.3	266.9	129.5	455.3	855.7	227	591.6	238	217.6	166	456.1	159.1
C3adesArg	66577.1	79098.9	121039	82557.9	91638.1	107285	80379.2	73515.5	100530	108506	87108.4	61866.4	21966.6	58871.9	63702.3	118848	52294.5	73538.6	117975	89227.3	101849	89789.7	58836.4	89461.5	118427	119599	146396	139017	107015	116532	91145.1	127266	101507	93940.9	108072	89500.2	68437.8	94330.7	64148.4	50987	90305.8	58860.8	72460.9	106651	79205.6	88381.5	96262.4	84148	81722.2
C3b	3284.6	6627.4	12555.9	4470	10697.1	14283.5	9203.6	3506.4	3424.5	12602.6	4175.9	1368.2	592.7	6967.9	5609.5	4471	4724.6	8503.1	18400.5	15122.9	7682	5396.1	2161.1	7858.1	41990.6	20815.1	10614.4	43642.3	4129.9	4085.5	7793	4615.6	51241.5	2361.1	10040.4	16568.4	2728.4	20232.3	1762.4	2106.8	10720.4	793.2	3586.3	2807.1	3918	5496.5	6104.8	2333.8	1805.5
C3d	8578.8	28400.8	21872.4	22150.1	24570.6	28013	26757.1	12413.2	22694.7	27354	24294.9	24266.5	4005.5	34134.8	33723.6	16877.1	29534.7	39107.5	23362.6	34550.2	40269.9	26860.2	26652.7	22750.5	20327.1	47055.8	37690	25559.5	21229.1	23732.8	31298	17195.7	26598.9	27643.9	30558.4	22096.4	26715.2	25826.3	25980.1	17734.3	29699.1	20792.3	24883.5	27103.6	24543.6	33458.9	37628.9	12244.3	17179.2
C4	54927.9	61861	75060.5	86146.9	69804.5	75313.3	85566.6	64393.8	88905.3	98224.1	67691.3	62565.1	78998	46724.4	72144.6	87377.3	53448.2	66302.8	66125.1	80502.3	72555	63844.9	51765.4	92734	74741.4	68310	51852.2	65148.6	40321.8	113194	103274	57537.8	74429.2	65098.3	84665.8	94491.8	42382.7	45585.1	67260.9	78645.5	71704.4	53229.1	56833.7	74560.4	82434.7	71361.7	44332.8	68155.2	73391.1
C4b	861.1	320.3	317.4	298.5	381.8	522.2	297.1	563.5	179.5	308.4	320	383.8	384.6	556.5	243.6	147.9	433.7	415.8	356.4	786.2	361.9	300.4	141.2	407.2	351.3	302.1	181.8	934.2	306.9	371.7	347.4	1262.5	789.9	204	331.9	549.7	218.5	370.8	272.6	464.1	174.3	281	575.8	388.8	401.2	196	142	809.6	171.3
C5	4598.8	5000	4095.1	4255.9	5769.5	5246.7	5315.7	3748.3	4734.1	6516.4	5202.1	3498.1	5142.2	4225.8	5065.6	4891.9	4095.2	4849.2	4041	4934.7	4359.8	4593.7	3940.6	5003.9	5321.4	5616.4	6160.1	4051.5	4946.8	5134.7	4503.1	3481.9	4891.9	4690.1	4913.7	4922.2	4388.4	4146.1	3953.2	4853.4	4734	4929.8	5349.6	4648.3	5913.2	4190.1	4433	3742.2	5173.5
C5a	1374.4	3369.2	4786.3	1973.4	2542.8	3478.2	3070.9	2319.7	2485.6	3386.7	3263.8	2042.4	1564.9	1932	2615.9	2149.4	1711.8	3750.9	3647.7	4379.2	3410.2	2521.1	2051	2624.8	3111.4	4863.1	5668.3	2112.8	2089.3	2461.1	3494.3	2085.5	4327.7	2000.8	2619.5	3898.1	2005.7	4303.3	1407	2597.7	3861.4	1667.3	2685.5	1780.3	2399.3	2512.3	2277.8	1730.7	2112
C5b, 6 Complex	535.3	565.5	480.5	470.6	493.1	630	577	423.4	525.7	733.4	607.8	396.9	564.2	471.8	602.5	549	441.7	562.7	476.8	553.4	510.3	559.7	488.5	596.9	588.8	675.9	691.4	451.7	544.5	580	524.2	454.2	564.2	548.4	556.2	554.6	564.1	483.8	563.4	542.8	565.9	597.8	593.9	530.7	663.7	457.1	488.7	438.4	572.7
C6	7610.2	47892.1	51008.2	39470.1	40064.8	46103.4	40870.1	13550.6	55308.5	58598.5	43152.3	27947.8	8221.8	35712.9	55598.3	43447.3	29814.9	48152.7	44600.6	58863	54312.8	53523.9	40881	48581.2	44657.7	75947.7	73576.9	28286.4	69591.4	54521.6	47872.4	26985.9	46623.4	52166.8	52745	43646	41972.6	37667	47185.7	31226.8	47498.5	48091.4	36264.2	47762.1	43402.8	37913.5	56135.6	18287.1	43428.4
C7	871.6	1089.8	823.1	1253.7	1197.7	1092.4	1192.4	899.8	1376.2	943.8	1435	1503.1	876.3	1461.3	1107.1	895.9	1297.1	1425.1	1073.8	1094.9	917.9	955.2	1028.8	1190.4	1344.8	958.3	1302.3	1094.9	1179.3	1141.5	889.6	1084.7	1074.3	1042.7	904.4	1366.7	971.6	1071.9	1420.2	1069.3	841.7	1026.9	1231.3	1309.7	1006.7	640.1	2119.1	1024.9	1422.6
C8A	735.7	2149.2	1905.6	1575.9	2103	2348.1	1465.3	937.1	2523.4	1806.3	1813.8	1042	840.1	1500.7	1590.4	1649.5	870.7	1709.5	2062.9	2615.4	2404.3	2491.8	1733.1	1847.3	2057.2	2453.3	2498.4	1096.3	2325	2180	1329.3	1422.8	1925.2	1647.9	2180.1	1888.4	1234.2	1414.6	1275.2	1313.1	1364.4	1689.4	2057.2	1489.4	1501.8	1623.7	2016	871	1343.6
C9	65502.2	72109.1	71091.6	68851.6	78098.8	78904.4	90958.9	69201.2	62737.3	93150.6	87025.3	56637.5	69008.9	73841.6	75039.6	81501	59729.3	80039.6	78581.9	93346.7	85610.2	79581.5	64014	79774	72675.9	137815	110014	63411.5	81266.9	77973.6	98799.7	46363	71157.2	76084.4	102079	49847.5	69281.6	72056.7	78000.8	59101.5	81656.6	60282.2	89919.5	73968.6	72590.3	82103.9	89631.9	67426.9	84627.8
C10orf54	2303.2	1075.4	935.8	859.1	726.9	661.5	829.3	1207.5	1225.9	1074.5	779.9	1623.6	3405.7	1411	1213.1	909.6	959.5	1052.6	1508.3	607.4	852.7	1006.8	927.9	1128.2	1337.7	772.2	786.6	2002.5	2061.4	757.5	2278.2	1918.4	797.3	1026.7	771.6	957.8	1107.8	1783	1275.7	1256.7	1932.3	3688	1054.3	1208.4	1205.3	644.7	725.2	1536.4	1197.2
C34 gp41 HIV Fragment	848	596.2	479.2	1012.7	1285.5	615.3	897.2	1337.5	675.9	793.3	774.5	742	975.7	469.6	558	1607.8	3958.6	461.2	544.2	804.7	546.3	579.4	2251.1	474.4	824.8	478	412	749.2	486.2	615.2	659.8	1148.7	489.2	548.7	658	601.5	610.3	798	677.6	848.5	370.8	812.7	1032.4	564.2	1226.8	766.8	656.8	1018.1	977.8
CA1	26364.3	2134.8	7008.4	14750.1	527.4	740.1	4542.6	2614.5	24459.3	1705.1	1184.3	2699.5	5087.5	1048.9	6691.9	14795.8	845.8	478.2	4531.7	1016	1359.9	1463.2	5361.7	2713.2	1913.6	2091.9	1039.3	14897.2	2893.6	1442.6	9291.9	29774.4	8429.4	12127.6	2868.4	8521.8	5022.5	6173.6	1219.9	5232.3	13347	6242.4	2271.5	825.7	13783.1	798.3	605.9	21133.1	3028.7
CA2	101.4	122.5	106.7	139.8	132.3	137.2	122.6	106.7	106.8	129.1	381.6	88.4	87.9	182.1	167.7	128.4	270.7	109.1	101.6	110.7	140.8	126.6	136.5	120.7	124	164.2	144	147.9	102.4	297.4	188.6	107.3	2682.4	482.2	112.2	343.6	106.9	103	291.9	162.3	330.3	5412.6	146.3	91	175.4	158.2	141.2	102.1	123.5
CA3	9286.3	1036.3	936.4	2562.4	422.6	567.8	2633.7	1131.2	2259.2	1275.3	887.4	1390.3	2923.6	1335.3	1058.6	2324.5	4008.1	1371.7	1821.1	618.8	616.3	693.6	2061.9	1404.1	1081.1	661.9	434.5	10213.3	765.9	531.5	1071.7	16086.9	1412.5	37471.9	1804.3	1745.1	873	2083.1	676.8	1199.1	4426.9	1490.6	1359	719.8	3187.9	3495.1	2230.6	2129.4	1610.6
CA4	651.2	1619.1	1403.4	1594.8	1782.1	1780.6	1379.5	960.8	1820.8	1724.2	1643.6	1067.8	668.4	1110.6	1423.3	1506.7	1082.9	1447.8	1350	1819.6	1810.3	2001.8	1240.2	1486.7	1685.6	2061.2	1734.3	897.8	1730.1	1686.9	1111.4	1119.7	1545.9	1376.3	1640.9	1543.2	1289.6	875.6	1355.3	994.8	1001.5	1268	1510.9	1737.6	1431.3	1639.3	1867.6	869.7	1388.7
CA6	495.4	2114.4	637.6	799	842	486.9	667.6	348.7	1128.3	1251.5	842.6	584.7	766.1	473.1	938.5	2067.8	1352.1	645.1	1476.3	367.7	261.1	554.1	260.4	1154.8	1085.1	683.5	219.2	225	796.6	1351.6	379.2	2485.9	445.5	1617.6	832.9	3298.9	1072.1	109.9	322.8	399.8	436.5	1586.4	548.5	673.4	1512.3	464.8	412	877.1	312.4
CA7	330	298.8	240.3	320.6	312.7	356.6	397.3	338.9	286	309.3	303.7	256.8	387.7	347.1	333.7	329.4	327.2	439.7	285.5	337.1	305.9	315.4	324.2	319.5	340.2	328.7	354.4	342.9	279	318	353.6	367.3	253.7	276	324.3	304.8	287.6	251	277.6	309.8	298.2	399.3	426	294.2	389.8	320.7	319.2	371.3	298.5
CA9	1800.5	1158.5	1769	679.9	455.9	770.3	647.4	2247.6	1179.2	2610.4	878.3	1471.6	2136.5	1825.8	1541.8	1112.3	1414.9	1511.8	1121.1	3475.2	1727.1	716.1	1254.7	2339.2	984.3	1377.8	1031.7	1630.9	1903.3	597.8	2150.1	1301.8	2417.1	945.6	987.9	2090.3	1812.3	1606.5	2735.9	1433.9	946.9	2473.3	675.3	1508.7	956.5	3160.4	1029.4	1546	1110.3
CA10	258	376.3	401	347	360.6	422.1	353.6	245.8	475.7	399.8	363	327.4	288.8	330.1	363.1	302	1121.5	480.6	406.2	484.2	424.3	455.5	382.4	392.9	379.7	507.8	502.8	291.1	454.6	381	324	315.9	353.7	335.4	389.5	461.2	295.1	343.2	520.6	268.1	343.2	371.8	379.4	399.5	354	387.4	403.4	253.9	300
CA13	5787.2	1847.1	3179.3	1542	1639.2	1621.4	1951.2	3534.2	6596.7	3376.9	786.2	6593	4703.6	1255.5	3976.6	2733.2	1396.8	2870.6	6390.4	1908.9	2473.9	1922	2432.1	3579.8	907.1	2610.6	2036.6	19675.1	3832.2	2273.9	7262.1	9860.4	1466.6	9051.7	4945.7	2582	2892.1	11128.8	2056.1	2694.1	3769.1	4195	1733.2	2022	5490.9	1319.5	1146.8	5858.6	3075.5
CADM1	4803.7	2363.8	2789	5106.7	4596.6	3858.5	5184	3317.7	3322.4	9495.8	4107.1	4247	2485.2	2487.4	9687.4	3772.9	4006.9	6076.4	2734.7	3754.7	3672.6	5100.2	7009.5	3850.5	4152.4	2421.4	2763.7	2754.2	2586.3	6927.4	5152.3	2168.1	8975.6	2448.4	4347.3	3395.9	5345.1	1682.2	2062.4	4741.5	2379.9	2875.5	3039.9	3181	3922.5	5086.2	3853.9	3311.7	3453.5
CADM3	5227.3	7267	4041.6	8339.6	13786	5699	6749.7	8343.4	8321.6	17385.5	12458.9	5574.2	4318.2	6987.1	3591.3	5304.9	10286.2	5934.2	4949.7	6329.9	5384.3	5893.2	7081.1	4223.4	10123.3	3456	5753.5	6344.1	4166.2	8820.2	5164.2	4769.9	14614.5	5286.3	7027.6	4203	6432.2	3337.6	3803.3	5188.2	4071.4	4974.7	7793.8	3540.9	5219.1	6438.3	12101	4829.7	4872.6
CALR	1643.7	2334.6	2094.3	1530	1750.7	2693.2	2521.5	1735.4	2362.4	1729.5	1624.5	1716.1	1655.2	2207.6	2026.1	1965.6	7599	2292.3	2426.1	2327.8	2665.9	2286	28353.1	2227.7	1658.2	2385.5	2372.3	1463.4	2467.5	1482.3	1965	1988.5	1504.7	1992.7	2689.6	2121.3	43039.5	2092.3	3529	1971.1	1695.7	2086.7	2136.8	1845.6	1895.6	2001	2178.6	1593.5	1836.3
CAMK1	5392.6	3041.8	3574.3	2412.5	2609.2	2881.4	2699.7	5477	3795.7	2566.6	2295.8	3980.5	4789.9	2706.8	4249.4	2823.8	4945.5	3344.3	4086.3	3049.8	3285.9	2481.6	3973.8	3681.2	2708.4	3421.7	3265.8	7749.9	2797	2646.4	4890.2	11132.9	2565.5	2937.2	3593.2	3179.5	2929	6729.5	6198.4	3270.2	4653.5	4796.5	3041.9	4084.6	3753.4	2044.3	2119	14779.6	2732.3
CAMK1D	902	1166.2	1798.2	1199.8	2861.8	1128.4	1293.1	1075.9	1258.1	1151.3	921.1	831.8	850.4	917.4	1327.8	893.1	1026.7	1041.3	1336.8	1399.6	1312.9	1009.7	1206.4	1137.8	1011.2	1223	1275.8	738.2	1156.1	1021.5	1608.8	675.2	881.6	954.3	957.1	1110	805.2	1277.6	1404.5	907.4	902.6	812.9	991.5	1118.3	911.2	914.2	1326	1236.2	818.8
CAMK2A	4343.7	967.1	1491.6	627.5	406.4	526.4	858.6	1553	1238.3	769.8	458.9	1793.9	1871	539.3	940.9	1561.3	680	565.8	1952.4	659.5	585.5	945.3	738.1	1563.3	592.3	783.3	821.9	2303.6	934.5	766.6	2207.5	2618	594.8	1481.5	1112	1271.5	1416.7	2023.3	704	742.1	3104.3	2357.7	758.7	6044	1969	341.7	456.6	2840.4	961.9
CAMK2B	9666.8	2099.1	2560.4	1283.9	746.9	1060.1	1703	3438.4	2444.1	1126.8	918.1	3390.4	4084.2	1014.6	1366.5	3209.8	1506.7	1075.1	3995.3	938.6	1214.9	1886.7	1443.7	3082.8	1248.3	1485.6	1561.9	5560.9	1780.5	1409.3	4740.6	6819.4	1153.5	3103.4	2454.3	2730.5	2943.3	4548.4	912	1217.6	6218.6	5114.8	1940.8	13809	4755.3	652.4	977.9	7689.1	2034.5
CAMK2D	26042.6	4857.7	6812.8	3235	1630.8	2174.8	3737.1	7086.3	6182.4	3108.3	1997.1	8938.8	10489.1	2130.7	3304.7	8452.6	3216.4	1960	9563.3	2307.8	2625.9	4649.3	2953	8009.9	2960.7	4463.8	3389.2	12426.4	4455.2	3344.1	11754.9	14779.3	2723.2	7670.8	5621.9	6301.6	7226.1	9382.7	2103.4	3083.3	15715.7	13191	3787	30932.9	11689.6	1331.5	2096.9	19256.5	5110.7
CAMKK1	1380.6	544.9	715	337.4	234.7	327.7	471	505.2	868.8	471.2	208	987.6	1928.4	746	642.4	507.2	496.4	650.2	853.2	479.6	341.2	340	572.8	610.4	362	616	658.9	1042.4	857.8	343	1291.9	1297	320.2	629.4	391.9	589.5	556.1	1696.8	1401.3	780.6	1410.4	1433.9	342	969.6	704.9	647.3	254.6	1163.3	716.6
CAPG	13345.5	39739	18924.7	17411	11545.1	18051.8	11272.5	14967	12446.8	39459.9	12143.5	87353.2	13658.9	21570.2	32933.3	18147.6	50280.6	29222.3	10227.1	55824.5	26790.6	19345.5	31304.2	14937	9707.2	21919.8	16032.4	19303.7	13199.4	16800.8	37408.6	11172.6	29029.5	11814.6	25671.6	12381.6	61705.8	6583	54785.7	44702.4	25834.3	7473.3	15077.6	40152.9	9550	47501.3	21450.3	6939.4	16851.5
CAPN1	21694.5	16053.7	25132.7	9762.4	7841.5	10332.7	14024.3	10346.9	11372.9	16432.1	12066.5	52566.1	30290.3	15602.5	16293.8	11411.6	17503.5	25919.6	19499.4	28154	11644.6	11125.2	18659.3	11427.2	11897.5	12455.9	21231.7	16446.2	19518.4	9826.3	19902.4	16010.9	13663.5	13465	14512.4	17817.4	19925.5	25644.6	52364.8	24040.4	22879.1	18197.4	11286.3	56871.1	11919.2	14261.7	15877.1	15552.7	12000.8
CASP2	348.1	201.6	367.9	255	633.3	260.7	486.3	216.8	191.5	554.1	366.1	684.5	620.4	250.7	680.1	255.3	470.9	370.9	250.4	621.5	202.4	215.7	300.9	425.8	380.9	272.2	287.1	226	261.6	451.6	355.4	276.1	2052.5	298.3	249.7	489.6	381.4	640.9	573.3	1731.1	296.4	262.2	207.7	263.9	271.4	260	217	270.1	291.7
CASP3	30088.5	13744.3	17556	12397.1	8936.8	5857.7	6288.3	22847.7	26723.3	8012.2	6805.8	37217.7	27334.2	7322.3	7465.5	19985.8	12065.3	5336.1	23496.2	7521.9	12424.8	15412	16671.9	18174	14973.8	8876.4	10004.9	41083.6	8365.2	10826.5	50367.8	29831.4	5639.3	21237.4	10643.3	13211.9	21562.8	16744.4	4075.9	12730.9	29086.1	33550.3	11657.6	18621.2	25254.5	3660.2	11107.5	42564.5	18651.6
CASP10	4685.6	3696.3	3384.6	3079.5	2963	3200.1	3668.9	3842.4	3179.7	3405.3	3633.5	3735.8	4543.9	3386	2827.9	3584	3842.9	2872	3351.4	3183.4	3723	3225.6	3041.6	3769.9	3230.1	3811.4	3566.7	4849.3	3433.1	3117.3	4609.2	5216.8	2891	3150.7	3664.3	3327.8	3097.7	5173.3	3173.4	3000.6	4532.3	4153.1	4158.6	4103.3	5282.5	3032.1	3223.1	5165.6	3687.6
CAST	6347	4001.3	5655.1	5135.3	3434.8	6925.5	4774.7	4707.6	3841.1	5455.1	5971	5808.6	6169.7	4006.6	4518.4	4764.2	7813	3841.2	6077.8	5785.2	3208.4	4649.7	3228.4	4465.8	4330.6	4536.1	4022.2	5175.4	4920.7	5974.1	4949.4	5859.9	3604.8	4647.1	6987.7	5190.8	5343.5	5653.1	3922	5236.8	5617.4	11055.3	4290	5048.3	6079.2	4559.4	4585.6	4553.7	4532.1
CAT	17119.2	2454.2	6054.7	5373.4	1405.8	2405.3	8987.3	2114.3	9822.4	3498.8	3020.3	6794.1	5315.8	3174.3	10721.8	6676.2	1282.1	1762.1	2432.5	3121.6	2045.9	1679	4281.3	3388.9	2494.6	4924.9	3896.9	6624.8	3193.4	2184.7	7945.5	11122.3	2561.7	6122.9	2549	4970.9	8304.4	3925.5	5082.4	7864	9657.7	4184.8	2881.3	2209.3	8101.6	1399.4	2252.5	8373.6	4456.6
CBX5	209	424.1	365.7	366.7	276.2	355.8	352.2	376	302.1	290.5	255.2	489.2	230.7	483.7	393.7	313.6	243.3	373.4	457.8	378.9	327.2	326	344.1	416.1	307.2	424.6	403.8	317.1	586.8	275.5	321.2	620.4	274	292.1	364.1	396.6	291.2	398	525.3	345.3	425.1	517.9	347.4	727.6	352.3	340	321.5	292	284.7
CCDC80	48110.7	88719.8	72065.1	70466.1	110071	92206.6	55302	60416.7	27552.8	80307.1	122944	36203	56328.7	86782.7	25744	59259.9	33941.4	71625	55805.6	148233	88211.6	166301	28579.7	76412.3	129319	174750	212602	67278.8	113999	49567.5	88501.2	16931.2	79495	86104.9	93391.5	54939.7	73338.5	33109.4	55151.4	73220	105416	74641.5	123777	49639.6	39267.2	90168	148092	26752.4	87196.2
CCL1	818.1	1855.7	1727.5	1798.2	2205.9	2101	2238.8	1148	1859.8	2106.5	1849.3	998.3	838	1322.3	1516.1	1628.6	1093.1	1557.1	1583.7	2092.3	2098	2262.7	1260	1942.9	1891.2	2304.3	2072.3	1017.9	2025.8	1871.5	1193.8	1075.5	1854.8	1480.2	2021.2	1811.1	1333.1	1374.1	1446.2	1122.6	1457.7	1529.1	1877.6	1470.5	1286	1875.4	2123.7	960.3	1595.5
CCL2	471.3	613.4	922.9	1361.5	780.4	1344.7	973.3	1341.3	670.1	753.9	1330.1	1519.1	657.7	1015	1124.3	540.5	961.9	740	819.5	1233.7	692.8	804.2	919.7	493.2	872.7	865.8	441.8	1863.1	1491.2	1514.2	630.4	759.9	1164.4	594.2	654	1231.6	474.9	1053.8	967.6	606.1	517.1	666.4	1145.4	736.4	531.2	1685.3	960.9	436.4	474.8
CCL3	507.4	941.8	883	1452.3	2200.6	730	1167.2	654.6	613.1	1183	1906.4	1047.5	821.9	1460	877.6	1085.1	715.5	1301.3	857.4	774.8	781.9	1272.6	924.6	1153.3	876.3	946.8	865.8	938.6	1502	8260.4	814.3	507.6	2454.8	1126.7	713.9	719.9	1374.5	872.2	729.2	591	1202.5	6575.7	971.5	602.2	533.5	1140.3	790.8	561.1	1641.7
CCL3L3	836.9	2414.5	2616.2	4037.7	6251.9	1940	2713.6	2099.9	1459.9	3048.7	4081.5	2109.8	1779.3	2631.6	1766.4	2560.6	1228.8	2549.3	1842.3	1655.3	2122.8	3343.4	2033.9	2897.7	2165.7	2014.6	1816.8	1778.6	3058.2	2923.8	1485.9	891.8	3214.7	1924.6	1876.8	1749.9	3378.2	1465.5	962.3	1050.3	2304.1	1619.4	2594.5	1378.6	1232.1	2369.1	2169.2	1357.6	3542
CCL4L2	458.3	1060.9	1029.1	917.8	758.3	1399.6	1619	1987.2	620	612.6	4197.4	473	642.3	613.1	950.7	628.8	2405.9	747.6	839.7	602.3	1084	1399.9	1018.5	1175.2	1227.8	1033.7	3766.9	1174.1	860.2	1269.4	2578.6	1563.8	1703.2	849.7	1307.5	635.3	1892.7	1049.1	633.4	666.4	684.4	754.1	802.5	494.7	730.6	1518.6	757.1	843.2	821.8
CCL5	1816	292.5	410.9	96.6	110.3	107.5	195.7	306.3	315.1	199.7	205.5	63.2	198.8	117.4	168.9	243.2	86	59.2	250	66.7	85.5	150.9	157.3	107.8	174.6	143	119.7	386.4	238.2	113.5	576.8	456.8	439.8	243.8	237.1	367	262.3	287.8	463.3	367.4	560.7	242.3	111.1	66.1	369.1	106	65.8	1403.3	151.6
CCL7	210.3	4396.7	8516.6	2023.2	2556.7	3233.9	1891.5	4658.7	340.7	3007.9	2272	7756.9	211.3	3200.6	3142.6	909.2	2475.4	1195.8	2927.3	2845.6	1118.8	3284.6	2257.7	3082	4843.7	2328.4	1521.8	1014	2433.1	1714.2	887	1226.5	1959.4	1290.9	2194.6	12345.2	6288.1	2996	5880.3	4049.3	1419.4	1221	2109.5	8200.8	512.9	4022.8	1640.1	441.4	1021.2
CCL8	96.2	303.5	1207.2	181.3	149.7	170.6	240.4	147	266.8	180.5	141.9	129.7	125.8	109.8	205.1	125.4	138.7	134.5	170.5	168.1	136.3	172.3	134.9	183.9	253.7	172.2	145.5	118.2	389.7	155.1	115.2	110.6	164.5	117.6	128.3	278.4	197.5	202.2	143.7	178.9	125.1	105.1	156.9	171.8	136.6	186.7	144.6	94.4	121.6
CCL11	1407.9	11424.2	19031.8	7940.4	39573.6	43173.1	9279.2	35660.5	5480.1	8933.6	15185.2	6498.9	1170	9230.3	2490	6358.8	10389.5	4734.2	12843.7	26734.9	23979	18899.9	20963.4	11805.6	6386.7	8862.6	7103.2	7897.3	11993.1	24241.1	5418	11918.6	11144.4	12260.4	11420.7	18846.8	4662.5	4276.4	3620.9	6881.2	4781.4	5896.7	16409.3	6860.3	5551.6	23077.4	17686.7	3351.2	4481.7
CCL13	2814.4	631.6	854.6	325.3	191.8	460.3	944.1	558.7	415.9	366.3	238.4	797.2	2539.6	671.5	471.7	1214.2	273.3	649.9	451	613.4	386.9	351.4	474.2	839.8	257.5	802.2	831.8	227.7	906.4	292.9	234.1	1504.1	283	800.5	594.5	627.7	1158.6	814.9	833.8	636.4	1385.1	2749.7	441.5	428.6	406.5	350.1	438.8	1749.1	886
CCL14	8686.4	11638	6764.4	15267.1	24326	12751.1	25231.6	16408.9	9435.1	16324.6	24031.4	13848.2	3765.5	15307.8	8158.2	9598.5	9112.9	15538.5	10579	11235.3	14132.7	14098	12076.7	12640.8	13135.8	10315.9	11427.2	9644.3	11440.3	13665.6	12294.7	3935.8	14048.6	11867.5	12878.6	13071.8	16036.1	10390.5	8538.2	9336	7251.5	10466.1	11614.7	9874.2	10368.9	18563.8	16574.6	7932.8	15922.4
CCL15	4399.8	5607.4	3402.2	15711.4	11286.9	4352.4	25875.1	18461	5151	5652.3	5717.5	10374.2	3803.1	8780.3	3688.2	9611.9	8844.8	9779.4	5139	4071	6370.7	6495.9	6273.6	4302.7	14352.6	5110.5	5259.2	5131.4	8676.9	11203.9	4824.5	2275.7	7877.6	4582.9	6600.8	6920.8	5540.3	7268.7	5396.7	4046.8	3797.5	3927.1	9157.7	9037.3	3854	26712.7	9544.2	4219.7	6816.3
CCL16	9000.9	11339.4	20169.7	14183.4	15243.3	32638.9	57215.6	18809	5891.5	19790.1	21314.2	13305	18744.1	13811.5	14880.1	19666.7	44539.5	12722.4	17111.5	18304.3	13507.5	24497.4	23319.5	23602	18354.7	27975.1	35904.6	20093.7	15594.1	57166.2	19023.6	12212.6	10111.3	21482.1	38210.6	25437.9	16842.6	35844.8	6427	5981.6	19629.4	19947.1	13873.8	17404.8	25059.3	34649.4	17708.9	25575.9	23544.2
CCL17	138.9	496.5	347.1	488	999.3	588	565.5	332.8	188.7	350.9	197.8	307.9	248.9	227	394.3	240.4	189.6	265.3	274.3	487.9	212.6	485.3	1192.2	331.5	367	283.8	304.4	202.7	281.8	428.2	190.1	192.4	474.8	291	283.5	441.7	314.5	319.2	262.3	216.1	175.9	165.1	241	200.2	215	490.3	258.1	148.5	302.3
CCL18	3732.9	12374	10674.8	17812.7	25248.9	7123.3	15644.8	7263.7	4444.1	14732.1	19882.9	16840.6	9653.1	19402.5	11974.7	12760.7	5604.9	16951.7	10169.7	7782.8	8405.5	14342	14252.6	16592.8	8763	9489.2	9405.5	11499.4	20049.9	12985.7	6317.5	3528.3	13624.5	10173.9	8150.5	7745.2	18885	10749	6919.1	4942.3	16776.2	6585	11804.1	6613.5	4501.9	11219.9	9979	7543.5	21075
CCL19	1162.6	5108.9	39733.5	2192.7	6612.6	2084.7	4225.4	7629.4	775.2	1337.6	2445.8	803.4	3024.5	3187	1068.8	14207.7	1685.7	995.7	999	3299	3651.2	3516.2	1113.5	7521.9	2522.7	1898.9	1977.5	1377.5	2215.7	3337.1	3894.3	702.7	8207	3060	1892.8	1971.5	5229.3	1017.8	430.8	2364.7	3080.2	1254.9	4037.6	821.3	3436.8	1705.7	4694.3	1418.7	3910.4
CCL20	973.8	288.1	333.7	356.4	170.9	217.8	268.1	310.7	188.8	191.1	119.7	347.4	901.7	278.5	217.3	530.1	146.8	263.1	207.4	190.9	1023.1	150.3	232.7	367.3	151.4	267.9	246.2	150.2	432.3	168.4	153.7	705.9	138.3	334.6	254.9	220.8	455.3	409.5	298.2	450	597.8	1054.7	185.3	228.3	204.3	161.3	180.1	770.2	400.8
CCL21	17425.9	56380.3	43509.4	60097.3	38147.3	38734.7	32818.1	20626.2	11930.1	25336.1	45701	16570	10637.5	40149.7	12539.7	28952	14153.5	19439.2	40129.3	61560.9	59742.7	68358.1	23848.2	44744.1	45304.2	45239	56455.2	19792.6	56683.9	22904.7	23208	14376.1	50758	22285.5	39376.8	47413.3	29784.8	9310.4	49719.5	20961	24176.9	21648.5	62756.6	19261	22080.7	50600.1	78653.4	13802.4	24364.6
CCL22	920.9	656.1	859.4	1275.5	3649.1	1243.7	720.8	639.2	314.6	597	272.1	1026.8	618.8	521.6	586.7	754.8	185.8	187.6	551.7	639.4	222.9	1386.2	287.2	638	750.6	575.9	454.7	412.4	681.5	497.2	483.1	498.4	813.2	576.1	791.4	1033	518.6	237.5	282.1	311	303.8	695.4	701.7	536.2	1066	379.5	484	409.7	1135.9
CCL24	224	255.7	315.9	369.3	263.2	339	368.4	217.2	255.1	242.3	196.1	237.6	228.8	369.5	396.6	262.5	184.6	499.1	287.1	333.5	298.4	226.6	321.9	334.5	203.7	424.9	424.7	185.8	278	200.8	237.3	220.6	213.8	235.9	245.6	294.8	215.6	245.2	529.5	355.7	295.1	232.9	256.6	266.9	215.8	250.9	309	201.1	209.6
CCL25	5777.9	1405.1	400.4	686.9	655.3	2011	1032.2	2183.5	235.8	663.4	435.7	366.1	358.1	1976.2	1108.7	566.5	1273.2	649.5	333	430.9	170.5	1950	639	813.4	7271.7	480.1	732.6	564.2	359.7	545.3	1335	390.6	1912.6	613.5	1880.9	444.2	1461.6	358.4	709.1	306.3	293.4	803.9	1177.7	840.8	227.1	1284.9	1733.8	3423.4	925.4
CCL26	6154.4	2606.1	2149.8	2336	2556.3	1270	1095.2	4577.8	2909.7	2608.9	2439.8	3471.5	7727.1	3526.9	2008.9	3256.4	1890.4	1807.3	2587.1	1841.1	2072.9	1592.8	1730.8	1769.9	3134.1	1422.4	1603.1	4807.8	2747.4	1489	5039	4830.4	3225.1	2685.4	1296.9	1065.9	2725.5	3479	2462	3682.7	3194.1	8419.1	2415.5	3407.3	3479.1	1129.3	1639.8	5412.1	3364.5
CCL27	1296.1	770	924.7	745.4	498.9	857.6	1198.5	731.2	777.2	886.6	519.1	894.4	1274	1113.7	994.2	996.6	630	1347	878.3	984.2	639.8	606.4	883.1	1094.4	632.4	969.2	1110.6	861	973.6	682.4	1073.9	979.7	1221.8	1006.2	815.9	965.4	1096.4	1296	1040.5	920.1	1057.6	1091.7	779	946.3	957.1	976.2	803.6	1048.4	1112.1
CCL28	2393.2	29855.5	2881.6	25821.1	5312.4	7531.5	3714.1	12355	2738.1	6338.9	1927.2	28263.7	19205.3	3951.8	17167.7	1767.5	49066.9	2220.1	9050.1	4267.8	2295.5	2436.7	5705.9	1595.3	3644.4	7312.2	1709.1	2942	8902.9	3289.3	4638.1	4011.8	32036.3	2384.3	7072.3	25610.3	3167.2	1256.3	87722.8	45833.4	1786.5	1799.1	3928.5	6626.1	2347.4	3080.4	3850.8	1908.3	6146.2
CCNB1	165.5	213.4	229.4	323.6	284.7	271.2	229.6	238	235.5	232.8	205.8	467.1	502.8	480.3	353.2	214.2	203.6	359.5	319.4	254.9	239.5	248.9	1420.7	234	376.8	330.3	300.4	206.7	269.3	193.6	253.6	221.2	219.7	223.5	251.4	284.4	274.5	382.5	3179.8	331.1	206.7	447	337.6	348.8	226.2	318.9	275.4	180.3	354.4
CD4	410.7	467.4	396.1	341.2	388.4	541.2	609.5	381.2	419.5	404.8	269.4	360.1	378.7	515	558.6	506.6	353.5	803.2	402.5	506.1	444.9	422.3	452.5	488.4	374.3	490.9	567.1	330.6	414.6	397.4	347.7	361.3	387.8	398.2	366.6	502	453.4	396.3	792.8	506.9	384.6	402.8	363.5	392.6	334.8	436.8	492.3	405.9	385.7
CD5L	455.3	385.3	1568	992.2	432	404.8	318.2	625.6	1170	447.2	898.6	548.9	817.1	1260.3	288.5	969.6	964.3	715.6	691.3	6208.7	676.4	728.5	578.8	413.5	1492.3	561.7	490.6	424.5	934.1	845.4	996.6	567	699.8	978.7	808.8	518.9	859.9	383.2	761.5	1614.8	342.3	890.3	285.5	467.1	989.2	755.4	918.9	752.9	921.7
CD22	1029.1	649.4	985.3	544.2	456.4	740.8	971.5	526	849.8	1089.2	424.1	908.4	1408.5	776.5	1404.7	585.7	527.7	1005.8	902.7	1336.6	649.2	541	771.5	1035.7	518.9	866.4	980	760	923.2	767.4	1169.5	848.6	534.7	706.2	676.6	784.8	939.9	1644.3	1337.1	1122	927.2	797.5	510.7	899.3	733.1	532.5	637.2	806.1	738
CD27	1229.2	1014.7	1188.4	1399.9	1006.5	1097.8	900.4	883	1440.8	1473.4	779.2	682.7	1381.7	769.2	1024.8	1174.6	837.3	1110.4	943.8	1005.2	1079.6	1481.9	872.5	697.6	1081.8	382	1295	1090.6	1039.9	1265.1	828.1	1746.5	1076	1296.3	1181.2	1069.3	844.7	1065.6	2176	1047.7	781.7	1259.9	1231.7	1206.1	2264.3	808.9	1064.5	1207.9	951
CD33	1224.1	4909.4	2361.6	5817	4307.1	4965.3	5406.4	3561.1	3870.9	7565.9	7853.9	3612	3432	3559.8	3127.9	2734.8	5306.2	2849.8	2587.3	956.9	4177.2	4748.4	3889.1	2605.5	4127.3	2061.6	2353.2	4020.7	2193.5	5082.9	1348.8	1904.5	4196.7	4024.5	5550.8	5342.1	4793.8	5711.6	4515.2	2065.4	3521.9	696.5	6550.8	944.4	4085.4	4199.8	4456.8	4461.3	2833.7
CD36	8929.3	2761.5	5519.6	5567.7	2299.3	3136.3	2390.1	3219.3	6726.6	3175.2	2809.1	2694.5	15134.1	2372.9	2508.1	5353.6	5387.1	2974.2	3696.4	1822.7	2006.1	6611.7	3214.6	3683.6	4768.6	2081.7	2040.5	2822.3	2468.9	4800.1	9490.6	13199.7	2794.2	6028.7	3514.6	6194.9	3597.3	1827.6	1639.9	2212.9	8529.4	12145.5	3530.8	2940.7	11758.7	3324.7	3082.6	6343.7	3524.1
CD38	220.3	271.6	291.8	303	358.3	285.7	263.7	237.3	262.6	263.1	306.2	225.4	210.5	251	295.2	264.2	316.8	235.3	259.3	302.1	291.1	341.4	290.6	265.5	285	395.8	274.4	265.8	257.5	248.7	273.2	239	279.8	287.2	289.3	264.4	244.5	211.7	572.8	250.2	205.9	228.5	372.6	261.9	263.4	293.6	305.2	382.9	300.2
CD40LG	936.3	302.9	296.9	299.5	1107.2	175.5	223.3	305.4	410.7	296.5	172.8	495.8	710.5	325.5	263.4	378.5	503.9	298.4	381.4	202.4	183.6	233.9	162.7	278.5	195.9	251.5	277.6	598.9	334.3	246.1	896.3	728.7	200.1	357.7	276.5	296	388.8	825.2	356.9	418.4	605.4	502.2	227.7	803.7	532.5	162.3	175.7	671.3	442.4
CD47	2096.7	880.8	1135.7	621.8	442.6	515.8	644	873.9	1388.6	887.1	389.1	1636	1689.3	1093.1	849.8	928.1	1347.6	982.9	1265.1	665.9	603	609.8	474.9	786.6	612.7	837.7	1513.9	1691.6	1262.3	769	2046.7	1686.8	451.3	854.7	678.8	861.4	999.8	2341.2	1111.5	1216.6	1765.9	1259.4	551	1456.3	1097.2	434.4	417.3	1597.6	1156.7
CD48	1153.4	2059.5	941.2	938.4	1390.4	1091.9	1193.9	927.9	730.2	1163	1655.1	1191.8	1116.3	1899.4	1098.9	771.1	1615.9	1180	890.6	1075.3	1552.1	1410.2	1167.8	923.6	1621.5	924.3	957.3	1059.8	886.3	1389.7	1021.8	653.6	1683.9	872.3	1299.8	1455.8	1611.5	907.4	1447.6	1014.5	911	1084	1479	945.1	698.3	1637.8	1737.7	1013.1	1468.5
CD55	19112.2	26906.6	23038.1	34792.4	45676.4	48182.7	30097.1	25538.4	21764.8	28959.4	35102.9	39819.7	21140.5	20524.2	25007.1	25570	34568.2	40090.6	22058.7	22791.1	36629.9	49885.9	30120.5	23363.3	31317.2	24121.2	32556.5	27256.4	59835.2	36739.7	19836.6	22211.2	46873.3	22310.8	30271.2	29206.8	26412	16782.8	21792.8	44459.7	21430	19129.7	26792	17473.4	21042.6	33497.1	36172.8	19041.5	25506.7
CD59	1508.2	2039.3	1518.2	2850	2706.1	1913.1	3023.4	2822.6	1829.1	1911.6	2275.5	4003.1	1690.3	1874.6	1823.4	2331.2	7098.1	2394	1813.5	1479.9	1928	2194.6	2370.4	1780.6	1525.3	1912.4	1726.7	1544.8	1806.9	2128.1	1389.2	1407.1	3169.1	1605.8	1735.8	1872.3	1858.9	1457.9	1605.8	1641.9	1423.9	1775.1	2669.4	1591.6	1596.1	2476.2	2052.6	1181.9	2340.4
CD63	807.6	534.8	573	353	320.5	323.1	278.2	552.7	580.3	396.5	622.1	598.8	1288.2	684	664.8	561.3	371.2	327.3	734.3	406.2	501.7	481.4	577.9	486.8	473.8	415.9	459	953.3	660.8	360.6	868.4	964.1	369.9	667.4	354.5	403.3	356.1	1019.6	985.5	758.1	789.7	1721.1	421.7	689.4	647.7	227	292.2	818.2	516.2
CD70	79	136.6	133.6	133.3	151.9	166.2	264.5	150.7	118.3	184.9	257.4	95.8	74.1	173.3	160.8	124.7	231	108	472.9	182.8	148.1	142	149	139.6	133.4	185.1	147.3	107.7	120.4	484.9	108.4	116.2	315.4	201.9	137.9	150.8	253.6	99.4	362.1	128.6	113.5	119.8	163.9	123.8	144.9	149.4	127.1	92.1	155.8
CD80	404	537.6	1339.4	627.7	639.5	620.7	571.3	471.1	496.4	671.4	490.3	442.8	412.1	548.8	698.6	462.5	780.7	623.2	486.2	611.2	633.6	622.2	549	547.2	683.4	591.4	605.5	359.4	491.9	561.4	376.3	370	582.7	441.6	553.8	598.5	618.1	466.5	784.7	510.2	421.7	443.3	598.8	448.2	435.2	633.4	634.3	381.9	448
CD83	423.1	579.2	378.8	617.8	942.4	545	493.2	516.7	451.6	498.5	548.4	474	283.7	445.4	476.9	426.9	618.4	436	419.4	585	491	644	439.8	353.7	585	371.8	343.3	425.1	336	731.1	373.1	317.4	1041.5	384.1	590.8	410	782.1	318.2	463.1	412.5	280.2	363.6	456.7	423.1	411.2	647.1	535.3	448	437.2
CD84	12889	19001	15427	21913.9	26128.9	20521.5	21210.6	19505.8	17106	18921.8	24485.7	18708	13407.8	16643.9	19304.4	14060.1	34594.5	18038.3	17708.7	15599.4	20415.9	25458.7	22404.6	15086.1	22380.1	14989.4	16037.8	16130.2	17946	23566.6	18945.2	12829.9	21129.9	13493.1	22757.3	14738.9	21821	14182.1	15419.6	14087.9	11988.3	11585	17541.9	12119.9	12671.9	21098.5	19006.3	16379.2	16292.9
CD86	1345.2	1706.8	1249.5	1809.1	2509.1	1688.7	1637.4	1263.9	1467.8	1681.1	2417	1429.2	1163.5	1365.3	1424.9	1471.8	1702.5	1164.6	1141.3	1279.1	2036.5	2009.3	1483.1	1067.4	2308.9	941.2	942.5	1279.9	997.5	2402.7	1019.7	941	2341.2	1436.8	1892.7	1651.2	2024.6	823	1204	1621.3	894	1018.5	1639.3	1143.1	1657.7	2193.9	1959.2	1102	1827.6
CD93	4488.3	8673.8	10853.1	11326	11338.3	13650.8	12254.4	11558.4	12749.3	14108.1	10147.7	6914.5	5832.4	8050.9	10878.6	11537	10992.3	11957	12953.9	10193.9	17117.6	19681.2	13119.2	11602.2	11836.1	13529.7	12171.3	8676.9	13211.4	17916.2	9234.5	6793.8	15730.1	14489.4	14404.2	12332.8	11715.7	9219.6	9116.9	8265.5	11284.9	9554.9	12178.4	7684.2	10982	16389.5	16233.3	7628.4	11772.8
CD109	4144.1	9221.5	10062.5	10725.4	8316.1	4862.5	6520.5	6188.2	6361.8	17421.8	5551.5	6372	5926.8	3521.8	5302.4	5657.1	8184.7	10142.1	9459.2	12185.6	5406.2	9439.9	4649.5	4689.1	8756	5273	5687.4	10168.2	4111.2	22094.7	4607.6	6013.3	27391.9	6193.8	8203.3	5684.6	5937.7	3339.4	4735.6	5450.9	3994.3	5274.7	7071.9	3786	6872.6	10108.9	11817.1	8578.5	6024.1
CD163	4155.4	9546	7973.4	10715	16580.9	9925.2	14227.7	9361.8	6736.5	11848.1	20272.8	12357.6	6940.9	12939.2	11116.9	6186.4	15207.3	15382.5	7989.9	8120.4	14026.8	11350	13616.4	9021.2	15148.7	8287.6	11845.5	9995.8	11035.7	14459.3	7041.7	3600.6	13319.5	6149.3	10547.4	8728.3	11197.2	10007.2	11609.7	12002.1	10223.6	5407.4	14239.6	5405	3942	9812.1	13016.2	7184.2	11133.3
CD177	1249.2	296.4	104.4	420.4	581.1	1317.4	2287.1	374.7	319.7	613.2	144.2	1631.4	538.5	686.6	1337.3	957.4	563.1	1832.8	238.4	102.8	591.8	962.9	1668.1	344.6	332.5	1333	1906.3	269.1	890.9	817.9	2348.7	667.8	688.7	607.6	462	659.1	527.4	586.1	684.1	1700.4	121.6	511.4	279.5	248.3	603.1	216.3	1156.3	132.6	265.5
CD200	8216.4	7882.3	4507.6	6973.9	6611.7	10109.5	6450.8	9346.9	4744.9	9395.2	7757.4	12007.4	4392.4	5677.5	11201.8	7370.3	39730.5	4310.1	5335.8	6755.7	5825.1	7104	4127.7	5668.3	6700.8	5427.9	5190.9	5702.9	3827.7	7341	5936.4	18171.1	7324.6	5337.8	6202.2	5627.5	4364.7	3332	3015.9	4512.7	3554.7	4140.6	7411.6	7676.9	10782.8	5111.1	7112.1	9635.2	7217.9
CD200R1	1309.3	1144	1137.1	1516.6	2394.3	1290	1292.5	872.2	1422.7	1206.8	1525.6	1255.5	1233	823.5	1180.2	1332.2	13006.8	1262.3	1341.4	829.7	1272.7	2429	1318.2	1164.8	1508.4	1023.7	1035.8	940.8	1009.9	2595.3	1355	867	2248.2	1198.8	1220.8	1675.7	1464.2	1082.7	1072.7	847.7	1021.1	1061.4	982.9	891.5	1295.5	1036.8	1536.7	1113	1545
CD207	108.1	117.4	119.2	111.3	118	155.4	159.3	101.1	142.6	130.7	123.4	78.3	110	128.9	141.3	131	97.9	177.9	104.5	160.3	141.5	121.7	135.6	151.1	114.8	184.9	196.9	96.8	131	115.5	77.7	110.1	109.9	103.4	121.8	155.2	115	87.3	181.1	127.5	115.4	111.6	125.9	87.4	109.8	130.7	143.2	114.8	98.9
CD209	1482.6	2376.7	1646	3138.2	2942.4	1910.6	2071.3	1890.5	2096.3	2128.4	3249.1	1932.1	1578.5	2151.5	1894.3	1501.8	1943.2	2163.7	1705.8	2386.7	2857.8	2549.2	1510.4	2448.9	2059.5	2067.7	2174	1823.3	1677	2373.6	1431.3	900.4	2507.3	2500.3	2257.9	2229.5	2206.6	1621.1	1661.3	1675.9	2043.8	1706.3	3597.4	1443.8	1875.7	2683.2	3180.4	1338.4	1890.7
CD226	663.1	838.7	892.3	682.8	4630.9	836.9	856.1	684	745	1233	839.8	888.6	876.8	825.7	1103.3	784.5	700.3	727.1	969.3	951.5	933.4	895.4	840.9	718.9	921.9	736.6	732.6	963.3	929.9	896.5	741.3	627.5	926.1	952.7	2002.9	785.3	722.4	896	1181.9	742	588.3	939.4	672	785	755.1	711.7	773.1	805.8	725.4
CD244	231.9	301	236.3	313.5	449.3	277.1	258.2	246.8	230.5	252.3	557.1	248.9	213.4	381	212.5	224.8	323.4	245	259.5	241.9	701.6	340.3	303	251.4	187.4	236.4	220.6	1846.3	183.3	379.8	250.5	205.7	35857.1	460.6	265.3	311.8	269.4	219.3	269.1	176.5	214.2	199.7	296.1	204.7	229.9	338.5	279	276.1	435.8
CD274	2101.8	2476.3	1490.7	1653.4	2309.7	1159.5	2209.3	1806.6	1152.6	2197.9	3990.9	1117.5	890.3	2329.8	1861	1429.2	2497.6	2059.9	3091.5	1051.6	1932.6	2285.3	1597.9	2108.5	2337.8	2184.9	16407.9	1602.6	1026.3	1552.3	1027.4	949.3	3780.3	1654.6	1797.5	5997.4	2722.7	1450.5	1067.9	1119.4	1692.6	1070.5	2114.7	1218.9	1309.5	2234.2	2278.8	1156	2346
CD300C	6415.3	19945.9	12146.5	14042.6	18001.7	16923.4	11694.3	8812.7	7647	16526.3	22493	16731.8	6598.3	17127.9	14937.6	9996.5	19322.4	15907.7	10979.7	10273.5	16039.7	17789.5	13572.2	12007.1	13106.7	7541	12783.9	10685.4	11838.8	18211.7	10461.8	4104	17658.8	8852	13523.1	12618.4	11873	8903.7	16186.1	10259.9	10855.4	5611	19337.4	7551.6	3091.7	19097.4	12092.9	7445.3	12365.1
CDC37	828.5	353.5	437.5	373.1	354.3	303.6	338	681	887.8	337	224.3	581.1	1106.2	4295.9	339.9	436.9	377.4	477.8	680.2	320.5	378.5	316.6	360.2	401.4	298.4	301.6	411	955.4	545	330.4	1155	872.8	248.4	487.6	315.5	330.7	387.5	1020.3	341.7	526.1	968.6	1042.3	323.5	612.2	604	236	277.3	778.8	509.2
CDC42BPB	4604.9	1539.3	2096.7	1181.3	1494.6	1285.5	1889.4	1442.5	2298.3	1086.6	953	4653.6	2565.3	2235.2	2172.9	2154.1	4834.7	1463.1	2436.7	2399.2	1561.8	1245.8	2883.4	1805.3	1060.8	1793.4	1760.2	1742	2449.4	1272.3	3195	2866	797.7	1056.7	1261.1	1979.7	1870	1373.1	2912.4	2280.3	2857.2	2701.4	1325.4	3312.4	2119.8	1122.6	1145.9	3188.5	2783.1
CDH1	37478.7	49899.5	39673	50524.6	41335.7	68428.9	48384.6	48439.4	17713.8	51817.6	34188	48310	36490	33898	40029.4	58977.6	22381.5	33889.6	64856.3	52193	21152.7	30451.8	11081.4	37199	61370.1	26288.8	32723.4	30642	48199.3	23758.6	26886.4	24474.3	43031	43225.8	50918.1	60896.9	38668.2	19920.9	42723	31833	28006.9	40945.6	36804.5	66720.8	41655.2	67042.8	41585.6	42892.7	37557.2
CDH2	836	858.1	966.9	1113.7	1402.2	998.2	1386	914.9	1002.7	896.4	1484	746.2	810.1	1242.9	976.2	1058.4	1607.1	964.4	957.9	1129	1077.5	942.5	2250.4	971.8	873.8	1271.1	1181.8	884.7	868.3	1150.6	1070.2	673.2	1866.8	934.8	1001	989.1	820.2	915.1	2188.2	1155.9	867.7	1082.3	5613.7	893.4	947	939	1203.9	847.8	847.7
CDH3	3998.6	6302.8	6283.4	6244.4	5570.9	9587.8	4223.6	5359	9967	4815.2	4971.4	3580	3173.2	4451.7	5174.6	5951.8	3821.6	3361.6	7365.4	6591.3	7882.6	6183.7	6801.4	4307.5	6839.9	5054.2	4978.7	5048.7	4370.7	8427.1	5201	5776.5	5947.6	5372.1	5197.9	6978.7	2629.9	4215.5	3056.5	5977.9	3411.6	4871.3	4625	6344.5	10141.7	3499	6231.9	4461.9	3968.2
CDH5	5401.6	7203.8	6991	11368	10104.1	9139.6	8017.1	7733	7924.3	7784.2	9351.5	7214.8	6471.3	7545.4	8307.3	7983.3	6730.1	9366.9	7345.4	8323.4	8659.2	14330.6	6497.9	7686.5	12340.9	9201.5	6932.7	4689.8	6256.4	8541.7	7208.3	4189.9	9253.3	9634.1	10273.3	8658.6	8815.5	6525.2	5179.4	5132.6	5177.9	6951.8	7648.4	6315.4	8606.4	12762.9	9680.5	5260	9110.9
CDH6	202.2	189.3	230.7	181.4	230.2	207	175.2	235.4	241.7	173.7	145	143.8	227.9	209.5	506.9	214.6	563.7	150.7	299	193.4	213	212.1	845.7	192.8	208.7	260.6	245.5	192.6	238.8	269.9	208.7	358.8	161.7	221.9	206.6	196.6	154.6	248.5	1802	442.5	215.1	315.8	319.6	283.9	345.3	121	158.5	217.5	183.2
CDH12	1323.9	881.4	943	544.8	373.6	835.3	1039.7	679.8	1148	649.6	339	1007.4	1166.3	1130.3	982.8	708.9	965.9	1376.3	1179.1	1139.8	798.9	521.2	870.1	1048.2	576.7	1417	1401.7	1163.2	1200.4	502	1500.4	1441.3	566.7	830.8	650	1151.5	926.8	1731.4	1931.9	1096.6	1299.7	993.5	582.8	1012.3	982.5	559.3	683.9	1193.1	955.5
CDH15	8902.9	5082.3	4310.4	3584.8	3433.3	2786.5	2286	5274	5954.6	4003.8	2900.9	5285.2	9731.4	5024.6	3348.4	5110.1	3782.4	2728.3	5514.6	3626.4	4995.4	3329.5	6353.6	3631.9	5021.6	3431.2	3505.3	6803.5	5447.6	3069.2	6570.5	7772.3	2304.6	4158.1	3139.1	3802.1	3727.9	5938.5	4394.6	5670.1	4430.6	10131.7	4773.2	6318.9	5697.4	2184.4	3005.1	7846.3	5975.9
CDK1	1692	981.6	1051.3	1147.9	605.4	697.3	873.9	1060.7	1048.2	2593.1	526.8	3023.2	10978.2	4082.6	1135.1	937.6	814	935.5	2631.6	946.4	690	836.2	963	1074.5	1509.7	759.3	764.7	1307.5	1213.4	1073.4	1456.8	1694.6	587.1	1080.4	1070	873.4	1065.4	4344.2	1015	995	2107.7	6934.8	682.3	1589.8	1031.8	691	616.6	1506.2	2338.2
CDK2	645.5	1039.6	774.1	1067.1	222.8	439.1	441.8	502.7	380.6	551.9	282.9	2369.2	14297.3	1710.4	580.9	697.8	517.3	539.6	1270	357.5	418.7	649.9	932.9	978.4	1388.3	514.2	420	1416.1	785.4	1001.1	664.9	251.4	334.9	1366.5	656	523.4	1588.2	4413.3	537.7	1060.2	1975.6	11558.3	464	2183.4	1133.4	388.7	378	934	1072.7
CDK5	281.4	771.5	769	743.5	835.8	994.1	812.8	445	922.2	815	787.5	368	379.4	1166.2	744.6	607.6	419.6	907.7	762	1025.6	1059.7	857.8	727.2	805.2	802.2	1159.4	1124.4	435.2	933.7	737.6	566.5	411.8	759.8	985.6	776.9	868.2	3642.4	554.2	1006.1	537.2	805.8	795.2	911.1	636.1	579.9	689	1093.2	341.3	564.9
CDK8	1591	821.3	929.2	713.4	668.1	678.1	637.6	630	828.4	828.4	702.8	1085.8	2306.3	642.6	685.6	1182.5	511.1	612.6	772.4	752.3	779	831.9	640.2	988.6	702.4	883.9	786.5	544.4	952.8	666.1	526.8	1264.3	611	831.3	848.1	737.1	1776.5	778	776.7	629.7	899.3	2417.4	762.5	657.7	652.5	594.3	727.7	1159.4	979.5
CDKN1B	6478.2	2898.6	2521.2	1691.9	2113.3	1472.4	1845.2	3086.2	1234.3	1598.2	1893.6	6721.4	2703.5	2475.8	6526.3	3417.9	1471.8	1938.4	3688.9	1453.7	1698.3	2239.8	2130.6	2564.1	1650.4	1581.9	2182.5	6576.2	3007.8	945.6	7043.6	4768.7	3914.1	11461.4	1940.2	3246.7	4197.3	1971	2080.5	1964.1	5132.8	3001.3	1934.8	1296.1	3688.7	1436.3	1389.7	6805.5	3555.4
CDNF	2272.5	1919	1621.2	3176.5	2786.2	1726.4	2452.4	3107.6	2017.2	1946.5	1804.5	1785	1476.1	1490.1	2880.5	2476.3	2930.5	1961.1	1793.4	1068.4	1330.4	1864.1	1464.5	2002.8	2124.2	1446.6	2769.8	2483.1	1145	1918.7	1819.5	2388.7	2802.9	3715.7	1673	1974.6	2177.2	2380.1	1576.1	1647	1427.6	1714.9	1932.3	2167.2	2764.7	3155.9	1552.1	1361.7	2556.5
CDON	11081.5	6328.4	14324.6	11617.1	8617.8	10190	10277.7	11010.5	20563.2	9445.6	9738.7	5684.7	8492.9	6620.1	6404.6	16605.8	11695.4	7294.9	15262.9	8163.9	6278.8	11351.1	13943.7	11833	12085.5	8568.6	9869.9	12789.9	10413	20144.6	8265.8	10140.1	9966.5	13295.6	12826.4	10341.4	11138.8	6063.6	4683.4	7134.8	11590.9	13698.8	10118.3	7442.4	12629.2	7090.6	9653.7	13230.3	14628
CEBPB	205.9	601.7	1017	692.8	545.8	422.9	349.5	239.8	672.5	367.1	1478.6	322.5	205.9	427.7	426.3	479.4	332.1	342.3	1180	570.5	826.1	472	449.8	817.1	544.4	680	713.9	355.7	752.5	436.8	453.4	401.5	1506.9	639.6	446.6	915	388.8	771	656.2	466.7	445.8	405.9	469.3	634.2	358	954.9	548.6	231.1	354.3
CFB	24982	18901.1	21699.5	15063.4	19547.9	20734.9	15688.3	9792.3	21959.1	26229.3	17776.7	11059.7	22598.6	14289.5	21573.8	32669	10980	23727.3	18717.5	22239.9	23846.7	21641.8	17021	24344.5	21192.5	37521.4	34110	17296.7	25218.1	17812.9	29830.5	17905.7	29614.7	21383.3	33154.9	17782.5	16937.1	16282	21264.2	12560.7	27318.9	17289.4	21215.8	22026.4	26542.3	19832.2	27192.2	19042.2	19822.6
CFC1	3999.9	3941.9	2747	3106.2	3874.1	2786.5	4129.7	3148.6	3022.3	3605	3991.9	5032.7	4090.5	3723.4	3262	3094.3	4529.2	3790.5	4342.1	4396.8	3053.6	4141.1	2051.8	3493.9	3914.3	4903.9	2445.1	3930.3	2998.1	2434.6	4883.6	4127.7	4769	2492.5	2806.8	3699.8	3662.6	5667.6	2817.8	3530.4	3687.5	2841.9	4892.8	4761.7	2934.8	2340.5	3419.1	3399.4	4079.6
CFD	371.5	879.8	930.9	763.2	742.4	592.8	750.7	643.3	612.2	755.9	767.1	1485.3	568	893.5	882.4	795.6	878.4	907.9	771.7	741.9	623.2	743.2	522.2	942.2	764.6	790.4	718	670.5	1005.2	738.8	597.7	692	836.5	748.8	857.7	1011.3	951.2	759.4	1538.3	629	841.2	980	903.5	708.9	630.6	905.6	832	535.9	917.8
CFH	36940.5	34696.3	39921.3	35930.8	35964.2	37428.6	34445.8	31407.2	37723.4	45817.9	36447.3	34736.6	41070.2	34007.1	31985.9	43174.7	38003.4	42366.4	37711.2	38355.8	36133.3	36736.9	31833	35747.5	37702.4	44899.6	51554.4	36869.6	41184.8	38798.3	44074.2	28893.3	34506.3	39050.4	44940	37428.6	37154.9	31938.9	29301.9	35866.5	41110.5	39601.3	36662.6	40000.7	42925	35006.9	38426.8	34567.1	34287.1
CFHR5	1022.2	876.7	1108.6	682.6	630.6	752.9	1627.7	972	1151.7	1016.7	615.1	996.1	1067.9	1021.7	847.1	747.5	901.1	743.2	1089.1	1226.3	859.7	775.7	1127.8	976.7	678.4	2453.5	1396.7	1158.4	1392.2	813.2	1883.4	1525.5	867.1	877.3	1085.1	706.7	976.2	2681.4	3268.6	1230.5	2015.8	1228.9	1019.8	1428.6	679.3	684.9	786.7	1257.6	1095.2
CFI	39212.3	33109.4	33966.5	30948.3	32613.1	30499.3	34120.1	15110.1	29484.6	43149.2	29336.4	23329.7	29344.9	27782.4	34238.4	37959.8	26616.8	34356	31440.4	37503.2	31806.7	30633.6	28173.3	34460.9	31906.9	48927.3	41682.1	26095.6	30006.6	35407.6	37425.2	28447.1	31321.9	30250.5	38012.1	29231.2	28286.3	30833.4	27521.5	30749.5	38987.3	29544.3	31162.5	32502.1	35569.4	29489.9	35744.1	31548.1	30044.2
CFL1	5356.2	4686	5011.2	5881.5	4439.6	3297.1	2827.8	5734.8	6707.1	4417.8	3984.1	7164.8	6828.1	3924.7	3982.2	6021.7	4134	4689.2	6598	4304.4	5408.3	4637.1	4323.3	8042.4	5348	4351.6	4219.5	11351.8	4845.2	4420	13912.2	13003.6	4132	4559.9	4935.5	4502.4	5586.8	9355.4	2810.3	5119.3	9406.9	6842.3	5195	6408.4	6648.6	2649.8	3490.5	8966.8	5137.8
CFP	3211.8	102578	124555	147148	113494	107033	128494	64004.9	138691	124550	121077	120965	4012.9	92323.6	117845	136701	136539	129096	115809	111794	127456	106638	120415	86174.1	123428	149600	150121	109418	129635	135907	133759	87903.3	93963.5	146342	144643	119580	140809	89815.8	121868	107650	122722	112392	118405	123142	130334	137014	146762	80914.9	96715.7
CGB	4642.8	8312.7	1912.4	33532.4	3092.2	2129.5	3078.8	2619.2	2416.4	7660.4	5008	3424.1	4650.8	2700.6	2652.6	1725.4	5887.6	3037.9	5489.9	841.2	6706.5	357.3	4977.4	674.6	1824.2	305	392.8	980	2638.5	4351.7	1547.9	586.5	12911.9	3140.8	7433.5	3868.6	2150.9	927.2	1401.4	1497.1	3620.3	2032.1	6935.2	10219.9	1086.6	8375	1341.2	1031.8	3417.1
CHEK1	599.5	637.7	571.2	699.7	459	524.1	543.5	683.6	860.2	540	481	1277.5	1306.5	872.4	490.2	576.8	435	592.7	813.6	517.4	736.9	544.6	701.3	750.8	712.7	606.3	607.1	1409.1	599.9	695.8	755.2	1002	414	603.5	621.6	681.5	444.9	1766.7	533.6	690.6	1220.1	1997.2	557.9	694	703.8	441.4	488.8	825.3	624.2
CHEK2	392.6	179	231	179.2	126.7	160.2	179	169.7	146.1	141.6	169.2	167.1	531.1	650.5	208.3	522.6	223.7	210.4	153.3	202.8	146.2	156.5	703.9	191.5	131.4	181.2	194.7	161.2	208.5	125.4	304.7	268.7	165.1	239.5	175.1	150.4	197.3	385.6	186.1	198.1	214.3	375	208.4	185.5	175.2	143	173.5	245	172.9
CHGA	1790.3	1485	1534.2	11091.5	3866.3	3997.3	15796.9	22082.5	4001.9	1240.4	4389.1	768.6	2784.4	9917.5	823.2	2622.6	5258.4	7555.2	2218.6	3042	5257.8	844.8	21067.2	900.7	4273.4	663	1018.5	1810.7	3863.1	27612.4	1905	2748.1	1974.1	1879.1	2816	3013.2	2021.7	2315.4	2302	7089.5	594.8	2110.5	26290.9	14085.3	2987.2	3425.7	2884.4	4887.5	1702.9
CHI3L1	14951.8	148173	25301.4	12038	84786.9	40986.5	23334.4	45942.5	48710.6	89041.5	90160.6	112589	61132.2	121110	39178	206590	191175	67423.7	123871	77736.4	81017.2	52940.7	99411	174580	123898	164710	23946.9	42177	44139.8	120623	23828.5	82796	218856	110702	188080	206358	30384.9	22343	91636.5	78398	41673.3	16652.4	176940	92154.4	24940.9	185300	55572.7	120959	35077.7
CHIT1	1608.7	746.8	1857.7	1426.2	3216.1	768.9	1220.5	1618.7	936	1673.7	471	881.6	1656.8	704.4	1823.1	855	894.1	798.8	1299.7	1627.4	814.7	1450	1355.4	888.3	869.9	1253.8	1196	725.8	1035.9	1020.1	1455	1114.6	1099.9	505.7	625	992.7	1792.8	1509.9	2960.8	1647.8	1129	2133	733.6	1027.2	1130.3	536.6	609.6	1598.7	1171.1
CHKB	925.4	1590.6	1536	1062	3378.1	3448.5	1194.9	2020.9	3315.1	2204.7	1448.3	1406.7	1033.8	2743.7	2513.8	1550.8	953.6	1612.5	4264.7	3560.3	3658.8	2293.1	4400.5	1643.8	2664.8	1231.6	2951.6	1428.6	3276	3165.8	2363.3	1678.6	1305.4	4182.8	1964.5	1518.3	727.4	4169.3	1564.4	2195.4	2032	2321	2602.9	2930.7	2614.9	740.9	1750.5	1197.8	1494.8
CHL1	15758.3	5878.3	5029.7	8985.7	9544.1	7319.8	10173.4	5143.2	7177.2	11476.9	6712	5304.2	5733.3	10512.3	6274.2	8275.5	6715.3	6355.6	7226.8	6675.4	4395.5	5659.8	6990	5479.1	8280.9	5458.5	5609.6	4188	5045.4	12474	4010.7	3846.9	7564.8	6381.8	7785.9	4972	5248.4	2698.5	7853.8	4887.4	4845.1	5330.2	6313	5762.8	5333.6	11094.9	9948.9	4931.6	6210.3
CHRDL1	6046.1	5063.4	3969.4	6845.4	2394.7	2945.5	3940.6	2649.9	1324.7	2217.6	3318.8	2978.1	6068.9	2466.6	1859.8	4997	1890.5	1679.2	5646.9	2095.5	1016.8	3406.6	1116.4	5287.8	3989.5	2805.4	2486.5	2959.6	1805.2	2729.2	3181	2872	3555.4	4635	3454.8	8646.9	3399.1	1870.1	3206.7	2296.9	3234.3	4919.7	3399.9	2935	7411.5	3074.5	2774.1	3131	5236.5
CHST2	324	263.4	555.5	185.4	204.2	371	616.6	233.2	264.8	622.1	164	487.7	647.8	403.2	961.9	206.2	569.3	586	357.3	886.3	284	202.6	446.3	560.1	201.6	498.8	543.9	258.6	404.5	368.8	427.9	323.8	214.7	322.5	310.4	381.6	487.9	779	593.2	623	451.9	264.3	236.9	346.5	273.9	280.3	301.2	282.4	228
CHST6	254.1	291.5	316.8	278	682.3	385.3	308.4	320	314.9	424.1	250.7	264.2	300.5	379.9	311.6	290.2	254	422	258.1	477	549.5	317.2	329.1	339.3	273	358.9	406.2	291.5	320.6	267	297.4	336	375.2	278.2	355.6	865.3	248.7	239.9	323.7	323.2	274.2	343.9	292.8	342.3	266.2	316.4	361.4	251	240.8
CHST15	3248.4	7707.1	9438.1	9645.8	4897.6	8805.9	7932.4	9001.5	8093.2	10499.1	7087.7	3606.8	4651.1	4988.5	5640.7	12744.2	14563.4	5652.6	9509.5	4160.6	5999.3	9311.4	12114.6	8420.3	9475.3	6146.7	8519.6	8250.1	9129.7	14791.8	7761.7	6318.2	7465.9	11213.9	11088.3	9642.7	10949.4	6327.5	5865.5	6044.8	8465	7220.3	7801.8	6240	7646	7379.6	7824.3	12522.1	11431.8
CK2-A1:B	2765.4	1751.8	6013.1	990.7	423.1	695.6	1079.5	1725.1	3128.3	976.9	548.8	5898.7	4009.6	2154.7	1513.1	2863.5	1287.7	1290.6	4335.8	3362.9	1249.8	975.9	1382.3	2496	1057.9	2239.8	1749.3	3688	3572.1	1066	4196.9	2964	728.6	1284.2	983.4	3622.9	1747.2	8926.1	1682.7	3818.7	4063.2	3734.7	817.7	4139.7	1897.3	406	885.6	2038.3	1243.4
CK-BB	722	1186.3	2517.7	4200.6	1159.1	585.3	2417.9	6182	1168.9	931.5	3219.7	35536.9	644.6	2014.1	7855	1094.4	8346.5	1473.5	5579	962	530.5	1719.1	987.4	4702.9	1762.5	886.3	1030	2887.1	836.7	2541.4	4483.3	1609.7	11532.6	1437	2073.3	1720.3	1900.1	14385.5	4184.2	3715.7	7133.2	3123.7	2835.3	12769.6	2234.4	909	643.4	2836.9	1177.5
CK-MB	1642.2	110.6	168.5	177	39.2	57.1	187	220.7	149.5	107.3	110	2738.1	587.9	301.9	186.2	602.8	183.4	45.3	134.1	84.8	52.9	174.5	140.9	252.4	186	93.6	57.4	374.8	450.5	152	111.2	2802.3	110	3884.5	198.9	90.6	120.9	3984.4	514	419.9	1313.2	1545.8	208.9	375.6	482	291.9	78.9	467	272.8
CKAP2	29979.7	21788.4	19726.9	18047.2	18094.6	13747.8	13317.1	20465.4	24172	14340.9	15919.3	20433	25397.4	12598.2	17704	18602.1	16201.9	19838.6	25494	15622.7	18378.1	16217.2	15275.7	19470.4	18070.5	16933.6	17363.4	29619.9	19823.4	14589.6	49013.1	30954.7	14867.6	18956	20280.6	19866.6	21806.7	19733.3	10238.9	16116.1	23430	18362.4	19934.5	20640	27408.5	11875.1	16851	28507.9	16755.5
CKM	859.5	204.7	254	331.9	92	138.6	229.8	226	295.1	205.5	119.9	2373.5	694.6	333.4	271	366.7	365.7	133.3	290.1	196.7	164.9	268.7	226.4	344.8	303.4	201.8	168.4	241.6	289.3	214.7	160.3	953.8	168.7	3560.4	295	174.7	144.3	1437.7	814.3	468.1	1383.3	1115.9	208.9	452.5	543.7	416.5	165.8	304.1	282.9
CLC	251.4	295	304	344	523.3	305.1	313.9	296.2	321.7	379.9	283.9	243.8	273.7	292.6	910.8	375.2	339.5	240	342.2	311.6	308.8	310.8	786.5	281.2	501.4	410.7	341.5	312.1	312.1	292.8	296.2	393.5	306.5	272.7	393.1	350.5	276.4	284.9	563.8	877.6	245.9	345.4	449.8	390.7	298.8	264.3	288.8	326.6	288.5
CLEC1B	2064.8	1783.8	1432	2175.3	3849.7	1898.7	3595.6	2844.3	1868.9	3047.1	3012.2	847.6	1091.2	1696.3	1937.2	2877.3	6586.4	2204.7	1599.3	1864	2602.9	2610	2355.5	1838.8	1941.6	2136.4	2173.4	1669.9	1706.8	1825.6	2152.5	897.7	2012.7	1763.7	2602	1708.3	1840.8	1722.6	1157.9	1330.1	1302.8	1178.4	2301.8	1829.9	2430.9	2857.6	1841.2	2272.3	1981.2
CLEC4M	40183	46645.6	41693.2	50643.9	44773.9	48554.1	41947.9	41012.8	40527	39379.6	57561.7	30858.8	45872.9	32279.5	36394.4	49688.2	53435.4	39035.8	43165.1	39503.2	44524.1	47632.3	41492.4	42250.8	47677.4	46671.4	44855.5	50101.7	40970.9	55708.9	40413.9	60198.9	38691.7	46844.2	45590.8	43177	38173.4	37930.5	27844.6	33982.9	36564.9	40328.5	49279.3	36600.2	47065.2	45473	47534.4	59568.6	39109.2
CLEC7A	1092.3	884.2	1121	679.7	1166.7	1201	1441.5	938.2	805.3	1220	920.9	1062.7	1559.4	1076.9	1897.2	754.2	1058.7	1280.7	817.2	1864	1030	828.9	1579.3	1093.7	529.1	1225	1207.6	639.2	908.5	1019.9	852.9	907.7	820.9	718.5	1087.2	1002.1	1158.2	1448.6	2104.7	1137.2	1032.2	896.9	842.6	739.2	665.2	839.5	1073.6	911.6	849.3
CLIC1	5885.1	953.7	1908.5	700.1	389	516.6	931.2	857.9	1371.2	589	511.4	2917.7	7675.9	1064.9	774.4	1641.3	660.2	392.7	1142.9	487.3	575.1	731.9	949.3	1671.9	624	811.1	921.4	1613	3322	986.2	931	4771.8	898.5	1620.7	766.5	995.1	1890.2	1647.5	1990.5	1285.5	3637.8	3673.3	882	793	1103.5	353.1	501.4	3913.6	1519.5
CLU	387.8	358.8	471	481.5	562.9	705.4	343.2	697.1	901.3	484.3	434.8	194.5	351.8	353.9	483	422.4	356.8	326.7	745.2	693.6	697.7	305.2	662	426	415.1	240	387.3	384.7	458.9	451.8	378.3	526.3	509.4	418.6	367	672.8	239.3	489.2	718.5	823.5	347.5	413.9	484.2	459.3	650.3	321.7	573.5	413.9	310.7
CMA1	24568.1	4000.9	5094.6	1740.8	287.1	938.8	2381.7	4484.9	2056.8	1567.5	822.5	7250.9	21498.4	2717.4	1994.5	10023.9	1203.8	1298.4	1652.2	1118.1	767.8	1287	1313.5	5261.2	801.7	2605.3	1711.6	856.3	5170.9	1233.1	705	15394.5	1028.1	6369.5	3886	2346.4	9895.7	6837.5	4496.8	4654	11728.7	24441.1	720.2	2585	2526.8	866.6	1409.5	17513.2	7800.7
CMPK1	7736.8	4983.9	5516.2	4244.4	3660.5	3416.2	3016	8786.5	6883.4	4520.3	2845.1	5784.2	8256.7	5599.4	4623.5	5154.2	3444.7	2952.5	7373.3	5064.9	5585.5	4091.4	7220.2	4758	4731.2	4432.9	4675.4	5113.4	6342.7	3986.9	7248.3	6484.6	2643.4	4007.1	3797.2	6142.1	4515.6	6327.2	4936.5	5582.2	4880.4	8032.8	4350.6	5734.4	5937	2370.3	3161.2	6281.6	4401.9
CNDP1	1697.4	1335.4	1558	1284.3	657.6	1345.4	1711.4	874.8	1443.5	2232.4	1270.3	813.3	1849.7	1240.3	1502.5	1644.5	1408.2	1271.4	1510	1263.8	1105.9	2124.5	1493.5	2493	2286	1923.3	1562.6	1566.2	1247.4	2222.3	1337.3	2337.8	2497.7	2650.7	2610.1	1282.5	2613.9	858.9	2075.1	1551.4	1838.6	2478.7	1745.2	1023.7	3524.7	1198.9	1194.4	1727.2	1120.6
CNDP2	1104.8	838.9	1097.6	768.5	885.2	960.6	1160.6	799.3	922.8	1412.4	771.9	2213.7	1439.3	837.3	1913.7	944.7	767.9	1365.6	912.4	1874.7	1016.5	905	1043.8	1130.1	917.7	1064.2	1126.4	3898.5	988	1126.7	3651.8	1104.4	873.6	826.4	944.4	968.2	1122	2149.6	1299	1422.3	990.1	952	830.3	1142.6	949.7	948.5	911.1	951.9	835.5
CNTF	95.9	120.8	105.8	128	138.3	134	109.7	97.1	201.6	137.2	127.9	87.3	102.1	107.1	115	491.6	84.5	112.4	104.4	123.1	120.4	134.6	321.2	130.4	122.3	159.1	129	116.3	101.6	130.9	102.4	96.1	121.3	105.2	124.2	132.3	98	90.3	181.6	95.3	107.5	97.9	123.2	107.1	124.6	116.9	120.6	96.7	115.8
CNTFR	2897.5	4311.1	3465.2	7702.7	7995.9	4096.4	8098.2	5681.3	4634.2	5085.2	4625.6	4608.7	5080	3313.9	3664.3	5781.9	5161.7	3504.6	4520.4	2709.5	3130.7	4434.4	3133.1	3758.3	5304.4	3348.3	2465.7	4062.9	2904.9	5224.1	3052.3	4760.2	5705.9	3863	5140	4142.2	3993.5	2790.1	1692.8	3917.8	1935.5	3193.3	4013.7	4578.4	6611.1	5281.8	4016.9	4644.5	4740
CNTN1	374.7	182.7	162.8	259.9	184.9	189.8	182.4	230.3	186.8	157.2	183.6	374.5	312.7	232.9	165.7	256.6	296	178.5	204.3	132.1	182.7	210.6	181.8	233.9	188.7	120	139.6	263.1	221.5	186.4	231.1	422.4	255.3	229.9	188.8	221	386.8	370.3	366.1	207	306.1	378.6	111.8	397.1	223.1	183	133.9	302.5	209.6
CNTN2	709.8	926.6	712.6	1224.7	1406.4	1163.9	1080.9	1482.8	1107.6	1304.8	527.3	907.3	525.5	1617.9	831.5	832	1458.6	945.6	840.1	1000.2	754.8	1368.1	684.4	826.2	853.8	717.7	784.6	831.5	845.9	1476.9	534.2	715.7	753.1	864.3	1187.4	1330.4	840.9	427.4	726.3	974.9	1008	725.4	1220.3	1849.1	972	785.6	828.1	693.8	993.8
CNTN4	1857.5	3067.2	2089.1	4198.2	3241.1	2902.9	2553.3	2281.2	4346.6	2914.9	3647.6	2691.4	2582.2	2300.5	2248.6	2882.4	2788.5	3939.8	3009.5	2788.3	2718.2	3531.6	2764.9	3068.6	3380.3	2831.6	2955.3	1951.9	2575.8	4021.9	1824.4	1361.3	2647.6	2603.8	4101.3	3169.4	2901.3	1613.7	3530.9	2279.2	2052.3	2544.2	2859.9	2731.5	2496.4	2956.7	3438.8	2158	3008.8
CNTN5	423	296.5	463.4	322.3	259.6	282.8	299.4	325.4	473	333.7	220.1	330	379.7	325.3	309.1	312.4	293.6	363.2	360.5	315.5	260.3	275.9	277.7	304.5	301	319.9	358.4	335.5	360	349.6	396.8	383.8	238.3	296.5	286.2	384.6	399.8	436.2	394	325	526.5	357.7	244.2	335.8	354.6	331.7	286.6	351.1	312.3
COL8A1	291.4	411.8	625	524	4666.2	1654.6	727.1	1187	366.5	420	2795	481.2	297.1	543	904.5	1532.3	638.3	479.2	720.5	2042	10945.7	3991.6	610.2	509.2	759.5	449.8	4918.3	496.3	402.2	568.3	265.6	3842.2	895.8	551.6	750.1	510.6	1015	3333.2	585.9	422.7	240.3	292.6	538.7	585	639.5	548.4	478.6	310.1	638.1
COL18A1	46388.2	69611.5	66323.7	92156.8	88319.6	90109.8	93291.4	89379	62019	81943	103817	61333.9	48641.5	70045.4	87597.1	94282.1	76638.9	81883	61452.8	82306.1	80428.8	99424	58438.9	72251.8	80606.4	85207	82946.3	60038.3	60242.3	87826.5	60889.4	47365.9	70408.2	72200.9	97101.5	75129.8	64219	50083.4	46951	68670.4	51005.9	55414.2	72047	72570.5	72238.6	106605	103604	73683.9	77366.1
COL23A1	1494.8	654.9	1813	335.2	270.1	959.5	2396.4	496.9	411.3	2744.8	297.5	1843.1	3542.6	954.1	4121.6	610.7	755.7	1604.3	733.5	3931.3	365.3	357.3	1579.9	1901.7	346.8	986.9	1170.4	647.4	884.8	1522.8	1683.4	932.5	565.6	895.2	847.1	939.5	2224.1	3477	1952.3	1950.2	1225.2	648.4	310.6	1196.7	752.9	654.2	678.2	888	679.9
COLEC11	1830.8	1784.5	2255.2	1801.3	2258.5	2346.6	5783.8	1216.1	5264.8	1494.2	1461.8	451.2	794.5	2561.7	2439.4	3881.9	2289.8	1419.5	1791	2550.8	2146.6	1661	2359.7	2339.5	1405.8	4342.7	2754.4	1171.4	1168.7	1697.8	810.9	9688.9	801.7	1658.8	1330.5	4478.4	774.1	1231.1	869.2	2609.5	1552.2	1529.9	1508.4	1231.5	1661.7	1307.2	3562.9	1378.1	3138.2
COLEC12	2723.2	8068.7	12628.7	19965.8	32244	36475.5	3316.5	9413.8	35596.2	13568.1	17811.7	5716.7	2647.2	8582.9	3814.8	5153.3	7918.4	11347.5	6879.7	14687.2	57733.2	24498.3	8422.7	3550	22659.2	4628.8	10469.6	10710.7	7838.3	16331.1	6735.2	4651.9	25781.9	14883.6	18399.4	5803.8	4949	2653.8	6573.1	24275.4	6605.8	3988.5	15149.9	7612	9706.1	11885.3	25277	5389.7	13860.3
COMMD7	18761.7	6558.2	7863.4	7064.6	4436.3	3296.1	4266.2	9645.4	8185.6	4407.6	3731.3	8812.6	14883.7	4489.6	4900.4	7809.3	3965.5	3529.5	10207.3	3104.9	4869.4	5625.6	5136.9	8366.5	5563.6	4319	5198.2	18720.1	8855.7	5716.9	19383.8	19131.1	3344.4	7755.9	5226.6	6156.7	9723	8879	3144.6	6131.1	12169.4	11478.2	6201.6	11733.1	13587.1	2953.1	3968.5	20384.1	8881.4
COTL1	4381	4994.2	4394.6	5842.7	7107	4969.8	4835.3	6839.1	5557	4631.8	6264.2	4921.4	5090.4	3723.2	4302.9	5565.5	5088.4	4460.2	5818.8	4516.6	6175.1	5289.9	4290.2	4868.3	5569.5	5095.6	4782.3	6935.5	4578.6	5286.5	5773.4	7692.9	4979.1	5054.1	5214.4	4304.9	5465.6	5494.2	2965.9	3877.6	4576.1	4905.3	5877.6	5981	5916.9	4791.6	5408.6	7459.7	5649.8
CPB2	6799.7	3795.6	3909.2	5402.2	3875.4	4640	4443.2	3647.2	5142.4	3804.9	3534.6	3500.4	3905.9	2894.2	2902.2	6017.8	3174.5	3309.9	3266.6	4531.1	3297.8	3930.6	4766.6	4489.8	3486	3943.4	2093.6	5170	2825.1	3242.9	3902.9	5789.2	2481.4	4632.5	3650.9	4419.4	3973.9	2976.5	3063.7	6386	3228.7	4816.6	4287.1	3871	6147	3391	3909.2	4045.5	4248.1
CPE	3784	3201.7	2411.8	3415.5	2134	3918	3632.9	7934.7	4609.2	4136.9	3700.7	3679	3098.2	4243.6	2077.6	3599.2	4028.2	2920	4402.3	4314.9	7273.6	4831.3	4288.9	2468.6	4404.1	2856.3	2834	2370.6	2754.6	4436.4	2195.1	3083.2	2225.5	4096.5	4623.8	4738.3	3389.7	1607.7	3259.6	2578.7	1914.2	3181.5	6006	4905.7	7134.3	4376.9	6675.7	1336.3	2444
CPNE1	10135.5	1572.3	2033.4	2492.3	226.7	327.3	1016.9	1649.4	924.3	758.4	467	1304.8	3892.8	297.1	1119.1	2350.8	788.7	404.7	1169.4	212	415.8	1113	134.3	1694.7	831.7	792.1	623.7	1000.2	1384.5	954.1	2977.9	4214.2	448.4	1491.2	2127.7	1089.8	441	2383.6	1674.4	1370.2	3086	3506.2	1162.4	5537.5	2260.2	218.8	462.5	5471.2	2371.9
CRELD1	2233.4	693.4	920.1	815.4	899.1	1811.9	675.2	2290.6	1325.5	1014.7	1540.9	687.3	756.1	681.5	613.1	1314.3	812.9	875.6	579	660	2568.1	906.5	1436.7	665.1	1262.5	487.7	969.8	762.3	1085.2	1066.6	600.1	1197.1	1051.6	614.2	883.4	374.9	818.7	796.8	966.9	842.8	496.7	954.9	1665.3	477.2	1860.2	1124.6	1273.5	2113.1	681.7
CRISP3	971.9	360.5	401.2	208	145.5	242.7	282.9	283.2	234.1	222.8	202.3	385.8	923.6	325.2	258.8	550.8	181.2	285.3	273	248.4	182	201.9	349.5	372	256.8	312.3	2476.7	196.5	409.8	186.7	277.2	629.5	192	373.7	293.2	276.7	487.6	428.9	334.9	331.7	620.4	1140.1	178.7	291.3	257.9	275.1	251	888.3	1256.3
CRK	57694.5	40068	40035.1	42681.1	45900.7	20261.9	31071.6	69976.6	53421.7	41363.6	53555.1	75869	52756.6	29115.9	45776.7	40527.5	50358.6	37145.4	47442.6	24298.4	34065.7	36342.3	33628.1	37672.1	30027.4	28128.9	25153.6	59399.1	28593	30691.1	71639.3	57844.7	26241	35288.9	31941.1	27044	38510.4	38936.9	27026.6	32433	41252.8	62248.1	41329.8	49786.5	55873.6	31975.4	28027.6	62552.3	36933.3
CRLF1	280.7	335.8	375	330	484.2	325	299.5	276.6	298.5	300.2	273.4	250.3	290.5	2349.8	255.5	292.1	299	278.2	288.8	321.1	295.6	532.7	253.5	269.8	406.5	348.9	305.2	247.5	254.7	292.6	253.9	266	265.6	245.3	1329.8	340.7	284.7	245.6	296.9	255.8	278.5	306	304.9	399.6	410.4	302.7	331.8	254.5	336.5
CRLF2	4061.8	1573.8	1577.5	1149.5	792.3	2068.1	2850.4	1654.4	2188	1673.3	706.3	2158.8	3532.3	2536.3	2527.3	1808.6	1470	3918	2104.8	1737.2	1519.4	1549.7	2401.9	2126.7	1056.9	1889.9	2385.9	2417.5	2157.1	1126.3	3549.5	2920.4	2053.2	2021.9	1545.2	1743.6	2243.9	3217.9	1952.9	2782.1	3142.9	2425.2	1551.9	2016.7	2069.4	1475.3	1784.5	2973.9	2083
CRP	54375.9	88447.5	71120.5	65858.5	112270	108245	127442	92407.9	35794.9	84090.5	131616	29815.4	71111.4	70765.4	68378.4	114595	74869.6	97786.1	67818	86502.8	104807	116226	80092.4	86809.5	66320.5	169966	115884	75606.8	83506.1	61950.7	91934	18051.7	63793.1	67068.9	115927	35972.5	44718.5	56968	61317.6	69694.1	63351	55974.6	115751	70526.4	42709.8	118070	116116	28552.4	93591.2
CRTAM	1108.9	517.6	643.2	438.8	332.6	334.2	396.6	479.6	796.9	514.3	424.4	723.7	909	612	432.6	547.9	760.3	463.6	730	524.8	344.4	414.4	1564	470.6	534.7	450.2	495.9	805	619.5	449.6	1203.9	861.3	1085.2	531	459.9	515.3	513.5	1170.3	624.5	602.4	836.3	718.3	500.4	686.3	686	839.6	327.2	2322.6	779.5
CRYZL1	1035.8	931.6	2323.2	690	377.7	502.5	1319.6	273.1	1307.4	1534.3	1869.4	264	256.1	679.9	1042.3	300.8	265.7	319.7	712.6	677	947.5	771.8	431.8	1000.8	1180.4	991.3	1218.2	2529	2683.5	2809.5	291.4	573.1	538.6	237.3	1379.3	490.9	207.5	2695.2	963.9	460.7	355.3	348.6	274.9	343.7	231.3	1875.1	265.6	278.2	218.6
CSF1	3989.1	4153.7	3505.2	3012.4	2866.9	4130	3689	8891.7	3558.3	5884.8	4422	7747.8	18334.3	3302.1	9857.8	2920.6	6608.2	3983.7	15311.9	3366.6	5831.3	4457.1	5816	2494	5897.5	3268.9	3243.1	4641.6	7788.7	7277.8	6109.5	4505.3	4246.1	3794	4899.4	7497.6	5725.2	7681.7	9769.1	3340	2875.9	4877.4	3694.1	5801.5	3921.8	5429.9	3225.5	3972.3	3071.3
CSF1R	198.8	249	227.3	211.6	307.8	186.7	235.3	212.2	192.1	251.1	293.1	292.3	240.5	363.8	383	141	365.7	327.6	226.6	206.9	311.7	248.7	266.7	208.1	312.7	147.9	173	380.5	226	305.2	213.5	195.2	240.7	158.4	240.4	224.5	337.3	366.6	461	217.6	276.7	194.1	223	189.4	160.2	312.9	275.4	212.3	248.6
CSF2	388.4	324.6	288.3	1062.2	332.6	237.4	360.1	485	319.6	272.1	561.1	590.7	893.4	396.8	339.9	382	325.9	213	752.9	264.6	240.8	41590.6	450.2	388.6	1733.1	279	253.6	535	463.6	292	378	1090.3	389.3	1871	337.6	319.8	398.5	650.4	244	309.9	322.7	2747.9	399.6	584.3	450.2	283	297.6	477.4	733.5
CSF3	1227.1	2387.2	2357.7	4975.1	3914.3	3746.6	3710.1	1971.7	3860.2	2414.3	2637.6	1480.4	2040.4	1708.9	2484	3880.4	1885	5766	1593.8	1401.9	4239.5	2064.5	2385.7	5895.6	3097.6	3056.5	5102.8	1540.9	9993.2	1750	3626.3	1440.7	2187.4	1254.7	2877.2	1139.7	2130	1085.1	750.4	1090.2	9266.8	923	5345.5	1347.6	1212.9	1471.6	16923.2	1589	6229.2
CSF3R	631.5	562	820.4	506.3	489.9	626.2	642.3	489.8	665.7	799.2	421.2	802.6	1311.9	633.6	838.3	575.8	510.6	638.1	613.5	956.5	865.7	504.6	632.3	636.1	530.2	589.2	639.5	1528.7	900.3	556.2	712.7	614.8	415.4	488.2	542.4	531.8	634.7	869.2	731.9	778.6	568.2	697.1	484.6	656	572.9	526.5	529.6	630.9	511.8
CSH1	5720.2	3798.6	2903.6	3855	3606.6	2115.6	3282.3	4101.1	3148.7	2349.4	18739.2	4495.5	5531.3	2998.7	2433.7	3331.2	65009.5	2510.9	3655.2	2815.5	2854.3	2945.4	3347.5	3239.9	3214.9	2532.4	2298.1	7216.9	3843.8	2495.1	6996.6	9255.5	2210.2	3473.1	3114.5	2785.7	3486.9	6189.1	1983.3	3673.2	3606.6	4087.7	4237.3	4678.5	4302.2	2774.2	3903.6	6925.1	3459.5
CSK	12511.1	1710.3	3368.7	2032.7	341.7	352.6	1509.6	1074.7	2519.4	596	867.4	1238.5	9868.3	898.9	242.2	4555.6	788.4	260.7	1171.7	205.2	741	2156.1	979.1	4502	1229.7	1351.9	998.1	4821.6	1915.4	1223.9	4459.8	6743.8	1225.7	3206.9	1670	1510.1	4816.6	4585.6	307.3	1547.9	7568.3	5163.5	1472.2	1053.2	1748.9	325.7	769.7	10953.3	4500.6
CSK21	457.5	304.5	371.5	211.2	172.8	242.2	271.3	211.3	453.4	215.6	171	280	542.3	229	356	303.1	159	258.4	405.2	336.4	263.6	213.7	256.4	402	220.1	485.7	365.7	230.7	339.6	204.2	211	440.1	182.6	294.1	242.2	430.4	357.2	492.2	371.3	261.2	382.2	568.2	209.4	281.9	219.8	193.6	212.9	387.8	264.5
CSNK2A2	1723.6	529.6	739.1	484.1	298.4	326.8	376.3	904	547.1	429.8	591.2	3451.3	3078.6	802.8	715.3	493.6	1694.9	809	696.2	550.6	330.6	369.7	396	643.2	376.7	389.6	427.5	1123.6	672.3	419.8	1945.1	1192.1	569.2	617.5	388.2	444.2	760	1295	675	2353.1	1191.3	1581.2	341.1	1334.6	1141.1	176.4	331.1	1296.2	518.8
CSRP3	2461.8	2046.2	1429.9	1831.1	2043.5	1151.1	2023.5	2429.7	1281.4	2035.7	2150.5	3698.1	1325.5	2569.9	2179.7	1540.2	1850.2	1462.7	1930.3	1574.1	1506.9	1465	1421.1	1994.8	1859.8	1016.4	781	5091.1	1080.7	883.6	2029	5346.4	1714.8	4477.7	1982.6	1241.4	1181.4	3083.5	731.3	2114.5	1780.7	1385.7	2144	4619.7	1837.8	1913.1	2325.8	1590.4	1500.4
CST1	969.7	4266.6	742.1	2184.3	1672.2	2258.9	5641.1	2333.5	2378.4	5884	1197.5	1572.1	1248.4	1366.8	7897.7	3865.6	2992.9	2662.1	1951.6	1306.4	1972.9	2081.6	915	1868.9	1419.3	1097.3	4229.6	1235.2	3896.5	3593.5	538.4	2315.6	3122.2	3073.3	2580.6	1454.3	2613.6	2671.3	1818.5	502.5	868.1	422	1791.6	2436.9	918.1	1395.1	266.5	2347.3	1174.3
CST2	9448.3	42515.1	7331.9	32519.2	31030	34334.7	55543	31368.1	27449.5	66145.3	22178.9	18510.5	14163.4	12722.2	58019.7	48976.5	35897.6	25148.6	21547.5	15320.8	23773.3	25001.6	10514.6	19371.7	19513.2	10515	37067.1	17487.6	35725.3	42482.2	6928.4	28193.6	32668.5	32528.3	33550.5	15990.4	33335.5	21704.9	12234.2	5493.5	8622.2	4042.6	22741.4	31881.7	12445.9	20299.6	3067.5	31136.3	14519.3
CST3	3102.7	3796.3	2324.3	3840.9	4303.7	2419.2	3859.8	5312.5	3450	3612.1	5151.4	5854.1	3608.6	4108.1	3759.5	3032.1	5400.1	4168.8	2959.2	2180	3712.2	2779.7	4818.7	3469.3	3092.3	1926	2054.8	3709.4	2453.6	3128.5	2854.5	2843.7	3721.1	3026.6	3159.6	3044.2	3849.2	3784.2	2849.3	4025.9	2716.4	2655.2	4106	3231.4	2978.1	4629.5	3870	3312.1	4096.6
CST4	168.1	96.8	123.8	131.3	150.8	106.7	147.2	188.7	89.4	100.3	196.6	98	97.3	154.1	141.3	111.7	134	132	87.6	104	132.1	109.6	136.2	89.4	99.9	126.9	120.7	103.5	91.4	188.3	109.2	85.6	289.8	147.6	152.9	112	99.2	86.9	243.8	111.9	177.3	102.8	187.5	94.1	91.9	159.5	122.7	163.2	119.5
CST5	5529.2	19223.7	3119.2	19305	18326.6	39902.9	46217.4	22618.4	16412.6	12332	16943.1	7591.7	11366.4	7353.3	4794.4	18348.9	96183.7	9222.4	8318.2	9383.7	6503.2	9111.4	22324.9	3950.5	32171.5	3241.6	7585.6	5065.3	22478.9	33561.9	2592.8	5897.1	34443.2	6796.1	5213.8	8044.7	11393.5	3942.4	4867.7	6213.1	3034.5	9469.2	10452.4	40591.8	5745.3	9449.8	4099.4	10554.2	11660.8
CST6	5098.6	7121	4497.5	7702.6	5938.1	4609.6	10091.2	9533.6	5726.9	5499	8406.2	5532.3	4660	6084.9	4391.2	9044.7	7595.8	9982.1	6804.6	5329.3	4885.9	6162.7	5432	7005.2	5237.6	8306.1	4851.6	3690.9	5501.3	6308.8	3306	8180.9	5431.8	6964.1	9107.2	6037.2	6784	5022.6	2811.3	5279.3	2834.7	5176.5	9373.7	5102	7764.3	9215.4	5844.8	3366.1	8821.7
CST7	651.9	909.6	840.5	527	417	1246.9	6971	1006.9	647.7	868.3	580.6	773.3	568.9	1440.4	1162.2	652.7	500.6	1683.8	634.1	1652.9	1023.1	454.3	1402.5	1080.2	463.4	1187.8	1344.9	443.3	1101.2	505.3	1117	425.6	525	963.4	778.7	813.4	1099.7	723.6	1011.1	1201.5	833.4	514.8	699.7	832.9	528	977.1	1270.4	534.5	751
CTAP-III	947.3	526.3	694.1	320	667.9	507.8	631.4	971.7	244.9	533.4	616.5	573.1	276.2	799.4	802	525.9	470.7	690.4	394.4	346.7	660.5	584.9	821	503.8	337.9	352.1	440	709.6	524.9	279.4	460.8	327.3	552.4	601.1	341.7	860.5	806.3	1156	461.2	460.2	882.1	894.3	470.4	547.4	473.8	633.5	546.7	1030	501.3
CTB-50L17.10	556.5	2280.2	2818.9	2371.5	1646.4	1614.6	1912.5	2959.6	1136	2680.2	1534.6	10076.6	1665.3	3012.6	5403	741.6	1753.4	3929.3	6031.7	3566.8	1666	2004.7	2191.5	4644.5	1878.6	2050.3	2651.5	1405	5681.2	1086.1	2732.9	944.9	1186.8	1229.7	2109.7	3114.9	1792.6	4405.7	3784	2981.2	3032.5	1864.7	1316.1	3753.4	1555.4	2530.1	1617.2	1159.4	1427.1
CTF1	1398.8	881	792.3	830	771.7	820.5	998.7	1735.2	2316.3	707	649.3	1932.9	1868.1	573.9	572.3	1071.3	18107.3	517.4	991.9	824.2	748.1	847.1	581	937.6	676.5	743.8	580.6	2572.1	692.5	1088.6	784.8	1895.5	654.9	1017.3	1069.8	876.6	814.2	991.6	624.1	1185.8	1854.8	1043.1	888.2	1379.2	1432.4	535.8	625.3	1297.9	1197.6
CTGF	3562.6	1518.2	2040.1	1353.3	980	882.5	1299.7	1713.9	2268.4	2031.2	724.9	2984.2	3853.8	1761.8	1788.1	1554.2	1655.4	1639.2	2028.4	1332.4	932.6	1148.9	1837.7	1352	1365.3	1156.6	1290.6	2759.1	1863.4	1240.5	3687.4	2718.2	911.5	1399.5	1247.9	1410.1	1761.8	3758.7	1326	2202.4	2958.7	2774.6	1027.9	2838.2	2147.5	942.4	838.5	2828.6	2026.6
CTLA4	37.5	170.4	47.1	126.7	147.6	61.5	78	52.8	40.2	62.5	495	37.9	43.4	49.7	77.9	58.1	51.8	130.9	49	147.2	39.9	71.3	48.2	54.7	55.7	50.4	48.7	45.5	65.7	126.2	58.4	61.7	104.6	59.6	62.8	63.8	44.2	44.7	24.3	54.4	37.6	65.8	122.8	34.2	59.2	72.3	125.9	38.6	61.5
CTSA	2383	1721.9	2816.2	1923.6	1691.3	2403.8	1875	4087.4	1791.3	2417.4	1016.8	1216.8	1719.9	1466.4	1623	6326.7	1775.4	1934.7	3859	2235.7	1259.3	1859.6	2066.7	2057.9	2202.8	2369.8	1960.6	1619.5	7418.7	2872.1	1086.1	1235.2	1067.9	3030.5	1647.5	3246.7	4195.6	930.2	1611.9	1392.1	1501	3558.5	1493.1	4159.5	2477.7	1613.4	2113.4	1601.1	2241.7
CTSB	23049.5	6944.9	10498.1	10419.8	13147.2	6322.1	10477.7	8331	8657	6689.7	11209	6994.4	13971.6	6575.7	4679.6	8783	5003.1	5146.6	4676.5	6680.4	10869.6	12613.4	8083.3	14873.7	5776.7	8972.6	11101.2	13899.7	12468	5273.3	18189	17587.7	9119.6	8113.4	9010	4371.9	11515.7	11084.4	3701.3	7895.4	12590.8	6794.4	13125.4	4148.3	9849.7	5291.3	9098.7	25054	16418.5
CTSC	899.1	867.1	598.8	892.8	935.7	1346	693.6	679.5	576	776.2	669.8	750	619.3	716.8	768.6	889.5	1227	713.3	957.9	804.1	782.5	858.5	682.2	764.9	733.4	824.7	754.8	645.1	557.5	772.4	1591.5	451.4	737.7	673.9	827.2	865	579.2	464.8	743.8	454.9	583.3	595.2	795.9	792.8	741.5	701.9	761.3	532	889.2
CTSD	1546.3	1314.3	812.3	997	1136.4	879.9	878.8	1121.4	573.7	2762.7	702.6	1468.7	1243	906.6	1196.7	925.2	870.3	1288.2	831.9	991.7	687.7	903.2	1064.9	1059.3	589.5	731.8	1063.8	791	1634.9	1114.2	676.4	1353.6	916	835.2	1028.8	864.3	1520.3	1847.2	1712.6	841.7	891.1	1225	789.8	1655.9	955.7	1606	1200.9	1336	1285.8
CTSE	332.1	679.4	358.3	298.9	313.8	469.8	392.6	259.7	332.3	1243.9	364	235.9	279.7	367.4	581.8	448.3	563	466.6	381.6	456.4	356	295	421	344.2	301.5	477.7	587.7	291.3	362.8	282	275.5	292.3	286.2	555.2	286.7	543.8	280.3	288.8	628.6	361.1	512	309.5	360.4	240.3	300.5	325.9	366.4	429.3	382.3
CTSF	1811	795.9	1740.9	895.5	840.1	715.4	974.8	893.3	1016.2	739.5	799.4	528	985	1548.6	701.3	1528.1	1243.5	836.6	1144.1	895.3	888.5	851.4	1090.2	853.5	1256.4	906.1	1351.6	963.1	993.9	1191.7	913.6	1135.6	878.1	949.7	1058.9	1072.6	1224.9	757.9	1016.5	977.4	795.4	919.1	951	760.6	1162.7	892.8	1302.6	1200.3	1179.4
CTSG	981.6	914.8	3836.9	381.9	362.7	1823.7	1801.5	669.2	1353.1	647.9	627	685.9	1099	1734	1302.1	822.7	412.2	2445.8	1222.5	2510.2	1867	603.6	1869	1809.4	517	2321.6	2990.9	1790.1	1810	506.6	729.8	838	532.6	1074.5	852.3	2778.2	1347	1068	1627.7	1121.6	3849.1	1158	807.2	688.1	503.5	1085.8	1552.9	814.1	613.1
CTSH	5230.6	2640.2	2497.6	2251.7	1672.1	1982.9	2244	2569.5	1353.5	2998	1488.6	3133.7	1546.4	1416.1	890.6	2967.5	3426.6	1549	1867	1338	1995.2	3000.8	1272.9	2131.5	2400	2264	857	1860.6	1543.1	3115.1	3586.9	4408.8	2766.1	2075.1	2390.1	2340.6	2985.1	1446.6	1213.3	978.7	1702.9	1066.5	2061	2036	3082.2	2414.3	1929.8	6961	1333.6
CTSS	2211.3	1953.2	2204	4002.9	3390.3	4147.4	1302.7	1189.9	2473.5	1966.8	1640.1	4428.8	2396.5	2367.6	2350.7	1565	1988.1	2030.3	2070.8	2414.4	1951.3	2166.5	1584.1	1952.6	2127	2225	1733.6	1101.3	4686.3	3082.6	2020.6	1458.2	1607.8	2500.2	1699.6	2570	4472.1	945.1	1985.5	1005.1	1424.3	2212.5	2013.9	2423.4	2324.6	1697.5	1830.4	1925	2256.7
CTSV	183	885.6	6847.8	1108.9	636.2	6247.9	1880.2	1235.6	709.1	5932.8	918.9	4366	282	3956.9	3963.8	831.1	772.1	2867.1	10140.2	2696.4	970.7	5685.3	854.2	3584.2	2518.2	800.2	1714.6	1561.3	17826.1	3130.4	263.3	2200.3	2132.6	2506.5	2760.7	3112	580.6	2202.2	1795	484.5	604.2	887.8	1893.6	7989.2	1077.2	1902	1363.4	282.8	599.1
CTSZ	5440.8	11119.1	7142.4	11287.5	10786.9	11678.8	11566.5	9816.7	6303.4	9918.8	9777.7	8487.3	7205.9	11495.3	10745.2	9390.8	12662.1	10909.9	7183.1	8723.8	10131.5	11055.9	6428.5	7535	10510.3	9086.9	8879.5	6540.1	9453.8	9692.3	8049.1	3770.2	8870.6	8409.3	10063.2	9859.6	11705.2	5787.8	9514.9	5348.3	5741.8	6743.5	10753.9	7377.7	6602.6	12734.5	9526.4	7291.2	8726.4
CX3CL1	883.2	3356.9	1909.5	1545.7	5498.7	7412.9	1804.3	1556.8	1496.4	2539.8	2389	7250	964.5	1608.2	2161.1	2635.3	3075.8	1475.5	2517.3	1928.1	4340.4	2107.8	3484.9	1595.2	1776.4	1809.3	1325.2	1356.3	2898.4	5983.4	1495.5	920.4	2715.1	1812.4	1482.1	4110.2	2646	2508	2086.3	1226.1	1154.9	1658.2	1582.1	2295.3	1217.2	2250.8	2696.4	2544.6	1566
CXCL1	23135.5	28438.6	18642.2	16950.2	22264.2	26377.2	31654.3	7812.6	2628.9	32343.9	40808.7	12175.3	18311.3	27935.9	15477	48747	8860.3	21087.3	28733.9	11456.9	13763.4	21819.7	12530.9	24962.8	32747.2	38319.2	11066.4	31967.8	16380.5	21275.1	23315.4	10952.3	23793.7	19573.8	20280.8	25166.8	22309.3	13565.1	18618.8	7366.6	20945.1	14467.2	53853.3	38899.1	20156.3	56588.1	45924.8	13589.3	14007.1
CXCL3	1922.3	576.6	835.2	699.5	207.8	243	398.8	513.8	815.8	483.4	230.3	1011.9	2753.5	727.6	713.3	808.1	458.6	495.8	765.2	299.9	258.5	315.5	383	860.4	374.2	438.9	444.1	1149.5	836.5	336.7	1147.7	1586.4	275.1	710.6	378.9	428.3	600.1	1729.3	793.5	863.4	1733.9	1758.8	411.1	847.2	754.1	229.6	235.3	1588.5	891.1
CXCL5	1556.1	421.2	455.6	312.7	274.6	292.8	323.9	409.3	351.6	338.8	544.3	522.1	1446.7	429.1	291.3	700.1	298.7	296	346.9	315.6	310.4	305.8	282	453.1	371.6	412	353.4	271.3	498.9	275.1	301.5	887.4	249.7	457.5	414.8	346.8	659.2	472.7	523.6	421.3	724.5	1554.6	313.8	387.5	368.9	261.2	290.1	986.9	551.9
CXCL6	33342.4	37749.4	15020	14317.8	25342.7	19494.2	33777.1	7608.8	498.7	12138.4	50993.8	8178.7	18790.1	25115.7	8765.4	86176.2	7528.8	15479.3	19941.7	8467.5	7133.7	23697.8	16173.4	50285.9	34061.5	15040	6009.3	18279.8	52714.8	7916.7	46015.2	7107	26503.2	18218.6	21613	17418.7	54480.7	1552.6	16643.7	3429.8	34717	21559.4	65772.9	12065	14636	38850.1	34484.9	21702.4	17798.2
CXCL8	27945.2	11832.6	78487.8	9896.8	28992.3	50991	42535.3	26272.2	1440.8	36774.9	15374.7	12462.8	7350.2	30003.1	14844.2	34708.2	5414.9	19256.2	17384.8	26864.9	27608.2	9381.9	34699.5	2593.1	12613.8	34978.9	8520.6	5689.3	17545.8	4910.1	23407.6	5480.8	9631.7	18819.5	19942	7244.1	12754.4	6439.2	14125.3	27426.4	16741	5458.1	50857.4	23223.9	11491.6	27382.6	15779	14433.6	23239.2
CXCL9	568	5982.5	3028.3	1687.1	1184.8	1513.6	801.1	2451	196.7	632.8	1089.7	561.2	199.3	2714.8	1462.1	1343.9	844.8	396.2	902.6	988.1	481.4	1844.6	560.5	882.3	1437.8	567.4	651.5	1071.3	471.8	636.3	763.7	1267	3446	1237	1456.2	1446.9	3056.7	805.6	762.4	408.1	499.3	482.2	1775.8	1276.5	560.2	1975.7	816.4	879.3	772.6
CXCL10	6396	61616.4	64573.3	33556.9	28542	44086.4	20669.5	89825.9	3135.2	30426.5	28400.8	23795	3362.9	43009.7	36088.1	14907.2	29241.6	11438.8	28541.6	26592.4	10095.5	42036.3	21339.5	12894.1	68897.2	16825.6	13898.2	27668.1	9115	23735.9	15707.1	30204.8	43476	14936.1	19129.3	64159.6	26023.3	9639.2	25218.3	58370.1	10562.6	24779.1	26138.8	26218.6	7353.2	58444.5	19615.3	10561.1	16308.8
CXCL11	8412.1	12115	14349.5	9198.4	2503.6	7200.3	4382.9	38600.1	469.7	6467	4222.8	3066.2	3854.6	18179.2	10409.7	4655.7	13598.6	1667.2	8000	3047.1	1238.7	6479.8	1263.5	1951.8	20158	1605.6	1303.6	6133.5	2133.2	6103.9	5253.2	7444.3	18534.2	5368.3	6899.8	10538.5	14633.4	3273.8	4078.9	10456.4	3536.9	18701.7	3267.3	9088.8	3944.8	12955.8	2150.2	18662.5	5979.9
CXCL12	12255.4	13403.1	12741.1	17216.3	31729.9	23202.1	21500.9	12351.3	2696.8	8265	40656.7	9212.3	10115.1	24303.7	6271.7	15429.5	3660.5	6388.7	4785.4	21368.9	7315.8	28093	2402.4	20439.2	17950.4	9547.6	25937.8	12814.9	13777.8	5492.6	8693.3	3967.2	21404.8	9284.9	11836.7	8821.6	16478	2077.2	8170.6	14587.2	13933.7	13862.2	28996.8	5903.6	9602.6	11369.3	36849.1	6700.5	25117.5
CXCL13	25163.4	82546.2	39380.6	41301.9	65635.9	69852.1	51455.3	67846.1	2839.8	29268.4	23787.7	6083	10055.6	66281.8	29821.2	49028.3	36115.5	13857.3	11074.3	25652.2	28394.1	45706.2	8572.2	20078	46626.1	8051.6	26906.9	40672.9	17612.1	29569.6	24480.5	22307.4	38329.3	48102.3	30622	23152.8	61904.6	23132.9	9589.6	15596.1	21045.8	16207	51944.7	14318.7	19532.9	50908.7	42063.7	29774.7	66500.7
CXCL16	14999.5	14234.1	25407.8	38807.6	33581.6	23513	27179.1	41936.4	21731.3	38122.5	19294.5	43582	23945.7	11202.2	18073.2	42859.5	33065.3	34742.4	43384.1	40941.9	37232.3	42393.7	23963.2	34399.9	28679.4	66120.5	20879.7	19124.8	27525.3	38816.6	22618.5	11406	32130.9	18450.8	22254.5	24019	27137	15564	35340	41185.6	22300.2	19733.3	37630	38996	21703.2	29384.9	50306.5	17144.2	12797.4
CYCS	1525.3	1632.1	1131.7	1668.7	1890.5	1429.8	1205.8	1308.5	1496.1	1851	1570.2	3341.5	1167.8	1143.3	1174.8	1258	2109.7	1667	1762.4	1200.5	1565.1	2026.7	1734.1	1067.9	2429.9	1163	1147.7	2243	990.7	1566.9	1738.5	2403.9	1539.9	1404.2	2134.9	1857.7	1617.2	3110.7	1014.7	1705.9	1105.9	1197.9	1443	1292.7	1570.7	1936.3	1633.1	2369.2	1685.4
CYP3A4	5366.1	6667.1	5736.3	6608	7057.1	7825.2	5646.7	7865.1	6357.6	5763.4	8050.1	5017.4	5535.3	5308.7	7077	5249.5	5503.7	7205.4	6007.8	8884.2	8995.9	6089.6	5372.3	6331.5	6174.7	7256.9	6420.6	7404.6	5551.7	5622	8915.6	7115.8	6189.6	5303	6556.5	6763.7	5094.1	7384.3	4121.5	5354	6216.2	5212.4	7417.4	6914.8	5715.3	6482.7	6837.9	7732.5	5080.6
Ck-b-8-1	82290	89708.7	62933	150285	195786	111739	104666	94818.5	28112.7	99695.8	137073	80307.3	81362.8	56067.1	61637.6	104597	62128.1	67857.6	67266.8	66925.1	62860.9	147228	52266	142308	89969.1	96336.2	100190	56766	94852.4	84818.8	98510.1	35646.1	77162.8	93361.8	92120.4	63692.3	135032	48717.9	45903.8	53238.7	81796	64133.7	169391	42374	76930.8	62703.8	74604.5	55900	128906
Coagulation Factor IX	2004.3	705.7	691.7	668.9	787.8	964.2	1803	961.9	520.7	894	829.3	481	931.7	549.7	661.2	1307.7	935.8	1235.7	415.4	1104.2	1171.4	891.3	1330.7	1419.2	539.2	2127.9	890.7	377.2	764.8	860.9	934.9	1041.6	834.3	912.7	1106.7	524.1	913.3	592.4	826	949.4	806.8	860	1886.4	676	910.2	1259.4	704.8	944.9	773.8
Coagulation Factor IXab	985	407.5	291.2	413.2	472.2	517.6	1027.3	356.3	198.2	434.7	475.6	309	336.8	347.3	347.1	443.5	488.5	706.6	186.6	719.9	743.3	499.7	543.4	688.5	271.1	1287.9	512.7	231	466.7	412.9	482.1	456.1	425.3	367.5	517.2	263.2	423.5	348	625.8	446.7	426.8	373.4	1187.8	382.4	394.1	808.5	370.4	410	383.6
Coagulation Factor X	694.2	163.7	243	250.3	277.6	291.6	532	368.2	201.9	197.5	255.8	341.7	300	146.6	237.7	258	319.7	316.6	118.5	348.7	253.5	351.9	259	295.8	134.1	497.4	214.8	139.9	164.9	278.1	238.9	292.7	324.1	260.2	121.1	193.6	538.8	155.9	885.1	276.6	285.3	424.3	585.3	275.1	268.4	380.9	182.8	278.6	260.8
Coagulation Factor Xa	471.8	123.3	168.4	185.3	187.1	177.6	447.1	233.3	156.8	148.8	162	269	229.1	116.5	115.4	198.6	209	232.1	75.8	257.1	185.9	207.3	158.7	181.2	102.7	381.9	154.2	101.1	122.1	206.9	188.4	182.9	153.5	152.8	91.9	134.5	335.9	125.5	146.7	186.3	196.1	263.3	460.1	151.2	213.1	263.7	149.6	204.5	192.3
Corticotropin-lipotropin	547.6	795.6	886.8	1440.2	2299.3	1156	1098.3	1155.3	1736.1	826	1331.8	1089.8	1448.4	768.6	1430.8	1084.3	1158.1	3140.4	929.6	2120.7	694.5	1441.6	923.3	1863.4	1281.6	1000.6	714.2	800.2	482.5	1336.2	736.9	630.6	1075	869.2	876.1	3463.4	952.7	408.3	518.6	349.6	370.8	1112.4	1260.6	872	1018	1296.1	1021.2	641.9	802.8
D-dimer	8136.5	8503.8	4291.7	8446.6	5076.5	6674.1	8638.8	7849.2	4682	6728.5	6079.9	6351.4	6570.4	6303.9	6489.1	6627.8	8284.7	7616.8	7124.4	6610.1	6376.9	6637.2	4929.1	5372.3	6825.4	8539.7	7833.4	4639.1	6107.4	3892.1	6969.7	3099	6400.1	5731	7537.3	8574.2	5638	6507.9	6442.9	6672.6	5758.7	5690.8	6320.8	7169.1	6920.8	7265.9	8691.1	3767	7572.5
DAPK2	6121.9	2297.9	3411	1473.4	1900.7	1083.3	1450.3	3681.7	2664.4	1220.4	1093.9	2613.9	5866.6	1420.6	1847.5	4261.3	3948.1	977	5156.3	1158	1612.2	1878	62852.8	4786.2	1555.8	2118	2188.1	3157	2565	2038.4	6780	8999.8	1660.6	2949.8	2155.4	2674	3317.4	3247	2950.6	2490.5	5409	5011.8	1757.2	2961.8	2586.6	844.8	1219.1	5039.1	4560.9
DBNL	5187	3218.3	2344	2776	2618.3	2984.4	2546.6	3772.7	2625.6	2881.8	3444.9	4228.6	4499.3	2827.8	2879.4	2908.4	2558.9	2687	2513.2	2741.6	3494.2	3787.3	2847.2	2785.4	2571.3	3826.2	4064.4	4684.2	2679.1	2244.8	5788.7	4198.7	3709	2761.1	2944.8	2601.9	2697.5	4173.3	3287.6	3085.9	5294.7	3596.1	2812	3337.2	3190.8	2694.9	3182.2	4817.3	3581.3
DCN	24420.3	26273.2	19827.3	26140.2	23676.9	17917.3	26268.1	65528.7	26826.3	22337.4	41509.3	11660.7	17428.6	20779.9	11701.4	26647.7	30391.2	23585.5	16446.7	15213.5	24177.7	32744.7	23284.2	19716.2	41054.4	23234.5	21451	27204.1	17687.5	29052.2	20516.6	16927.7	16342.2	22954.3	25261.3	21234	21569.8	12898.8	8870.3	15510.1	17445.1	20360.3	28329.7	29794.5	24927.9	26583	40305.9	22043.2	23001.4
DCTN2	1477.4	1326.3	1208.8	1338.1	1112.7	1171.9	2207.2	1574	1281.7	1103	1106.7	1015.9	2049.9	1463.3	914.5	1951.9	2216.8	975.6	1275.5	865.4	1129.1	1165.8	917.2	1449.1	1045.5	1437.6	1091.6	1714	1202.4	1246.5	1346.7	1563.1	1385.3	1408.1	1256.9	1277	1372.6	1642.8	1123.1	1017.3	1487.2	1652.7	1544.9	968.1	1699.5	1346.5	1248.9	2218.6	1861.6
DCTPP1	57922.6	85791	49987.7	63908.7	44348.7	46191.7	76303.2	70078.6	52680.7	147593	55955.7	193087	145963	44995	113089	63994.3	137260	137639	65291.3	125154	83285.2	46961.6	111025	112326	56296.7	61847.6	104485	84176.5	88435.1	74730.9	118936	77940.3	56134.3	67530.2	64559.3	42342.8	69003	113784	112922	135248	57291.1	84551.3	39237	158493	85798.8	136565	56307	95103.7	95582.6
DDC	320.2	150	163.3	380.8	116.6	121	138.5	162.8	154.5	152.7	126.4	188.2	271.2	153	138.7	183.6	152.1	134.9	160.8	113.6	125	142.7	128.7	160.8	130.9	140.5	134.2	175.4	155.5	159.7	211.6	265.2	144.6	155.2	147.6	155	205.4	235.9	139.6	721.2	205.8	369.9	142.4	208.5	210.2	142	107.7	265.9	190.6
DDR1	279.8	250.1	233.4	295.3	380.1	348.7	220.4	235.7	305	324.9	273.6	474.3	190.8	223.4	319.3	226.7	242.1	288	187.4	457	460.4	331.6	200.6	211	301.1	248.9	278.9	263.1	269.7	227.7	238.8	225.4	865.4	198	335.7	340.6	235.5	260.5	168.4	342.7	185.8	152.8	242.8	256.1	419.2	460.6	265.8	221.2	210.8
DDR2	1597.7	1811.7	1921	1852	2490	1871.3	1875.5	2004.6	2655.8	1520.7	2376.1	1968	1670	1599.2	1398	1778.8	1736.6	1740.1	1711.9	1851.8	2062.5	1621.1	1676	1856.4	1516	2127.7	2105.3	2347	1564.5	1546.4	1640.1	1966.1	1497.9	1627.2	1653.6	1842.3	1460	1670.8	1893.2	1281.9	1264.2	1369	1845.7	1547.1	1677.8	1797.1	1939.8	2047.6	1701.2
DDX19B	16516	7514.5	6240.9	7969	4066.6	2174.3	3607.3	7283.4	10953.6	3114.2	3735.3	9296.4	12413	3947	2282.6	7914.5	6080.9	1452.1	8584.6	1869.8	4916.7	5748.4	3860.6	9257.9	5280.8	3649.7	3627.3	18985.5	4066.7	3897.2	18094.4	18163.1	3051.4	9621.4	5696.1	6192.6	6101.7	11946.9	1495.5	6061	15331.4	13110.4	6767.1	13856.9	11953.7	2005.4	2713.1	17184	16435.8
DHH	4952.2	1142.8	1259.8	999.8	718.1	611.5	1033.6	1398.5	1646.8	1349.7	526	2148.7	3987.8	1318.4	1324.7	1561.3	1393	1204	1439	1607.3	620.8	816.5	639.5	1009.6	816.3	801.2	926.3	2746.6	1315.4	1129.9	3959	2882.1	668.5	1293.7	988.2	965.5	1752.9	2920.6	875.9	1855.6	2412.6	2294.4	847.8	1995.8	2166	586.6	1009.4	3566.2	2208.5
DIABLO	2673.6	3700.2	4325.6	4495.4	4170.3	3296.5	3545.5	4471	2520.1	4759	4678	8691.4	2814.3	4011.8	4792.1	3512.8	5650.9	3731.2	3100.7	4182.5	3800.1	3769.1	3331.5	3512.7	3816	3196.2	2552	3922.7	4294.8	3117.6	5607.3	6075.8	4583	3439.7	3844.4	2904.1	5394.5	4267.4	3645.8	4245.6	3508.3	3976.2	3370	5829.9	4146.5	9509.6	4052.3	4070.7	3277.7
DKK1	1653.9	6176.1	2749.7	8088.2	11153.2	8748.4	4113.5	14420.1	8433	9160	17814.5	2151	1528.8	7340.8	6608.2	3559.1	8921.4	11329.6	3512.7	10867	16856	5338.5	7770.4	4476.8	15764.8	5254.4	7118.1	5814.1	10990	3086.3	2685.5	1373.7	7823.2	4890.7	4370.9	12752.1	3668.8	1359.8	7447.3	11930.3	5869.5	2611.5	13605.4	1613.1	2944.6	18123.5	17207.2	1835.6	5083.2
DKK3	9121.3	8288.6	3780.8	14725.6	17974.4	16203.4	16268.9	13438.9	15183.6	7198.4	26045.1	16988.2	8024.7	13093	10296.8	10132.6	22288.8	11104.2	7535.4	9565	29993.2	11693.9	15437.1	6876.5	12205	6862.2	6129.9	10361.1	4804.5	10818.6	4960.1	12136.9	8740.5	7454.2	12848	7411.2	6837.1	6960.8	7471.9	17674.4	5682.7	6593.4	19607.7	11378.3	6438.4	16971.9	17959.4	7816.9	10654.8
DKK4	7270.8	4313.4	2917.4	9368.2	8921.1	5083.7	3308.3	11104.4	3538.5	5683.4	12219.3	2980.3	4609.4	4627.7	8983.1	4836.9	5878.9	8975.9	2744.3	6411.7	9899.5	4253.2	3701.3	3230.1	9022.4	3232	3516.6	6814.7	5464.2	4209.3	3913.7	2445.8	5318.5	4825	5395	7702.3	4590.5	1336	4068.7	8127.4	3652.3	3420.4	7153.2	3613	3937.2	8885.4	8940.6	4765.7	3885.7
DKKL1	3881.3	4462.4	5370.4	2240	3608	3829.3	1957.1	3508	6338	3277.1	2179.4	3305.3	5692	5114.2	4349.6	3571.6	2815.3	2478.3	8568.6	4553.2	6013.3	3557.2	10015.9	4115.9	4456.3	4036.5	5864.4	4191.8	6933.6	4247.2	4814.7	5189.2	2291.7	4247.3	3449.7	4117.1	2087	6837.5	6675.8	4993.3	4765.3	8550.3	3652.9	5228.9	4656.3	1499.9	2844.3	3907.3	3189.4
DLL1	1036.9	2428	1161.4	1606	2293.5	1282.7	2445	1723.6	1125.8	1542.5	5491.2	1385.1	1162	1819.6	1688.6	1314.1	2767.2	1942.6	1353.3	2524	1709.3	1622.8	1851.3	1397.8	1776.5	1589.6	1222.4	1728.5	1277.8	1519.5	1355.2	750.9	1979.4	1114.7	2693.8	1422.2	1998.3	1568.8	2110.3	13953	1058.4	1119.2	2128.9	1764	1255.7	2075.9	2488.6	1118.1	1597.4
DLL4	865.9	1296.5	764.4	1516.6	1508	1399.7	1315.1	1393.5	1104.6	1134.4	1365.9	913.1	777	1127.6	1379.8	1220.5	1419.6	1301.2	853.4	1063	1201.6	1686.7	885.5	791.1	1205.1	975.7	919.4	971.9	738.7	1003.6	1001.9	697.3	1131.8	1057.3	1358.6	975.4	1179.9	919.3	1006.4	721.1	627.3	679.4	1126.6	965.8	9156.6	2171	1292.8	1068.9	1123
DNAJB1	401.1	285	348.6	234	116.4	212.7	307.3	307	334.7	269.6	117	480.9	541.4	385.2	227.6	345.7	190.9	412.1	305.2	256	201	193.4	346.5	381.1	316.4	295.3	308.8	404.3	836.1	178	337.3	891.8	292	283.2	262.4	314.2	335.5	757.7	357.2	312.1	455.8	714.3	224	469.4	298.4	212.3	208.9	502	427.4
DNAJC19	657	565.6	1028.1	419.5	327.3	584.7	941.5	561.5	455.6	788.8	374.1	845.5	769.7	587.9	1226	477.5	358.1	946.2	589	734.8	414.8	390.7	598.6	2017	382.5	800.1	773	591.8	1030.5	533.6	902.7	606.1	331	482	506.7	645.5	1489.2	2030.2	772.3	785.1	606.5	637.5	429.9	531.2	624.2	632	464.7	593.6	479.5
DPP7	1699.2	1574.2	1911	4542	2162	1458.1	1335.9	1546.7	1748.4	1174.4	2016.4	1578.7	1979.6	1942.7	2033	1500.1	1911.7	1785.4	1986.5	1735	2115	1567.5	2554.5	1692.9	1584.1	1871.8	2055.6	2963.7	1870.3	1412	2053.5	2204.9	1377.9	1442.5	1487.1	1595.6	5187	2855.5	3929.4	1667.4	2136.7	2013.7	1757.3	2155.9	1728.2	1275.5	2487.6	1980.4	1800.9
DPT	3245	3504.4	1886.9	5391.1	2040.7	2077.9	2974.4	3529.9	2264.5	3404.4	1554.8	2689.7	2906.6	1101.4	1817.7	2835.8	5793.6	2428.8	3342.5	881.9	932	2530.1	2502.2	1740.2	2842.8	1858.7	903.1	2513.6	1482.5	3050.8	1692.7	2177.7	3610.5	2843.3	2640.2	4095.4	2368.7	2151.3	1813.1	1005.7	2526.4	2746.1	2179	2376.4	2900.6	3533.7	1087.2	3515	3549.9
DSC2	4648.7	8049.3	3774.3	8723.2	9658.5	6958	7737.6	10740.3	5472.4	6340.5	8823.8	12914.8	4306.3	6354.5	6581.2	5579.5	9698.4	6788.7	9090.3	5017.5	6439.8	8070.6	6625.1	7919.9	6929.1	5191.8	3965	7163.4	6162	7389.9	4356.7	3740.6	6859.1	5514.1	5914.3	5566.1	6036.3	4146.4	8836.2	4720.7	4326.5	6289.4	7252.9	6498.6	5342	10742.4	7627.3	3522	5128.1
DSC3	1839.1	2607.4	2597.7	2947.1	3861.9	2528.9	2576.1	4179.4	3464.3	2556	3471.9	2477.9	1492.2	2233.7	1362.5	1869.9	1972.9	2566.6	3497.9	3028.5	1936.5	4328.4	2379.2	3374.7	2941	4159.4	3305.2	2415.1	2632.5	3600.3	5133.5	1567.9	3398.4	2809.3	3877.5	2936.3	2545.8	2386.4	2180.3	1239	3130.1	1664.5	2890.3	1556.1	2048.4	3070.4	5196.4	1578.3	1886.4
DSCAM	316.9	702.3	631.5	2670.2	856.6	633.9	454.4	500.5	880.7	568.5	906.9	462	405.4	537.8	603.9	480.3	600.3	555.3	717.1	651.3	720.8	701.2	643.3	598.1	713.8	758.2	759	548.2	553	681.6	636.2	461.3	1404.3	812.4	594.6	858.7	504.9	578.3	1012.5	643.3	443	607.3	605.5	507.3	521.6	1547.4	849.3	377.3	496
DSG1	1747.5	2198.6	2366.8	2131.1	4364.3	2194.6	2370.5	1901.9	2756.7	2621.8	1733.2	2295.8	1779.2	4047	2001.7	2052.5	2395.5	2465.6	2396.1	2362	2187.6	2186.6	1746.9	2213.4	1967.4	2743	2526.1	1888.4	2523	1908.1	2375.4	1832.4	2001.2	1853.7	2569.4	2360.2	1893.9	2559.6	2183	1911.8	2195	2128.5	1942.8	2491	1994.5	2084	2275.7	1714.4	2130.9
DUSP3	3543.4	1815.1	2232.6	1874.2	2108.6	1572.3	1465.9	3475.6	3479.6	1780.1	1435.7	5997.5	2859.6	2000.7	2052.1	2076.5	1514.3	1980.9	3426.5	1600.6	2517.2	2069.7	2267.5	2198.4	1300.2	1812.3	2017.6	4496	2006.4	1549.9	7834.1	4845.2	1165.4	2207.4	1632.8	2258.2	1871	2579.2	1624.6	2061.2	4804.8	2062.1	2011	4191.5	4100.6	1318	1452.3	4318	2222.7
DYNLL1	960.1	334.6	3896.2	252.8	519.6	260.3	688.5	734.2	234	245	208	368	927.5	461.9	312.8	554.5	193.3	350.7	251.2	271.3	2632.9	235.9	291.8	397.1	233	483.2	323.3	177.2	418.5	226.7	197.7	709.4	200.7	382	1058.1	354.9	511.1	440.8	540.9	659.7	573.8	1072.5	227	780.4	249.9	235.4	265.4	760.8	496.9
DYNLRB1	40585.8	13868.4	14397.2	10129.4	3429.8	2829.6	6742.4	16293.9	26923.2	7780.6	3777.8	64246.8	52297.6	10897.8	11023.8	14685.6	10833.3	7987.8	32161.8	3830.2	5577	7824.7	9576	13341.2	6335	4882.4	5263.6	37060.9	13512.7	7541.8	40597.5	30877.6	4171.6	16374.6	7517.9	8776.5	14665.2	23713.7	6148.9	18060.3	36350.2	39165.3	5984.3	36480.5	20461.8	1985.4	2367	31380.6	20828.1
DYRK3	5092.6	2583.1	2182.4	1934.7	1639.8	1480.7	1164.4	2979.2	3102.4	2157.4	1509.4	2807.8	5633.3	2836.7	1775.4	2821.8	13433.7	1485.1	2863.8	1766.1	2670.2	1879.1	3975.3	1825.4	2609.8	1778	1715	3694.6	2878.5	1658.4	3673.1	4100.3	1265.5	2171.7	1647.3	1702.4	1922.3	3079.5	2514.2	3034.6	2316.6	5664.7	2308.1	2940.1	3200.4	1131.7	1562.6	4403.3	2824.1
ECE1	10141.2	7753.3	8679.5	13302	9532.9	9002.7	11008.8	5625	3994	11940.1	13652.5	9913.8	9754.3	8947	8481.4	10736	5689.9	9140.5	10884.6	8290.7	9160.1	15080.6	7691.6	11693.9	6562.2	9234.4	11356.7	6174	7032.8	11141.9	7043.3	8728.5	9175.6	14257.9	5160.2	12671.1	8514.6	3116.3	7488	9947.4	7711.1	8102.9	15934.6	12764	11971.1	6637.5	10671.4	8255.8	12350.7
ECM1	11357.6	9403	8711.1	14055.1	9870.1	8370.5	8139.7	10041	13088.1	10052.1	8196.8	13713.2	7447.2	8271.4	9536.3	12372.3	9996.8	9850.9	9904.7	12247.7	16857.1	10405	7177.6	8797.6	11509.6	10729.4	10046.2	8720.4	10152	8010	11150.3	7402.6	12554	11537.9	12148.2	17412.3	10689.6	7092.1	6486.5	11865.8	6567	8680.7	6497.8	7816.5	11981.5	11917	14232.4	12710	7050.5
EDA	913.5	1209.6	1403.9	2947	879.6	1281	1392.8	1329.6	956.4	2009.6	807.2	1733.8	722.1	1178.7	2386.1	1636.8	1108	1712.6	1039.7	1256	767.2	1084.9	1350.2	897.4	1407.4	1177.9	1007.5	601.8	828.4	1216.3	832.1	876.9	1250.1	1659.2	1475.9	1244.1	958.7	591.1	593.6	704.3	703.2	803.1	803.3	4570.2	1078.4	1162.7	859.1	670.7	793.2
EDA2R	1464.4	1586.7	923.1	2726.7	3861.3	1551.2	1612.5	5272	2128.4	1194.3	3030.6	2078	1820.1	2131.2	1544.8	1227.3	1386	1774.2	1230.9	1449.2	1965.3	1865.7	1986.6	1495.1	1892	1295.1	1392.7	1601.1	982.1	1521.1	1328.2	1064.9	2174.9	1422.5	1313.3	1269.3	1207.5	1288.9	1227.4	1581.2	1165.7	1919.3	2934.5	1380.3	994.4	10037.3	3594.9	1068.3	1307.8
EDAR	2324.8	1421	1738.3	1007.1	2210.1	3802.6	1242.2	1586.2	2931.5	1912.3	4719	2006	3790.6	2195.1	1123.3	1319.2	1787.6	1924.2	1364.1	1487.9	6698.4	2911.8	1628.5	1531.5	1828.8	924.7	1159.1	8487.2	8576.2	4829.5	2045.3	1590	888.1	1593	3011.5	1032	1320.1	2006.7	1107.3	1297.9	1677.1	2344.9	1522.8	2860.3	1559.1	949.1	1458.3	2199.9	1472.7
EEF1B2	4122.1	1059.1	899.2	889.1	460	377.8	630.3	980.4	1548.8	849.2	393.4	1684.7	3441.3	1002.8	680.7	1469	1768.1	718.2	1444.2	430.2	497.2	785.9	357	1136.2	707.9	578.6	653.4	2331.2	1392.6	777	3298.7	2973.5	660.5	1354.5	902.6	808.2	1385.9	2911	779.3	1394.3	2134.3	2132.5	756	1271	2001.9	409.3	405.4	2616.4	1793.3
EFEMP1	4372.7	3877.1	2962.3	3982.9	4514.3	2771.8	3982.8	4607.5	3684.9	3534.5	4109.5	7009.3	7537.7	6283.8	3827.5	2883.3	5937.7	5074.5	5483	4214.5	4456.5	2987.4	3625.9	4267.7	4709.8	2916.6	3143.1	4963.5	4123.6	3642.4	5352.6	4307.6	4960.2	3363.1	3758.9	3792.2	3895.4	5712.7	3985.9	4278	6415.9	6461.7	4320.6	4568.9	3619.2	3165.6	4477.9	4373.1	4855.6
EFNA2	2924.4	3701.9	2531.2	5675.5	5041.4	6432.6	4783.9	7221	4076.7	5672.4	6286.8	7000.4	2988.5	5400.3	7124	3464.2	5008	5483.4	5723.5	7340.9	5605.2	4545.2	4089.1	3310.4	5722.3	4071.1	5038.8	4235.9	3886	4736.1	2548	3183.2	4977.6	3219.7	8578	4603.7	2914.8	2693.2	9281.2	3374.8	2865.4	2766	4882.5	4314.7	2926.2	12418.8	5968.3	2803.8	3231.5
EFNA3	1063.4	1638.9	9895.9	3096.8	2074.5	2659.9	33869.9	12414.8	1849.9	3175.2	6365.1	20966.3	773.8	3803.5	10521.9	2075.8	7769.4	8485.3	2406.2	2101.7	1833.9	11796.4	1390.4	3314.6	2117.6	2450	4059.1	2316	4121.7	5298.2	3041.1	1324.4	5943.7	3126.1	2938.5	1697.9	3282.3	1052.3	1184.9	9596	6038.5	1016.9	1146.6	14969.3	5739.5	4322.8	2451.1	7309.1	18939.7
EFNA4	3570.8	5348.6	3487.1	9362.2	9342.8	5819.1	6739.1	11132.5	5555.5	7538.8	10804.1	10397.3	3030.3	6709.4	9020	4597.5	7975.4	8142.3	5801.9	5081.3	7379.6	6534.2	4621.3	6107.1	5906	3647.9	4509.7	5397.1	4751.2	7490.2	4290.3	3463.5	5501.1	3796.9	5240.7	4910.6	5705.6	3218	2778.2	5552	4259.4	4541.4	6435.1	11909.4	4614.6	7378.1	7908.4	3199.7	7353
EFNA5	21209.4	25378.1	16498.3	47640.3	45539.7	49031.6	27636.1	54835.3	29846.8	47257	46191.5	37966	20359.3	25208.2	35206.5	27424.3	35581.5	30700.2	39944.6	45963.4	34611.7	37460.9	23744.4	20606.8	45421.8	22205.6	28316.1	29559.3	24798.9	37126	20380.7	21544.9	31323.5	21267.7	69316.5	29546	21404.2	15154.7	43622.4	20712.4	15982	17731.6	34505.6	22184.4	23196.7	97086.2	42650.2	21682.9	22419.4
EFNB1	3342.4	5083.9	3168.5	5466.4	7219.7	6756.2	8987.8	6301.1	4388.7	9418.7	7868.6	7083.6	3875.2	6466.7	7501.7	3826.1	7847.6	7230.9	4422	5937.2	11271.2	6108.8	7894.2	7884.1	10783.8	5692.2	6255.2	9828.7	5344.1	9475.6	4003.1	3014.8	6639.3	4913.9	8738.9	4380.1	5323	7798.9	7623.9	4661.5	4545.8	3642	6269.2	14799.1	4043.5	6443.1	7721.1	4407.2	5456.6
EFNB2	29826.1	34860.9	28520.6	54972.3	61615.3	48984.3	62231.2	60328.4	43551.1	50165.4	58005.7	46197	26600.7	30564.6	32522.1	38048.1	64905.9	46783	38617	38186.7	46358.5	60868.4	44460.2	31084.8	59526.1	32736	33156.2	56590.3	28895	51494	36800.5	21698.5	38020.4	43030	47968.6	31898.2	38415.3	21422.3	34591.8	34808.5	24000.1	38976	48062.5	69146.8	42553.9	63110.5	62334.9	44360.4	39847.4
EFNB3	2012	2053	1912.9	2054.1	1979.7	3873.9	4494	3284.9	2798.2	1838.1	2609	5141	2212.4	3829.7	4477.1	2234.8	2002.6	5556	2727.3	3607.5	4162.9	2742	4029.1	3226.5	2216.1	3273.4	4109.4	2080.5	2696.5	2894	1676.8	1846.1	1794.2	2306.8	2926	2681.3	3013.9	1944.6	2208.5	2483.4	2696.3	1563.7	2508.3	2538.3	2340.2	2568.7	3919.7	1843.4	2131.6
EGF	192.3	256.4	230.2	256	187.3	307.7	218.5	248	284.3	255.5	247.7	274.6	249.9	217.1	316	233	248	242.8	236.1	232.3	233.1	241.6	295.6	217.5	236.2	259.7	330.4	172.5	245.9	237	166.2	270.3	309.4	264	215.5	429.2	209.1	238.5	777.3	365.2	176.7	324	243.9	220.2	253.1	203.6	199.8	190.2	177.6
EGFRvIII	130.6	137.4	150	163	111.1	134.9	142.1	250.4	164.2	116.9	92.9	120.7	209.6	170.7	199.5	102.8	102.1	163.9	184.3	190.5	467.4	132.3	193.2	156.5	126.9	226.6	173.6	141.4	167.2	130.3	135.1	207.4	128.8	139.4	113.9	163.7	124.4	187.5	527.3	167.9	159.1	163.3	155.9	146.9	145.2	109.9	120.8	147.5	134.2
EHMT2	790	479.6	504.7	812.6	329.7	335.5	325.5	437.4	480.6	384.2	506.1	698.6	832	507.5	597.2	391.7	370.3	390.4	496.8	433.3	371.1	448.7	404.9	482.4	455.4	417	326.2	490.2	420.2	341.6	561.2	682.6	596	712.6	337.9	645.4	463.7	419.7	1154.2	466.5	479.6	965.9	398.1	521	501.3	482.4	270.6	533.2	382
EIF4A3	1246.2	826.5	1381.4	566.8	276.2	337.4	524.1	631.1	413.1	521.3	557.1	2772	2345.9	683.5	1840.7	927.5	499.9	369.2	601.2	928.8	283.6	417	750.2	992.7	477.2	828.3	1107.8	863.5	1173	744.8	765.2	2023	1692.7	1037	673.8	522.5	1694.9	2260.7	748.9	754.3	1517.9	2069.5	402.3	1279.3	620.1	406.1	303.4	1688.7	919.6
EIF4EBP2	250.7	208.9	241.6	211.3	188.3	273.6	376.7	224.1	207.4	443.5	174.8	244.9	371.9	399.6	492.8	219.8	197.3	402	226.3	421.3	220.8	243.5	290.5	293.4	205.7	293.9	342.7	245.5	242.7	215.5	292.9	242.4	213.6	222.5	218.6	242.5	325.7	311.4	366	281	269.8	298.5	353.4	215.4	220.8	227	264.3	234.6	261.8
EIF4G2	10609.3	14979.4	16070.1	7809.8	6783.7	5108.9	11827.2	13253.2	8796.4	8344.6	7516.6	59281.9	20232.5	11995.1	21922.1	8242.7	15630.3	8349.6	15272.4	12750.4	6717.6	10106.8	12759.1	20781.3	7947.2	5121.9	7251	17283.4	11150.1	9208.8	19346.7	10710.7	7041.8	10727.2	14061	6833.3	13537.6	19152.9	16746.6	12376.9	20346.8	17704.4	8717.1	52381.9	8975.5	9423.9	6253.2	11932.9	8643.1
EIF4H	66585.9	53944.8	54141.6	44339.6	17566.6	10408.1	30135.9	60781.8	54194.3	26986.7	16909.3	67344.9	79652.5	29953.7	21594.7	69801.1	15579.1	10370.3	98767.9	8271	8969.6	35155.2	30521	60702	39816.1	21042.7	24598.1	123244	42121.2	23789.3	125937	117935	18233	58032	46361.4	43755.8	48594.7	72898.1	15277.8	40038.6	88131.6	100144	34154.1	76204.2	79657.6	13882	11797.8	95221.2	64974.9
EIF5	1770.6	5145.5	6908	3849.8	4320.8	3701.6	3899.3	6562.9	3655.3	5147.6	4323.1	28455.1	2236.4	6701.4	12170.2	2568.6	5295.1	9873.1	8831.9	7892.6	4008.2	4168.3	3793.1	7521.5	3614.6	5370.9	4079	3569.2	4180.2	1972.7	7166	3162.2	2435.2	2618.4	5325.5	9702.8	3388.5	8333	5700.5	5337.6	4504.1	1962.5	4159.1	25276.3	3459.5	3160.1	3837	2066.4	3442.2
EIF5A	22617.8	12228.3	18212.9	13440.9	3879.6	2903	7010.4	22027.5	21180.5	12067.4	4671	21768.1	27256.4	12991.5	7104.4	21125.6	12870.1	4429.6	18014.1	5327	6249.5	9923.8	12022.7	17148	11454.1	7572.2	5395.7	39739.3	20231.2	12085.7	25173.6	43632.8	8279.8	19378.4	14608.2	10606.7	15093.2	38664.5	6607.8	11469.3	28425.7	29196	9422	21489.6	21484.9	4265.8	4163.2	32697.7	21467.2
ELANE	248.9	389.6	781.7	206.9	717.2	504.7	591.5	253.2	511.4	246.1	3613.6	183.5	249.2	620.1	526.3	286.5	339.5	482.8	399.4	1044.7	1289.3	278.3	608.1	1194.1	282.1	737	1754.7	449.9	752.2	306.8	1557.4	266.3	859.4	1206.4	277.4	440.6	488.2	825.3	551.9	723.5	532.9	246	389.9	216.2	265.4	300.7	542.9	248	400.6
ENG	2182.7	3081	2878.9	5122.4	4481.7	3993.5	3984.7	3209.6	3531.3	4360.1	4555	2822	2578.8	2467.5	2665.9	3474.7	3132.7	3714.9	2559.2	2986.2	4336.8	5571.2	2464.3	2466.2	4888.8	2970.9	2455.9	2290.2	2525.1	5923.7	2742.1	1998.6	4131.7	3402.7	3836.2	3378	3638	1647.7	1607.6	2448.5	2189.1	2972.4	4405.8	2589	3954.2	4982.7	4780.6	2521.2	3101.6
ENO1	105503	31942.3	69242.8	22470.8	10917.9	14925.1	28250.7	94806.7	55344.4	107651	9542.1	84814	74870.1	32684.3	113093	48293.2	49940.8	34293.3	83312.8	55795.1	23727.9	30489	57859.7	58399.4	25733.1	38838.8	51707.6	107491	74933	42521.3	114495	124888	16715.3	63592.1	37602.2	64317	91472	91187	105387	54888.3	80154.5	73947.3	25059.9	107026	75321.3	57588.9	16433.2	174342	51770
ENO2	28869.6	26423	65414	19502.8	21487.7	42840.9	57425.6	77524.9	19890.7	104109	30673.6	62373.7	29521.7	44300.4	90306.2	52615.4	20870.9	50903.4	54770.4	59074.3	28220.2	46464.3	57134.9	51201.4	34913.4	24091.9	59314.3	85347	51658.1	56787.4	83064	44932	25674.3	36170.5	60425.6	20458.2	70396	55781.4	70587.5	33482.3	36110.5	29986	27214.6	73375.8	64572.6	45292.1	18720.3	119578	43887.5
ENPP7	1029.9	704.8	728.5	1152.8	2366	3048.7	1841.8	2940.2	2158.3	3170.8	2180.4	533.5	1722.8	381	1495.6	3555	705.3	1478.1	1607	1494.3	1053	706.9	815.4	1580.8	1067.7	3124.5	1751.8	1292.4	552.6	757.3	738.7	863.1	1404	1202.3	1133.4	3333.9	2417.2	1057.4	563.9	3046.8	1709.9	591.4	1284	709.9	975.8	1567.5	1703	856	1984.2
ENTPD1	1788.4	1991.2	1367.7	1303	1591.9	1801.2	1590.2	2254.6	1538.5	1768.3	1350.9	1080.2	1182	1296.5	1399.2	1450.8	1224.4	1665.4	1534.6	1450.2	1500.7	1353.3	1584.3	1317	1455.2	1528.1	1771.7	1502.9	1413.8	1504.5	1549	2155.5	1667.5	1237.6	1621.4	1542.6	1589.1	1266.1	1941.4	1351.8	1156	1247.1	1311.2	1256.4	1538.2	1697.9	1635.4	2331.2	1166.7
ENTPD3	1146.2	818.9	1084.4	658.6	799.7	978.8	975.6	712.7	1251.8	924.3	715.9	862.6	1272.8	1077	1014.6	759.5	773.5	1261.9	1232.3	1425.1	1061.5	779.1	874.4	1071.3	700.5	1317	1469.1	919.8	1274.4	780.3	1177.2	1031.8	677.3	838.3	797.5	1144.3	895.7	1370.7	1428.4	1098.3	1142.4	1611.9	745.1	973.6	898.9	697.1	886.6	966.6	812.8
ENTPD5	2312.7	1036.7	1029.2	673.8	421.9	670.3	991	1247	1280.9	949.1	571.5	1282.3	3529.3	1528.6	837.5	1190.9	738.2	1066.4	1464.3	779.1	982.3	721.8	1090.3	944.9	1093.6	1171.7	1313.6	2053.4	1467.4	835.5	2237.4	2045	559.2	1308.6	915.3	758.5	847.2	2122.9	1465.8	1225.2	1925.3	4799.2	817.1	1418.1	1438.6	478.1	633.6	1951.8	1191.3
EPB41	7390.7	2648.6	8060.1	4499	612.8	723.6	1881.9	1784.1	7748.1	702.3	525.2	2167.7	1540.6	1143	1438.5	3682.3	707.8	579.8	5058.4	972.8	1452.9	1269.4	6716.2	2887.2	1713.4	2958	2590.3	6931.2	3950	1015.7	5380.9	16401.7	6663	4293.9	1614.2	7894.9	2314.7	7428.6	2674.9	2060.8	9020	3530	1125.1	2103.9	7504.7	434.5	571.1	7489.1	1680
EPHA1	10630.8	21800.5	9301.7	24733.3	36317.5	22962.8	30653.7	28569	15898.8	17637.7	23933.2	17842.8	11789.8	7357.9	18676.6	25233	28373.9	21092.9	11694.8	14984.4	18007.8	37415.3	23329.8	15171.5	23118.2	19834.1	19086.5	21663.5	19195.8	24938.7	16616.3	9227.1	12534.1	19175.4	24203.6	19488	3432.7	15763.5	8649.8	15765.6	10614.9	9144.4	21163.9	24024.1	13254	26754.6	23205.7	20494.8	26181.3
EPHA2	6086.8	12280.7	9858.5	23823.3	30035.2	24456.8	12507.2	19911	17869.4	20572.1	27473.6	17881.5	8036.9	13059	11778.5	8926.8	20281.9	16490.8	10682.5	14039	26530.1	19475.8	12331.2	7743.4	17534.4	7809.3	11592.5	13478.6	19638.6	16106.4	8061.9	6552.6	20541	19438.7	16429.7	10074.2	11442.6	13872.7	12064.9	14460.2	7279.4	9012.6	22423.8	16163	12087	20436.5	27643.8	10680.5	10913.3
EPHA3	78.7	115.9	204.4	406.8	105.5	130	119.5	146.7	88.1	116.3	107.1	105.8	77.8	97.2	115.3	101.9	4866.1	247.2	106.2	93.2	88.4	115.2	154.7	132	146.5	133.9	168	109.8	183.4	107.6	130.3	118.9	100.6	128.3	103.1	101.7	120.4	120.1	102.6	79.9	108	122.6	137.8	1155.9	136.2	111.9	166.9	91.8	94.8
EPHA5	1637.5	1614.9	991.3	2000.3	1390.6	1084.8	2262.7	2114.2	1518.7	1168.5	2490.9	1294.7	1492	941.2	928.9	2100.8	1945.6	1060.4	1773.5	867.5	816.4	1255.8	935.1	1943.6	1337.4	1041.5	837.2	1333.2	1047.5	2371.2	1094.5	2192.1	4446	2077.4	3074	1690.7	1494.1	1356.8	982.6	1083.2	1123.7	1818.5	1417.4	1408.6	1726.8	1550.6	867.2	1565.6	1266.8
EPHA10	161	161.9	180.2	173.6	176.2	179.6	193.7	254.8	172.1	857.5	331.8	169.4	133.4	188.7	159.1	182.5	837.2	250.9	170.3	184.2	177.5	158.6	166.4	176.6	151.9	224.9	235	159.3	151.9	240.2	169.7	144	271.7	238.7	177.2	216.7	163	157.2	296	168.1	168.1	134.3	192.6	131.6	179.9	203.2	231.2	130.9	160.6
EPHB2	51113.8	53850	34431.9	78551.5	68537.1	76825.7	53499.3	53058.7	49334.5	48022.1	71617.9	55793.3	29386.6	41010.5	64469.3	41958.8	77781.4	53903.7	44778.6	47980.7	92423.1	74423.7	39804.5	30900.1	81511.9	28023.8	34724.5	55345.3	44728	77948.7	40000.8	26904.8	79757.4	38808.6	95166.3	60992.3	46070.8	19129.7	30996.9	33348.4	31556.1	39710.1	61649.5	64875.4	39522.6	115818	87641.3	46369.2	47110.6
EPHB4	5519.9	5763.8	5979	3327.8	3284.8	3514	3462.9	4804.3	6595.3	4003.1	2846	5513.3	7417.6	6494.4	4144.8	4472.9	4696.6	3644	8139.1	4318.5	6393.2	3796.1	6157.2	5189.7	5013.8	4457	5197.4	5725.3	7750.9	4370.1	5577.9	6905.5	3840.8	4583.9	4115.2	4648.2	3271.6	8436.7	6000.1	5481.7	5992.1	9361.2	4109	6586.3	5017.9	2414	3345.9	5845.6	4520.1
EPHB6	3042.5	5343.5	4089	5231.3	5278	4587	7411.2	3480.2	3823.6	6965.2	6387	5769.3	3199.9	4014.2	5030.4	3341.9	5869.4	5781.2	3831.8	4213	5821.7	5640.5	4591.7	4289.5	7055.3	5162.2	4410.1	4777	3346.4	5046.9	4648.2	3529.4	11278.3	4049.4	4131.2	6554.1	4142.1	3411.9	3195.1	3562.9	4444.8	3203.8	5687.6	3756.5	3298.7	5590.1	5198.3	2871.2	5690.9
EPO	848.1	1661.9	865.6	1721.8	2405.5	2709.6	1651.4	1010.4	1079.8	3077.8	1551.2	1469.1	973.1	5820.3	1283.4	2560.3	2091.7	10143.9	1277.6	1618	3383.9	2974.7	1826.5	2405	1648.6	3261.9	2485.3	1120.6	1321	2308.7	1600.2	927.7	2925.2	2281	1761.6	2250.3	1179.6	522	1012.1	891.3	1523.3	794.5	2128.1	1889.6	2302.1	4290.5	2376.8	1137.1	1471.2
EPOR	387.6	227.9	323.3	207.2	164.8	186.1	295.9	244.6	328.2	303.8	149.2	361.2	365.8	274.3	313.7	219.2	223.5	263.6	288	238.5	167.5	194.3	139.7	244.4	220.2	241	239.4	347.7	296.6	216.9	441.8	349.3	180.1	221.2	1129.9	233.8	287.9	509	296.9	332.2	380.9	289.3	178.7	365.9	292.8	176.7	161.3	314.7	275.1
EPS15L1	1297.7	970.4	1450.4	658.6	702.1	947.8	1616.1	1564.2	884.1	2346.1	741.6	3953.4	2203.2	1552.7	4347.2	855.1	917	1980.7	1068.9	2039.2	889.1	818.6	1198.6	2287.8	1082.2	1068.2	1372.9	1098	1383.7	1027.8	1949.8	1157.2	796.7	980.5	1192	1088.8	1662.1	1896.3	2149.4	1641.6	1504.2	1431.4	920.1	2366.2	1059	1431	1046.9	1254.1	1270.8
ERAP1	77118.3	110548	71159.6	57273.8	52282	64047.1	70026	114763	61106.9	125510	86337.1	40951.4	53669.7	73074.2	60147.6	95535	138073	62110.6	42937.4	82761.9	59097.7	127908	95870.2	48504.8	124609	41421.6	80601.1	81433.8	82105	59568	69806.7	57300.2	90776.1	96862.6	84223.9	60020.3	101813	33437.2	31962.9	36589.5	21826	42882.5	67848.2	61135	54818.4	139375	48391.6	124241	102033
ERBB1	15227.4	13665.1	15357	19696.1	13131.3	17871.7	17701.9	10140.4	15332.3	16936.7	16693.6	12124.4	13105	12455.7	11827.2	17562.5	12740.5	21643.1	12569.2	13588	13303.7	19254.5	12128.9	15195.1	15690.1	19558	17682.6	10178	14904	22532.9	12716.9	11505.4	15907.9	15292.3	17441.6	16544.8	12457.4	8011.1	8619.8	13525.8	12296.4	14950	14449.5	13156.9	18057.6	14143.1	15698.4	10593.1	13788
ERBB2	333.5	301.3	280.9	256.8	281.3	391.1	369.1	253.8	394.3	256.3	331	447.4	304.5	363.8	292.5	265.1	244.4	502.1	432.6	338.3	391	292.2	484.5	342.3	258.6	366.7	437.9	277.4	346.3	257.7	305.9	263.1	238.6	287.8	301.9	329.3	475.8	285.1	281.2	297	816.8	264.4	308.5	301.4	272.2	346.1	364.2	323.7	242.3
ERBB3	815	493.7	212.4	319.5	224.3	597.9	272.1	335.1	224.5	516.9	214.6	1432.2	324.1	397.6	1081.1	276.7	476.6	542.5	291.4	622.6	680.9	628.4	852.3	382.2	1053.5	427	306.3	504.2	1300.1	862.9	277.7	595.6	1571.7	328.5	601.4	528	397.7	376.6	422.7	671.5	293.7	392.8	235.3	860.7	307.2	807.6	144.1	314.6	326.3
ERBB4	127.4	145.9	125.6	181.1	152.1	140.1	163.2	158.6	118.1	210.1	153.2	138.1	128.9	109.6	176	160.8	196.8	127	127.6	145.9	126	186	159.9	140.8	158.9	140.9	118.6	155.4	122.8	179	128.4	147.4	159.5	112	144	168	132.1	99.9	151.1	154.3	117.8	124.8	159.1	190.1	210.8	306.2	150.2	160.7	152.3
EREG	525	731.3	944.4	696.5	1027.3	628.8	601	1326.9	442.3	716	738.2	826.1	502.2	568.3	688.2	611.8	728.4	711.8	852.8	720.4	775	759.6	5110.4	542.6	634.1	640.5	589.5	579.2	667.1	604.9	1141.8	406.8	11561.3	633.9	555.3	539.6	539.5	599.4	845.1	563.3	478.3	442.3	842	682.5	1531.4	620.4	775	392.4	742.8
ERP29	3990.8	3546	2198.9	2875	3478.6	3737.3	7377.7	5800.4	3208.1	4657.7	1628.5	2098.7	3622.3	2570.3	2490	5109.8	7706.6	2212.3	3352.8	2383.5	2328.9	2808.9	2469.3	3604.2	2723.4	2177.9	2617.5	3012.8	2697.8	2958.1	3846.9	3382.8	2553.5	3297.2	5869.4	2853.4	3692.6	4434.7	3377.7	3019.7	3825.8	4243.3	3123.4	3567.5	4145.1	3251.1	2690	6707.6	3996.3
ESAM	3515.1	5013.2	3384.9	6300	7477.7	5794.5	7345	7388.9	5695.1	4834.6	7454.2	4885.9	4049.1	4777	4636.1	4705.5	7114.8	6255.1	4290.6	4639.9	6946.7	6325.7	4845.5	3995.9	5255.1	4790.9	4427.3	4310.9	4279.8	5089.5	3639.4	2373	6183.9	4837	6084.3	4918.9	4343.8	4499.6	3767.2	3822.6	3459.6	4052.4	6603.7	3562.9	4107.2	8670.5	7666.7	3505.1	5724
ESD	72654.9	15680.6	22165.2	24182.3	3051.7	2486.1	7701.4	12783.3	37858.2	8940.8	27162.8	13979.3	47053.1	4228.3	3431	22603.5	11189.9	4464.2	16029.5	2738	5864.1	10831.1	21864.1	21306.1	9886.7	8804.7	6757	40650.5	11109.6	14211.6	13666	54317.9	20076.4	34160.8	15800.6	9779.5	28480.7	22840.3	5556.9	19700	39532.2	49385	9697.5	13403.9	46222.6	4021.3	3435.7	35652.9	19302.5
ESM1	3553.2	1099.4	2229.1	948.8	560.2	1819.3	3965.7	1476.8	690.6	1984.4	712	660.5	598.8	1203.8	6219	2807.2	2066.9	2522.9	739.8	3685.9	1722.3	1105.2	1377.9	862.5	977.8	1805.4	794	513.6	895.5	721.3	778.7	998.9	2029.1	1557.4	1722.1	1690.6	3910.2	642.9	3887	1125.2	510.9	748.8	599.1	1729.9	825.5	4159.8	1539.3	2864.7	1456.3
ESR1	984.1	507	675.7	374.8	389.9	772.6	812.9	616.7	704.7	451.6	270.9	586.7	964.6	819.9	653.2	483.4	10829.3	1146.1	674.7	920	653.5	384.8	841.6	751.6	383.9	996.4	1121.9	573.4	810.6	387.4	728	725.7	362.3	582.4	495.6	749.7	586.6	813.6	679.9	691.9	790.8	829.1	473.8	590.5	519.9	1086.5	640	760.2	553.5
ETHE1	1810.3	922	1046.4	1139.4	1183.2	1059.3	1268.2	981.7	1253.6	984.1	1115.2	2254.5	1670.4	978.3	909.8	1192.9	928.6	837.6	986.7	823.2	912.3	994.5	890.8	1078.9	917.9	796	829.5	1246.3	917.6	961.9	1369	1087.3	965.2	1019.2	860.7	853.7	878.8	2379.9	821.5	948.6	1087.8	1006.2	1185.8	748.4	1672.8	857.4	911.7	6500	978.7
F3	855.4	1498.2	1045.7	2136.3	2538.5	1896.3	4626.2	2459.6	1261	1559.5	1990.6	1195.3	937.9	868.8	1006.3	1496.4	2223.3	1271	2075.8	1428.9	2488.3	1514.7	1655.9	1341.8	1361	1421.2	1424.7	1230.1	1000.6	1425.7	2806.6	909.4	2783.8	1518.2	2075.3	2356	1171.6	2356.8	1071	1356.1	941.7	1647.8	2656	1178.5	1374.8	1578.7	1893.9	1314.6	1767.3
F5	1070	2118	2408.7	3917.8	813.9	2539.5	2439.3	3466.9	4292.1	2279.7	1058.4	1344.4	1742.3	631.7	523.1	2419	908.9	1125.1	1850.6	1093.9	1262.4	2084	3343.2	1824.3	2078.8	1660.6	1172.6	1119	1298.8	1696.7	719.4	1973.8	1674.8	3190.9	1865.9	6058.3	1191.7	1242.2	1874.6	1995.8	1009.7	2465.5	1489	1775.3	4346.2	2912.9	1482.6	1370.6	1636.2
F7	228.1	223.5	192.9	133.5	159.1	152.4	230	221.8	183.3	223.4	128.3	143.7	181.3	167.3	306.2	203.8	146.1	185.1	196.4	199.7	167.4	201.6	194.3	246.8	165.3	253.4	208.3	183.5	235.4	134.6	171	300	183.2	194.3	217.2	207.1	201.2	263.4	727.5	268.7	174.9	261.7	127.1	271	184.5	182.6	148.3	217.8	176.7
F11	925.7	918.6	1053.5	788.1	693.7	941.3	904.9	607.6	723	896.1	603	755.6	1113.6	1109	714.9	1119.9	678.6	644.1	689.7	815.2	488.6	720	555.2	1054.4	844.8	886.2	925.7	761.1	800.3	896.1	925.6	644.4	1164.3	906.1	959.2	859	792.2	568.3	1308.8	835.3	1014.3	889.7	1141.9	851.2	996.8	828.7	724	885.7	986.9
FABP1	7871.4	3418.7	4473.7	8941	7757.8	3221.5	5560.9	5995.4	5498.1	8059	2140.8	8247.7	4945.9	2272.1	3125.9	4776.3	5483.9	4846.9	7495.4	2532.8	6193.7	8081.7	8543.6	2823.3	10201.5	3618.7	5158.6	5276.7	3130.8	12885.9	2346.2	1895.2	2811.3	6420.6	4765.1	7261.3	11891.1	4766.5	5889.2	2961.4	2271.9	5251.6	4730.3	3599.5	4386.6	10818	4451.9	1987	5141.3
FABP3	130640	59600.5	94858	50001.8	54320.3	36588.8	100764	114781	96080	83085.9	94449.8	42857.7	53308.1	76694.4	54472.1	92145.2	78647.7	75127.3	56350	30594.7	52449.6	66149.8	95706	55395.2	40956.3	47041.8	41310.7	70036	56762.7	47614.8	93343.4	137960	55643.1	59774	41287.4	81598.2	29714.2	44416.1	22568.3	46106.9	101448	83381.3	93063.7	37373.4	122367	94440.8	37558.8	58975.1	93103.9
FABP5	1404.2	557.9	774.6	680.6	846.4	542.9	705.2	935.3	844.4	966.5	692.6	543.2	629.7	518	576.1	735.7	618.6	564	753.9	598.5	811.5	668.6	770.3	578.2	574.4	719.4	843.4	732.5	594.6	629.7	937.3	1184.4	694.1	687.7	587.4	680.1	554.3	757	803.8	611.4	1584.4	4164.4	1089.6	554.9	4210.6	551.9	603.4	5687.3	1307.7
FAM3B	4542.2	1297.3	689.3	2638.2	627.2	1513.8	812.8	1280.3	1626.9	4203.3	1051.6	1597.5	941.5	1389.1	953	466.6	2346.5	1847.1	2407.9	1006.1	934.2	1084.3	708.1	447.4	1024.9	605.7	792.2	834.9	1124	1131.9	415.3	557.7	3464.4	1812.9	2647	4184.5	1180.6	1718.8	1420.6	1450.4	547.6	691.3	628.5	1120.7	884.5	1844.1	1170.7	1212.5	589.9
FAM3D	37007.7	31334.3	4243.4	97272.1	13634.4	6981.1	10638.9	31423	57871.2	30300.4	43934.4	50023.3	7299.6	4754.4	3526.2	4726.7	10739.7	8826.7	6307	23445.4	26925.5	13388.3	7044.4	7731	30641.8	4532.7	14659.1	27633	24474.9	10428.9	6024	7312.1	32424.5	10348.8	32143.2	6400	9974.9	14994.4	14844.2	18257.8	3134	3641.2	9480	11802	7416.4	11867.9	6444.6	36461.6	6355.1
FAM107A	108.8	269.9	166.6	812.2	139.7	172.5	183.7	231.8	143.1	190.2	161.8	208	535	133.7	178.5	194.4	103.2	153.2	123.9	179.9	139.4	141.1	128.3	168.6	161	248.5	192.7	235.1	190.1	155.4	284.3	425.7	192.7	135.6	193.9	325.2	127	380.2	143.2	545.3	603.1	1251.2	156.8	708.1	204.5	176.4	140.2	595.7	220.5
FAM107B	496.3	1142.5	1459.3	1681.7	1496.4	1532.2	942.3	756.9	1501.4	1963.1	1494.5	818.4	639.2	750.5	900.2	1504.4	559	1030.6	1195	1281.8	1099.8	1806.1	1081.3	1421.4	1767.3	1425.2	1869	961.8	1399.4	3517.6	727.4	630.7	2682.3	3151	1562.1	1488.3	813.9	757.9	837.3	728.8	1232.7	1000.3	1005.4	958.9	987.2	1161.4	1205.9	488.4	1110.3
FAP	322.7	367.9	403.2	518.1	576.8	620.9	803.2	550.1	479.8	491.7	844.3	321.5	288.3	507.3	471.2	554.5	517.5	514	479.4	652.4	1193.1	858.8	604.8	413.1	571.5	363.9	715.7	394.8	563.4	781.5	378.7	365.2	2082.8	620.2	645.2	421.9	396	319.8	956.3	945.7	564.8	576.3	497.9	325.6	645.6	635.4	892.9	717.4	373.5
FAS	2460.1	3757.9	2634.3	4019.8	5889.1	6633	4028.4	4297.2	3540.9	4941.1	4669.1	3490.6	1895.3	5079.1	3144.1	2524.5	5598.4	4061.6	2097.7	3712.4	6283	4762.9	4329.3	2574.7	4632	4105.5	5640.6	5695.9	3239.7	3946.7	2460.9	2190.6	4578.8	2595.7	3552	4413.9	3251.2	3336.3	2599.2	3336.6	3888	2576	7449.1	3064.5	2554.8	6278.6	6333	1826.7	4484.6
FASLG	658.7	628.8	552.7	624.8	718.5	730.7	494.4	626.7	467.8	553.4	1075.7	667.4	371.7	497.9	1004.1	514.1	70778.8	629.5	508.2	414.3	608.1	617.9	601	582.8	557.2	531.3	508	379	368.9	875.5	466.2	548.1	1044.9	25749.6	825.9	647.2	698.2	426.9	599.9	426.8	449.2	478.9	607.9	491.8	622.8	691.4	615	499.9	492.7
FCAR	160.1	140.4	160.5	125.3	151.9	162.2	146.3	125.4	157.4	128.5	258.2	108.9	187.7	162.5	201.2	138.1	340.7	186.1	148.1	203.1	167.6	126.3	225.5	169.2	128.9	213.3	271.7	112.8	182.4	242.6	107.7	154.3	1194.2	584.3	137.1	182.1	112.8	140.2	445.3	202.1	375.6	190.2	157.6	118.6	133.2	202.4	166.1	141.6	129.2
FCER2	2591	12050.5	5861.8	8035.2	9196.3	11470	10446.8	10768.9	4966.2	7196.5	12971.8	6490.4	5414	9844.3	2366.1	7265.4	19049.3	4480.6	6202.3	8802.5	5315.4	9038.2	6609.2	2648.9	7233.2	4469.8	5350.1	3899.1	3939.3	9671.4	4208	5498.5	9175.6	5180.6	6319.3	5774.8	9197.3	3170.1	3894.8	3669	2434	2500.5	6144.5	4663.2	2840.8	9459.5	6951.5	4613.3	9889.5
FCGR1A	585.5	577.8	463.1	251.3	176.5	668.3	784	339.6	389.1	445.8	223.6	416.9	843.5	630.3	724.5	574.8	518	1006.1	388.1	883.6	525.5	249.2	677.3	672	210	730.3	913.7	272.1	538.1	321.1	401.1	467	247	398.3	371.5	553.1	495.1	547.3	653.8	515.7	493.3	593.6	308.5	344.6	585.3	360.6	522.8	485.6	302.6
FCGR2A	6282.4	3722.7	49.8	12537.5	11839.6	70	72.3	5122.1	45.1	53.5	4834.5	42.5	61.7	3753.6	3583.7	66.4	37.6	72.5	57.1	3038.5	60	52.1	10994.9	2872.3	44	2032.8	3892.1	76	57.2	47.9	2416.2	1604.7	13425.8	2825.8	3398.3	3660.6	4108.1	2002.8	2642.2	2835.4	65.8	50.1	4574.3	54.6	67.4	51.4	4163.9	65	6169.8
FCGR2B	4402.2	4791.9	1013.7	7257.2	4499.1	787	919.2	6050.7	811.5	3925.2	7700.4	4301.7	3224.7	2404.8	1831.2	3230.8	4513.2	1053.7	789.7	4104.8	1216	1049.5	9050.9	1765.9	1029.7	1033	1673.7	9381	881.1	933.3	2545.6	2054.2	11893.4	1620.3	1533.9	1921.4	6991	1323.1	1743.8	5581.9	804.9	2741.6	6076.4	2806.2	2093.2	1080.2	2243.4	1214.2	9356.8
FCGR3B	1223.1	1969.2	2193.4	1551.7	2189.9	1430	1910.6	1754.4	1235.7	2177.1	2307.8	2865.7	1616.2	2289.9	2431.2	1383.2	2688	1107.6	1932.4	727.1	2323	2287	2237.7	1841.1	2817.7	1224.2	941.8	2105.2	1662.8	2003.9	2044.8	1161.5	2102.2	1376.2	1815.5	1832.3	2531.5	2750.1	2943.9	1406.7	1871.7	1138.6	1408.2	1122.5	1034.2	2130.2	2171.9	1653.9	1845.6
FCN1	1811.5	5526.1	3730	3382.3	9581.8	3412	2429.4	3594	2810.1	2585.6	9786.4	3302.8	2055	5455.4	2635.9	3210.1	3794.1	2659.9	2343.8	4284.3	3648	4818.3	1704.9	2577.3	2989.6	2680.2	3280	2768.3	3091.7	2495.7	4749.3	2557.5	3847.7	2376.7	3267.6	1758.8	5222.8	1399.3	2426.1	1675.5	3082.6	2245.2	2342.9	1814.1	2496.4	2801.4	3743.1	4381.6	8045.3
FCN2	727.9	912.5	837.9	621.1	769.9	750.9	907.5	693.2	778	1157.8	1068	749.4	1206.5	1135.6	911.9	880.9	601.2	869.3	1142.7	1210.1	1307	892.7	710.4	668	657.9	873.8	1312.7	1104.9	1205.3	513.9	881.3	982.9	902.2	596.5	837.6	672.2	698	1183.3	901.8	1260.1	905	1905.9	857.1	1143.8	825.3	783.2	716.9	804	617.3
FCN3	133.2	205.6	258.3	120.6	148.1	205.9	121.3	135.4	186.8	223.8	118.3	108.5	241.4	150.9	206	176.5	159.5	199	229.1	97.1	178.2	206.7	140	141.8	211.8	126.2	237.4	212	143.6	412.1	271.4	134.7	208.5	248.1	176.3	254.3	294.7	147.3	343.5	191.3	194.4	263.8	138.6	199.2	285.7	217.3	180.2	184.8	227.1
FCRL3	378.9	772.2	694	577.3	990.8	1072.9	633.2	863.6	718.1	452.3	736.2	351.4	406.9	565.6	364.7	677.6	518.4	656	583.6	495	503.6	1199.6	2644.8	537.9	905.5	840.2	555.6	723.7	590.7	1272.9	555.1	462.2	665	640.2	589.4	719	492.1	420.3	408.7	497.3	468.8	711.3	809.9	595.2	651.9	434.1	756.9	366.6	796.6
FER	143.2	195.8	296.9	150.8	192.9	122.1	133.6	273.6	355.1	95.8	155.8	358	114.4	121.2	146.4	176.6	115.6	81.3	243.4	94.3	134.5	133.9	292.3	304.8	127.3	132.9	144.5	254.6	189.3	119.5	164.6	385.5	123.4	175.4	200.4	207.9	158.7	210	60.1	121.7	300.9	165.4	169.9	123.4	312.9	92.6	132.3	195.1	151.3
FETUB	6175.7	2861	3094.3	3953.9	2991.8	4475.7	3333.7	2979.1	3950.8	2864.4	1635.5	3037.5	2612.6	1568.9	3748	4048.8	2105.7	2303.3	2377.9	3619.1	1372.4	3545.3	1874.8	2745.1	3678.3	4697.2	2735.2	2581.1	2498.5	2792.2	3977.9	3388.7	4066.3	3427	3843.5	2722.4	5038.7	2385.9	3163.8	2136.1	4031.4	3353.3	2993.1	2461.8	4449.5	2393.3	3919	2860.6	2551.1
FGF1	74.7	103.3	341.7	107.4	102.9	114.1	102.3	78.3	481.5	121.7	95.7	68.3	77.3	77.3	109.7	95.1	46.7	103.3	615.4	112.4	103.2	112.6	90.8	119.5	102.2	149.6	123.5	92.9	83.5	124	78.5	1107.7	90.4	150.6	96.1	320.4	83.4	86.3	77	83.1	79.1	67.5	91.6	73.5	156.3	97.8	93.4	140.8	83.7
FGF2	499.1	515.3	638.2	2795.2	972.5	547.9	477.4	875.5	526.1	630.9	1026.1	425.8	386	577.6	429.9	1592.7	2088.8	531.2	2438.3	587.3	898.7	717.7	690.3	383.7	781	1306.2	796.8	513.9	544.4	488.2	623.6	1731.3	1974.2	8541.9	572.2	32272.3	1500.7	513.3	846.8	376.3	453.4	1653.1	990.6	1317.6	545.9	7786.8	773.2	677.3	817.7
FGF4	484.4	259.5	375.7	186.8	157.7	300.7	489.2	212	268.7	425	115.9	359.6	553.6	348.4	586.6	201.5	207.7	544.9	295.4	532.2	228.1	238	343.3	400.3	159.3	334.8	400.5	307.9	312.1	264.9	452.1	353.7	158.4	255.3	227.5	288.4	690.6	626.5	418.3	399.6	368.7	262.5	189.5	306.3	356.8	226.9	246.8	352.5	330.9
FGF5	226.3	309	378.9	726.7	291.1	361.5	420.5	270.1	332	240.9	465.5	232.3	275.7	582.6	336.6	296.3	363.2	750.5	357.8	447.2	393.7	274.4	466.5	386.1	387.3	475	471.6	435.9	372.2	347.1	273.2	274.9	1201.5	359.7	278.1	383.7	808.9	309	651.4	424.5	253.9	364.1	318.4	278.7	308	1026.8	367.3	246.4	556
FGF6	1422.1	454.4	613.1	373.6	361.4	303.1	436.1	530.8	673.8	577.2	230.6	904.5	1228.5	618.2	583.1	527	496.9	608.1	685.3	434	313.3	344.6	318.3	507.5	361.5	434.8	516	884.6	639.7	378.1	1266.7	945.7	266.8	504.7	434.7	471.7	620.8	1192	541.5	679.7	873.2	803.8	397.6	746.4	688.8	267.2	241.6	994.6	636.7
FGF7	8104.6	3969.5	16263.7	1895.1	2202.2	3391.6	2172.5	2663.3	8346.5	2506.2	1830.5	3558.5	6193.1	3213.7	2000.6	2730.8	2473.6	2534.2	5775.6	18665.8	15237.1	3997.1	2516.1	6549.4	2835.4	15995	15928.9	4548.8	7829.9	2592.4	6385.6	5197.1	1810.2	2996.7	2236.4	11811.6	2972.7	6452.4	2298.1	2975.5	4365	3656.7	2100.8	2924.6	3660.9	2621	5321.7	5500.7	3405.1
FGF9	285.2	437.5	372.2	687.3	320.1	497.2	546.5	936.9	618.3	400.1	410.1	756.3	305.6	433.7	473.9	640.6	663.9	428.2	694.3	369.2	364.1	742	393.1	568.1	435	551.1	424.6	347.3	395.3	618	383.6	800.5	390.4	696.5	571.7	704.4	355.9	357.1	399.4	337.6	534.7	457.8	461.8	882.1	732.3	440.1	422.9	457.8	391.5
FGF10	251.9	257.2	161.8	422	113.3	127.1	152.6	158.3	193.8	177.4	103.7	201.2	298.5	157.4	180.1	156	246	154.4	282.3	150.6	133.4	136	132.4	164.1	169.4	142.5	155.7	350.5	166.9	143.1	271.4	244.2	141.9	152.4	167.1	189.7	191.8	509.4	116.4	187.3	290	1505	139.7	225.6	209.1	148.7	108	228.1	220.8
FGF12	1401.1	337.7	399.3	263.4	188.7	215.8	306.2	373.1	215.8	253.1	207.8	441	1294.7	255.5	252.7	702.9	193.2	221.9	204.9	221.6	184.8	227.4	206	396.9	188.5	293.1	254.2	169.3	412.9	224.3	150.6	937.2	188	430.8	342.8	273.8	612.6	415	391.9	310.9	730.3	1457.2	193.8	256.6	305.7	216.1	210.8	1045.8	536
FGF16	14537	3372.8	4279.6	2813.3	1517.8	1634.6	2531.2	3945.8	5868.4	3921.2	1041.1	6800.2	10987.5	4125.3	3743.9	4503.5	3939	3799.5	4929.9	2204.1	1797.6	2118.7	2379.5	3228.9	2164.5	2605.5	3179.9	8089.9	4762.9	2501.3	11566.9	8812.5	1674.1	3959.5	2770.4	3189.5	5168	9117.7	3511	5628.9	7554.9	6859.8	2100.8	6137.9	6338	1327.5	1289.9	10301.2	7895.7
FGF17	121.9	135.6	140.5	151.6	145.8	147	288.9	108	127.5	132.4	123.2	97.1	118.8	119.9	126.4	118.9	120.3	136.3	203.6	158.4	139.5	137.3	117.2	157	128.1	162.6	154.9	156.5	125.1	122	105.1	109.4	121.4	121.9	121.1	257.5	113.6	103.4	132.1	117.2	124	118.2	145.7	146	129.7	128.2	132.6	111.3	141
FGF18	81.3	140.2	386.4	127	139.7	171.1	155.2	104.8	138.6	151.5	121.5	79.8	83.5	129.1	146.5	111.4	95.4	166.2	183.5	375.7	157.9	129.1	136.4	144.1	134.4	200.9	222	92.7	246.4	136.1	90.8	96.5	138.5	114.1	127.4	324.6	246.2	271.6	164	141.3	104	86.7	146.6	113.6	121	226.2	148.9	90.3	99.8
FGF19	5241.5	7888.5	4305.4	13566.7	11080.3	12169.7	18875.3	15719.3	4888.6	6227.6	10030.4	7075.2	6195.7	10499.5	19527.8	5629.7	6381	7971.9	2279.4	3533	13467.6	6261.2	5978.6	9426.4	5813.3	2721.2	4101.5	5284.9	2151.3	4849.6	4735.8	2919.7	3053.3	4218.7	7154.6	2776.2	5791.7	4181.1	2469.2	5364.4	1440.1	3182.4	3579.7	11427.9	1896.7	10372.8	4545.9	9060.2	5368.3
FGF20	616	2054.6	1219.8	3334.1	614.8	1990.3	2800.1	8137	3113.5	1538.9	1961	6089.1	843.5	1986.6	2642.6	3727	4807.1	1079.7	4347.6	885.2	1068.6	2032	1349.7	2934.7	1394.8	1781.1	992.8	1306.8	1447.2	3702.7	1626.2	6050.5	1681	4545.1	3323.7	4140.5	1246.8	1154.9	819.7	1127.8	3181.6	2593.5	2169.1	6846.5	5311.3	1730.1	1856.7	2573.8	1782.4
FGF23	312.4	508.6	324.4	444	579.9	582.1	416.9	445.2	253.1	357	2084.7	263.1	187.4	434.2	380.2	614.7	348.8	386.5	338.6	467.2	335.7	581.7	510.3	300.2	423.6	393	419.2	597.4	508.4	1959.9	297.7	302.6	2030.5	3228.4	332	407.6	339	348.8	876.2	393.1	377.9	313.8	502.1	295.2	377.1	514.8	520.5	342.7	461.2
FGF-8A	1354.6	436.1	542.4	342	224.6	269	406.5	436.1	686.5	492.6	160.7	758	1052	529.8	523.5	1036.5	515.7	560.1	638.8	401.4	258.2	276	256.1	446.5	290.5	388.5	467.9	847.3	570.6	324.8	1190.8	956.9	258.6	490.4	345.5	459.1	589.4	1645	540.3	1277.7	871.6	683.5	324	667.8	685.2	220.1	220.8	970.7	604.7
FGF-8B	501.4	564.1	634.7	521.4	444	888	792.5	525.9	806.3	463.7	382.8	711.5	419	1079	711.9	405.4	343.2	1185.2	847.1	1227.8	882.1	472.4	919.1	877.6	449.3	1076.3	1363.4	435.7	862.2	447.1	539.9	451.9	913.7	584.6	537.3	883	460	658.1	1247.7	600.1	659.6	501.9	640.1	537	505.8	569	799.3	395.3	437.4
FGFR1	862.6	881	747.5	1286.1	1213.2	1038	1273.6	1215.4	1032.4	912.3	1098.1	1624.5	721.9	1197.3	1448.1	865.4	1718.1	1222.5	849.5	1025.1	1182.5	1353.7	1090.7	1029.4	1086	676.9	758.9	1215.5	786.5	954.8	808.7	1054.7	1162.1	800.9	1065.9	1841.7	1212	828	959	1095.5	894.2	1080	1018.2	1675.9	809.9	1020.6	1211.8	988.7	965.1
FGFR2	184.1	836.1	146	179.6	169.3	179	200.6	176.5	139.9	153.4	330.2	204.1	148.6	224.4	229	209.4	330.5	254.6	214.8	169	332.2	158	305.8	1010.1	173.8	211.3	201.5	195.8	187.6	291.7	141	173.4	984.6	767.4	238.2	1099.5	236.8	230.5	382.4	253.7	267.2	193.2	217	203.3	182	210.7	192.2	153.5	285.2
FGFR3	392.7	475.3	533.5	489.8	484.4	490.8	387.2	392.4	545.6	436.2	856.3	353.1	454.1	778.5	488.6	616.2	395.4	460.8	501.3	563.2	549.1	467.9	726.5	476.1	489.5	601.1	659.5	603.5	521.1	595.1	679.9	400.8	1212.4	1165.2	553.4	508.7	413.2	594.5	1083.3	520.9	589.4	696.8	490	471.2	457.2	391.7	476	367.2	430.4
FGFR4	2018	633.3	829.8	825.3	589	510.5	504	724.9	775.2	679.9	944.4	766.6	1675.6	1149.3	654.6	947.4	4753.8	1567.9	848.1	854.9	800	603	694.2	593.8	806.4	686.7	1084.7	972.2	742.1	565.8	3603.5	1243.9	542.7	1151.7	942.6	845.7	562.3	886.7	690.9	755.1	2898.8	1453.9	713.1	1178.4	1346.3	698.3	617.9	934.6	910.3
FGG	22736.5	24277.1	15078.1	28201.4	18439.5	23557.4	26858.3	18501.7	17345.5	22964.9	16071.7	18801.5	13518.9	18583.9	18308.1	16954.5	20208.8	23504.1	23027.6	22502	16779.1	22251.1	9587.8	13235	19052.3	30814.9	28556.2	14423.8	20618.9	9383.6	23470.3	10506.9	19143.6	16004.6	22663.2	28137.5	14887.7	15787.4	19122.4	23562.9	17695.9	16725.5	16252.1	23454.1	19763.6	22878.1	28440.5	10183.9	23900.3
FGR	518.9	183.4	287.5	211.3	137	171.5	153.8	391.1	108	154.8	174.7	133.8	455.3	149.2	163.9	672	165	99.5	90.6	90.4	110.6	172.3	696.4	281.6	207.9	217.5	196.4	84.7	534	807.2	115.5	528.9	928.3	2211.4	215.7	306.5	1009.2	241.5	143.4	145.1	274.1	254.4	328.5	87.2	157.1	2513.2	233.6	745.7	421.1
FIGF	624.8	707.2	702.6	1011.7	1022.4	692.8	956.9	900.4	717.8	662.4	952.7	1099.6	1064.3	882.3	691.8	709.4	1097.6	809.6	1055.9	791.5	753.6	729.3	638.8	1194.8	1135.9	1120.6	554.9	657.6	581	859.2	780.4	710.4	1679.3	680.2	798.8	962.2	831.6	505.6	601.1	558	762.6	856.9	1463.7	722.5	945.2	971	969	678.2	1285.5
FLRT1	2049.4	1143.9	1397.8	1182.8	786.1	757.6	1486.1	1271	1976.6	1180	642	1947.2	1710.2	1353.8	1134.5	1100.4	1188.2	1511	1699.8	1057.2	772.6	916.9	1315.4	1334.6	934.4	972.3	1181.2	1851.1	1458.5	1021.8	2131.3	2016.5	722.9	1091	977.7	1230.2	1172.4	2659.7	1078.6	1433.7	1821.3	1531.1	843.6	1767.2	1440.3	695.3	620.8	1605.6	1493
FLRT2	129160	138794	117290	191401	242301	160818	164290	146924	121403	151017	228390	85914.3	98198.3	88601.3	72242.2	143592	162691	126370	109618	137399	136067	190655	82636.3	121530	184877	187817	174940	106861	98609.8	163616	151099	87870.1	127638	117607	152992	98187	133848	62082.4	57099	83157.2	95436.1	81313.8	195458	91847.8	121818	194202	199501	115870	149590
FLRT3	5996.5	13434	11037.6	18053.3	13806.9	14088.1	17385.7	18413.3	13462	20300.8	23419.6	13078.5	7495	10585.8	8565.5	10664.4	14269.3	12772.4	11227	12050.3	13087.3	21096.7	8327.9	17428.9	15501.4	16515.7	14438.7	8369.5	9320.6	18035.4	10108.8	6442.8	14729.5	11117.5	14677.1	10913.4	9632.5	7116.6	8188.8	10008.2	11907.6	7138.5	20718.3	16187.7	15097.9	14635.8	21399	7549.5	11978.2
FLT3	7286.7	4006.6	4268.9	5379.6	2177.4	2061.2	2628.4	5683.6	4346.2	3114.2	2164.8	9532.9	10917.4	3837.1	4545	4842.5	3580.7	2226.8	8560.3	1744.2	2676.2	4014.6	2808.5	4760.9	4938.1	2213.4	3453.7	12407.4	6013.4	3023.1	13777.5	9167.5	1935.6	5414.9	3479	3281.1	5051.2	3640.3	2719.9	5203.9	9310.1	15053.9	4067	5420.5	6791	1736.3	2169.8	7989	6992.1
FLT3LG	171.3	219.6	219.8	234.4	244	199.7	170.6	193.7	209.2	187.8	408.1	625	108.6	186.2	287.5	185.9	166	173.5	227	217.1	257.5	230.9	329.1	190.7	197	238.4	295.8	154.6	281.1	282.6	179.8	172.8	1394.4	461.4	185.1	215.4	159.4	186.3	648.7	475.4	167.1	166.8	218.3	172.4	197.4	197.5	219	121.8	194.5
FLT4	2249.8	4459.8	3394.8	5813.8	6253.5	6569.8	6344.9	3719.4	5714.4	4725	5630.2	2054.9	3510.8	3347.5	3625.2	5137.7	4447.8	5855.7	4390.1	5964.8	7165.8	6669.7	4822	5110.4	5445.8	5106.3	5944.2	1877	4143.7	7816.9	3783.5	2167.1	5476.4	4758.4	5005.2	6001.7	4080.1	2409.2	1919.7	5142.4	3069.9	2754.1	5085.6	3776.2	5257.1	5045.2	8111.3	2553.4	3641.8
FN1.3	4588.8	8124.3	5450.9	7493.6	6640.3	6925	5874.5	5766.1	6516.9	7111.6	10116.9	8046	4776.2	8093.8	6197.2	3383.2	11145.1	8837.2	7178.5	10756.2	15171.5	8535.2	6968.2	4095.1	9190.4	6471.5	9538.2	6526.7	7721.5	7104.3	8344.4	4998.9	8849.5	8519.6	13657.7	10322.6	4950	5340.3	6508.1	13684	5495.4	4258.6	7622.8	4854.1	3887.7	6015.2	7326.1	4319	3855.2
FN1.4	70706.9	152585	124252	180934	169766	193098	145261	139309	135754	141934	224221	106664	73713.2	120016	110152	113485	209833	152838	116052	172410	221434	179978	128215	93816.7	171973	200988	184635	120605	129228	170470	124272	96450.4	142840	152444	210561	161240	105026	70539.1	106037	160385	91023.6	87408.1	186440	106151	110126	176544	185716	108898	101363
FOLH1	280.3	258.9	1432	393.1	1395.1	504	364.9	299	240.5	275	175.2	137.9	223.2	491	273.4	1062.3	351.7	821	518.7	269.3	238.7	613.4	822.7	328	555.8	877.3	305.8	479.9	228.1	399	627.6	258.4	619.4	464.5	344.3	272.6	796.7	181.8	4115.1	215.5	314.6	372.1	967.1	195.1	455.3	366.8	518.4	214	479.9
FRZB	353.5	1950.1	3466.8	1062.9	767.6	1272.4	914.1	619.9	1974.7	749.5	663.5	462.3	382.2	963.5	1182.6	570.4	707.8	1738.8	1831.4	4312.6	2528.3	1139.5	1029.6	1660	868.1	3102.2	1980.1	482.7	1903.4	773	455	897.5	1051.6	964.2	992.6	7129	630.3	1107	2392.5	790.1	660.4	786.8	641.8	831.2	516.9	1124.6	1221.9	463.4	587.2
FSHB	4416.6	5375.1	1942.4	6531.3	4767	2026.4	2436.2	4076.2	4022.5	4013.1	2273.2	3476.8	4025.5	2595.9	3890.8	3390.3	3374.3	1276.6	3990.9	1063.6	3854.7	725.1	3718.7	2842.6	5938.1	301.8	461.5	1080.7	4268.3	4418.9	1309.4	1253.6	5927.6	4623.3	5885.6	3388	5156.1	3144.6	3245.9	2740.2	2400.7	3578.1	3700.2	2819.3	497.2	4799.7	2079.5	1598.2	5660.2
FST	1281	649.4	828.5	531.1	440.8	719.3	689.1	609.5	1089.3	818.6	334	1160.9	1156.2	788.8	896.6	593.7	598.4	860.8	959.2	731.3	483.6	476.2	709.8	711.5	476.4	782.4	776.4	1028.4	829.3	558.4	1363.2	1080.8	432.2	643.1	553.2	714.3	717.3	1587.7	827.2	897.8	1123.4	926.8	454.2	1025	864.5	403.2	440.8	996.1	799.6
FSTL1	99897.3	150366	117758	188953	194695	190219	237278	156604	158101	149366	246018	132185	95820.3	124345	122552	159220	204908	185859	109985	174441	188191	171566	125598	133992	166026	218166	191428	112921	139683	167514	122286	82266.7	122101	149575	147053	105057	118004	73786.4	108740	125362	99959.4	101395	209861	160477	122838	191475	209294	110941	133980
FSTL3	16597.3	27696.1	18310.4	40052.6	58211.3	43984.6	36214.5	50052.7	34944.3	30279.1	62132.3	28665.4	22069.7	36793.7	20548.5	28300.9	42990.7	74225.5	22484.1	47423.4	69449	45753.9	40075.3	28041.1	31978.2	30757.7	43713.6	29622	20255.3	34872.2	22252.8	17275.9	35704.3	29859.6	32188.7	23754.1	22049.9	13466.1	13855.2	46047.5	28088.5	21475.9	73386.6	16753.5	22579.5	35651.1	71659.5	20001.1	30965.2
FTCD	171.3	160.4	247.2	479.9	154.2	153.2	2262.2	198.9	161	332.8	432.2	128.7	169.9	189.3	154.7	319.6	231.2	172.2	157.5	164.1	149	257.3	252.4	193.8	176	197.6	174.3	153.9	1135	517.1	118.5	159.5	467	304.6	745.6	202.2	427.1	293.5	300.9	266.8	143.6	139.1	337.3	141.4	161.1	191.9	173.6	163.3	398.7
FTH1	70166.3	44318.1	99633.7	120516	88910.4	64378.3	105079	42273.5	85488.8	74141.2	100948	116942	24435.8	66106.9	114450	64028.4	45579	88947.3	24644.9	65255.4	85564.3	75404.5	72420.1	58646.8	44953	95958.1	83856.1	52688.6	51856.3	31737.7	95830.8	43377.1	80949.5	35075.7	37809.9	51451.5	79787.4	20934	114173	116617	51602.2	30706.9	74607.7	65669.6	25801.4	78074.3	89785.6	83167.7	120496
FUT3	148.3	174.9	207.6	173.6	13125.1	2609.5	302.9	2393.9	753.9	5873.8	245.2	5008.1	2996.8	560.5	2334.5	2156.2	1949.3	414	3086.9	270.3	499.8	3653.9	202.4	241.3	4851.8	572.1	771.6	554.1	3594.7	1337.7	231.8	2210.7	1644	424.1	3770.3	8167.9	393.2	450.3	3629.2	557.6	150	1615.6	1004	1257.4	627.1	201.9	498.2	119.8	768.1
FUT5	1593.9	1501.1	1180.7	1520.3	12968.7	4134.5	4253.8	6440.8	1690.3	10178.3	1421.5	7352.3	4026.2	1613.8	26743.8	12275.9	11120.6	1054.7	4507.7	1937	1323.7	6738.4	1990	2904	6642.3	2469	2151.4	1362	4813.6	3490.5	1437.7	4173.4	3040.1	3462.1	6140.4	10044.2	1682.7	1352.8	3842.2	905.8	1337.5	2340.8	1939.7	3067.2	1792.1	1873.7	1047.8	2785.2	3426.2
FYN	1221	1460.9	3776.6	1237.2	1435.8	1331	1702.7	3336	1326.6	1115.3	1319.3	3538.5	743.1	1700.9	1778.1	2440.9	2309.1	839.5	2367	968.7	645.9	1492	1733	2534.3	2012.4	1287.3	1909.5	2238.3	2328.1	1527.8	1928.8	5305.9	2305.9	1831.6	1765.9	1117	3280.5	1161.8	829.7	630.3	2045.3	1606.6	1159.2	3992.7	1672.5	801.8	1164.8	2213.5	1857
Fibrinogen	99794.4	104136	83737	105705	115594	107030	122066	109328	80215.1	117460	98367.4	80015.9	88287.2	91217.4	96008.3	112446	122409	123052	116037	114387	89241.4	101911	48246.6	69351.5	98216.3	147069	148416	73991.5	119429	82255.4	137845	48031	82601.3	101384	119773	91105.6	88445.9	89261.1	103099	79896.4	99904.8	80102.7	98156.2	112288	83639.6	110831	128384	66131.8	102162
Fibronectin	13530.9	16783.2	8874.8	14318.2	8528.2	10380.7	9873.4	8532.8	10090.5	9894.2	15048.2	10931.3	11160.9	11041.2	10673.9	4507.3	20536.6	10666.2	11708.1	15364.1	21352.5	12567.3	8960.9	6954.8	17201.6	10804.4	13618.5	7856.5	14007.2	11903.6	12242.2	5862.6	17059.4	14283.9	25364.8	17233.8	7980.6	8375.8	8089.9	20908.7	7499.1	5404.6	10626.5	6311.2	4659.4	6970.7	8380.3	5278.6	4733.2
GAPDH	163205	94943.6	139621	49960.6	11137.5	37976.9	34631.7	116505	105508	147920	46915.8	178216	205176	127091	172742	130926	132959	60660.6	49260.9	52998.8	14689.4	61863.2	61861.7	128453	20271.7	53823.5	21520.8	32778.6	165784	134288	40671.4	74018.1	8563.2	105642	50156.2	55992.1	162274	52480.7	197791	152702	139008	151346	73951.3	189872	73957	43747.6	50913.6	129306	122747
GAS1	9425.6	11873.1	10042.8	14823.5	14468.6	15879.8	12925.6	13516.9	13110.1	10733.4	22880.5	9356.7	8348.8	11772.7	10795.9	7885.5	13945.9	11543.8	13637.6	14609.5	17462.5	13853.5	11785.6	12329.6	16069.9	13808.3	14544.4	13218.4	7126.4	12421.2	6999.7	8522.9	15466.8	10349.7	11599.2	8747	9875.8	5878.5	8131.3	9141.9	7713.6	7824.6	18896	7155.5	7939.7	11738.6	19858.6	8149.3	10930.2
GCG	1232.7	930.9	705.9	3194.4	2154.9	2190.5	1949.2	1487.2	1338.3	857.1	3439.3	1148.2	438.2	1066.2	511.5	593.1	517.5	3213.8	184.7	1241.6	1631.9	693.6	1307.3	575.5	2724	577.1	536.9	731.3	603.3	899.3	294	480.6	1425.4	1083	2118.1	263.7	1078.7	774.2	587.2	1226.4	334.3	432.7	3287.3	766.2	524.9	2524.6	2223.1	1261	1044.2
GCKR	253.1	325.7	273.7	314.8	385.7	444.7	339.2	552.3	299.3	263	371.8	615.3	209.7	286.8	328.3	258	423.8	280	295.6	349	368	266.3	302	308.3	272.5	404.9	395.2	225.9	277.2	358	263	307.9	1752.9	389	511.5	356.3	232.3	260.7	1069.6	304.2	257	250.7	345.6	252.9	260.7	354.8	419.3	220.7	244.1
GDF2	864.5	574.5	728.1	632.7	593.1	599.9	561.6	727.8	712.7	657.9	631.2	526.1	967	635.2	541.5	800.3	1145.8	582.4	835.7	666	629.4	646.8	652.8	596.7	842.4	685.7	735.6	677	671	990.6	755.7	716.8	1197.5	804.4	562	729.7	614	607.1	865.3	601	574.3	1017.5	564.4	646.5	854.5	545.8	573.4	996.4	592.6
GDF5	1111.6	1532	1980.2	1986.6	2153	1925.2	1331.3	1112.4	1340.5	1186	1908.4	3524.7	1046.7	1401.2	1311.2	937.6	1102.1	1536.8	1474.7	2022.3	2177.9	1134.6	947.3	1183.3	1546	1264	1520	1135.1	1448.2	923.6	1479.5	1033.7	1389.3	940.1	1237.5	1391.6	902.7	1679.6	818.4	2308.1	1471.4	894.8	1387.9	2611.4	1197.1	1480.5	1756.4	835.1	842.9
GDF9	204.3	244.2	384.9	247.8	221.9	418.8	439.7	225	326.4	212.8	272.7	204.6	241.6	446.2	457.2	212.4	203	605.3	366.6	555	428.5	216.1	453.4	423.3	326.3	613.1	676.4	320.1	399.7	244.7	281.4	213.3	915	904.8	234.7	571.3	270.9	945	806.6	578.9	302.2	228.2	287.4	227.5	305.5	460.5	398.7	192.4	186.4
GDF15	1983.2	3281.4	1529	3682.5	9517.3	2095.7	5801.6	6541.8	4563.1	1787.6	3196.4	4595.3	4428.7	3918.3	4291.5	3220.5	3725.9	3754	1692.4	2473.7	1738.1	2493.4	1473.4	2150.3	3611.7	2574.9	2383	2033.2	1478.1	1660.7	2040.6	1834.6	3341.2	2084.3	2693.1	4206.6	2803.2	5388.6	2239.2	2441.2	2101.8	1457.6	7357.3	9398.9	1512.8	5828	5287.5	1895.7	7360.2
GDF-11	332	466.4	628.6	708.8	650.1	760.7	536.5	604	804.9	370.2	790.9	455.9	369.5	1039.9	844	677	2688	639.2	629.4	697.6	864.5	772.3	760	491.2	697.2	635.4	774.9	420.6	694.8	734.3	429.7	418.6	903.3	884	627.6	569.8	521.4	629.3	735	1023.9	398.2	510	587.5	736.2	704.9	486.8	626.2	510.3	541
GDF-11/8	789.2	516.5	746.4	778.9	385.9	610.8	929.8	638.4	1007.8	443.9	402.7	820.1	968.5	916.9	966.5	777.1	1055.1	657.7	753.4	604.5	433.8	824	552.3	473.7	469.8	559.8	609.3	748	622.3	822.7	806.7	846.4	579.3	942.9	693.9	508.6	855.5	1102.3	671	755	894.2	909.3	492.3	1001.5	1108.4	480.7	463.6	806.2	711.2
GDI2	53253.6	37047.6	58435.4	21604.1	12413	13806.5	15582.7	39647	36746.1	35322.1	15415.2	102620	54888.8	31530.9	51920.6	29319.6	27596	39092.8	48882.7	35231.6	20156.8	21396.2	32946.8	44551.6	17110.5	24902.3	27570.7	47391.2	34202.6	20971.9	66624.4	48788.9	14194.7	34751.7	19926.2	24802.4	48331.5	54452.1	76491.2	38569.8	53234	41107.6	15974.5	35110.2	29866.4	15157.2	12335.7	53227.6	27655
GDNF	229.6	233	213.8	216	194.8	234.3	241	199.9	216.4	198.7	246.7	175.6	264.8	252.6	312.4	188.6	210.5	264.3	206	302.2	235.1	190	272.5	240	243.4	294.5	340.5	235.3	231.5	309.5	229.8	228.4	372	495.9	180.9	262.6	169.3	195.6	357.5	276.7	238.4	308.4	230.8	203.7	249.6	215	241	188.1	187.3
GFAP	501.9	302	252.6	395.9	488.6	245.5	266.4	336.8	264	274.6	630	401.4	275.4	386.8	250.1	374.8	591.2	211.5	239.5	642.2	245.8	326.9	315.3	235.3	352.1	241.3	284.5	289.7	248.4	356.1	259.7	263.2	770.5	602.5	255.7	266.1	287.8	227.7	330.3	292.9	262	312.4	282.1	247.8	344.2	449.7	254.3	254.2	1836
GFRA1	149.3	6443.5	9669.5	7261.5	926.7	4447.4	2569.5	3035.7	14873.9	1804.3	1862.8	1039.7	196.3	1648.8	528.2	512.2	5037.9	2494.9	7956.1	10105.6	8710	3042.1	2232.8	3883	3755.4	4483.1	5337.5	677.4	3435.3	2519.3	425.3	2109.7	2176	3001.9	3429.9	11078.9	661.9	1805.8	1534.6	1300.9	747.8	798.2	1893.6	12298.1	746.9	3419.7	3020	421.7	1475.6
GFRA2	2685.8	4454.7	4072.1	3663	3948.8	3246.4	7136.5	3602	4230.2	3440.6	4950.3	4496.2	3096.6	4029.4	1952.2	3417.1	2986.6	3881.7	4037.1	5253.4	4531.3	3589.6	4550.6	6497.1	3117.8	3581.7	4423.2	4550.7	4182.7	5006.1	2991.5	3022.6	3094.9	3661.9	4700.6	5058.8	3001.2	3360.7	4115.7	3145.4	5128.9	4441.3	4112	3335.5	2757.3	3988.3	5047.2	2365.2	2961.2
GFRA3	1243.6	985.5	1096.8	509.4	442.4	1274.8	1227.9	868.1	1306.1	803.7	702.1	870.7	1523.9	1414.3	1025.1	792.9	526.7	1640.5	1104.2	1635.7	1509.6	684.6	1478.7	1300.8	753.5	1657	1860.7	834.8	1355.7	716.9	994.6	966.7	468.8	955.1	780.6	1308.3	811.8	1147.1	1173.4	1123.1	2793.8	1511	810.8	879.9	780	905.1	1144.8	1002.2	996.4
GH1	107.1	111.1	172	162.3	130.4	116.8	126.1	116	104.2	150.1	1131.2	81.8	178.8	177.4	159.3	141	193.8	130.2	100.5	139.9	134.3	143.4	253.8	129.6	136.1	162.2	143.7	138.5	98.2	355.5	103.8	114.1	810.8	508	130.6	255.6	177.6	120	274.3	158.5	136	118.3	167.8	95.8	181.4	142	156.3	101	139.8
GHR	691.1	702	729.3	885.2	769.9	1057.9	496.7	368	676.6	753.1	421.1	578.8	683.5	503.1	853.8	898.7	445	763.5	580.3	562.8	544.8	900.5	475.3	794.3	438.3	739.4	753.1	489	658.4	701.8	739.8	676.2	716.7	693.6	873.4	950.5	464	376.2	932.9	527.3	672.2	599	693.5	510.7	1116.8	627.8	758.1	517.6	711.2
GHRL	576.2	1490.4	529.7	1641	2314.2	992.3	2778	1386.5	617.2	739.4	1289.2	1041.9	526.7	632.3	568.4	788.1	469.5	637.8	589	859.5	1046.7	896.3	766.9	1834.9	1057.3	1072.3	901	643.9	562.4	979	534.5	682.5	1722.7	1839	999.6	793.5	846.7	667.6	1161.3	812.3	473.1	680.9	826.4	866	922.7	2083.8	1201.1	586.8	935.9
GNLY	2256.4	6970	3162.8	2098	1710.8	2469.1	2354.4	2171.2	1384.8	6533.4	1898.4	1328.3	1441	7563.5	1265	1968.8	1431.6	1232.6	1481.2	1771.8	1737.2	2793.7	1723.8	1360.1	4343.7	1615.3	3116.6	2193.7	2088.3	2901.5	1209.8	1496.2	3585	2158.2	4812.8	2921.8	3269.7	3716.5	2329.5	829.8	1274.8	2617	3104.6	1012.2	1840.1	6557.8	1967.1	1611.5	4063.1
GNS	25449.1	13783	12943	11271.6	10594.2	14663.4	10619.4	12155.8	8081.3	15822.8	8471.6	11594.8	16660.2	8775.1	45427.2	26690.2	12665.8	11897.1	12558.5	9673.8	7794	12051.3	8148.6	10223.1	10785.3	9077.5	11407.9	9594.2	19662	11076.9	13347.1	16301.8	6316.2	13474.5	13022.2	13523.9	21849.7	7422.2	7354.4	7769.4	13100.7	22241.6	9060.5	20043.1	11065.7	13742.1	9753.6	16500.4	10689.3
GOT1	7647.4	10629.7	8305.1	9832.8	11711	9289.4	7671.4	10478.2	8854.4	9132.2	11419.8	9207.5	9643.1	6108.8	6708.1	9400.5	12032.2	7449.4	10024.6	8577.7	10472.5	9747.9	9310.1	9153.8	9793.5	10140.6	10918	18488.9	6742.7	8470.2	12394.7	17186.4	8324.7	7974.1	10028.9	7236.4	9382.8	12111.4	6058.9	7145.6	10124.4	8097.1	11907.4	10991.8	12101.1	9923.7	9885.4	14247.4	9257.3
GP1BA	530.5	761.2	647.2	840.6	882	866.2	928	733.6	993.7	787.9	1116.6	574.4	852.5	627.5	814.7	759.8	1405.4	911.1	1341.5	722.1	773.4	948.8	922.5	733.2	653.4	685.6	984	793.5	785.5	906.3	666.4	467.7	794.2	658.4	654.3	958.4	698.7	667	1366.2	751.5	775.8	636.5	1107	550.5	688.5	724.5	667.2	554	858.6
GP6	1896	3198.5	1389.6	4244.9	4699.2	3524.5	6899.1	5707.5	2424.2	2217	3737	2093.5	1715.4	2794.9	4187	3952.2	2951.5	3639.6	2074.8	2257.9	3417.7	3498.5	3726.9	1840.4	2271.1	2681.1	2147.3	2433.1	2807.1	1542.4	2083.3	1054.1	2972	1418.7	3293.5	2397.2	2037.3	3131	2264.7	2806.5	1632.3	2074.9	5100.7	1553.2	1719.9	5423.4	1595.6	2334.5	3444.9
GPC2	179	152.8	300.1	237.6	110.4	231	674.5	164.3	141.2	482.6	424.1	488.1	191	276.1	542.2	163.4	791.1	858.8	592	321.9	205.9	328.4	236.3	2170.6	134.3	266.9	364.1	122.7	193.4	157.9	120.7	182.6	148.3	187.3	188.6	204.1	174.2	144.4	430.2	342.4	356.1	242.6	146.6	578.5	370.6	236.6	265.8	186.3	181.4
GPC3	6008.9	10686.5	12733.9	8675.9	17214.7	19289.8	7948.1	15559.2	19081	28898.7	18368.6	24395.6	11155	15390.3	31170.6	14933.9	14781.6	26888.1	11733.5	24059.9	15963.7	18644.9	14717.5	67982	10539.9	15269	11177.5	7635.8	8341.7	8195.7	16263.2	10325.1	11231.2	11873.7	23645.5	14446.2	12974.5	4748.2	8201.8	14395.8	6208.4	7712.4	14427.2	60631.6	7967.8	9042.1	16628.4	13365.1	5975
GPC5	112.3	342.8	218.8	394.6	342.3	335.7	244.3	180.6	310.9	239.1	751.1	207.6	137	184.5	236.8	174.7	339.7	802.1	218.7	275.9	254.3	358	217.2	334.5	315	247.9	672.6	176.4	241.7	443.6	167.4	242.1	333.9	549	315.1	338.1	334.5	160	505.3	190	198	181.1	235.5	266.4	245.1	2081.7	237.6	134.1	184.8
GPC6	2826.2	1918.9	1838.8	1947.5	1822.9	1816.9	1858.4	1758.1	2018	2069.1	1791.3	2590.4	2950	1809.5	1743.5	1852.7	2249.5	2181.4	1915.7	2023	2458	1917	1874.6	1907.7	1799	2137.5	3588	3500.2	1919.1	1858.6	2280.7	3023.6	1599	1908.7	2129.2	1627.4	1769.3	2760.7	2110.5	2423.5	2928.7	2764.2	2096.2	2308.6	1810.3	1737.8	2122.8	2871.5	1948.2
GPD1	39946.5	3165.6	5101.4	2841.3	2162.3	2535.7	2090	6554	9345.1	4059.9	2811.4	1666.7	4920	2750	4231.6	5007.9	2880.3	1801.6	5997.6	1838.8	2363	3636.3	6101.6	2849.5	3219.7	3408.8	2580.8	6709.9	1849	4180.1	15858	21698	2142.2	4941.3	3764.1	9052.9	3697.9	1878.9	1690.8	1865.7	11805.5	7068.3	3434.4	1467.2	16864.6	2323.2	2363	3343.1	2876.4
GPI	79968.3	67790.4	105324	32082.6	42036.9	38743.1	62618	95367.2	64523.2	147289	56935.8	142161	105818	59427.8	120630	72523.8	86600.8	58995.5	98858.3	109293	50691.3	57832.4	78298.3	57026.8	50086.7	38817.7	90965.4	84687	92941.1	65172.9	129332	87585.7	35597	76771.8	75232.7	71569.8	112894	96312.1	112286	95975.9	78591.8	46888.9	43968.1	164720	64630.2	82123.7	50378.2	101036	94993
GPNMB	18691	9205.4	9263.7	13317.4	13830.6	10650.9	11170.9	7476.7	11489.5	13569.9	12797	11927.9	10010	8830.7	9596.6	9720.6	14363.6	10583.3	5538	9118	7738.4	15564.8	16277.5	10081.1	11329.6	9770.2	13504.2	9774.1	4954.2	11959.7	15927.1	10473.2	22246.4	8376.6	11420.5	10581.6	17086.6	5991.2	16044.5	18743.1	12474.3	8641.3	12323.7	11631.5	9816.7	11148.3	12705.7	16595.5	17525.5
GPT	5789.5	3879.8	4154.6	3317.9	3078.5	3374.6	2789.3	3918.5	4393.9	3664.2	3550.6	6447.8	5853.4	3917.5	4492.4	2959.6	4121.9	3995	6191.9	5223.4	4564.9	3746.7	4059	4064.1	4376.5	6187.6	4203.3	7498.5	3424.6	4898.8	5693	6158.9	3858.6	3854.9	3790.3	4352.1	3706.5	8416.8	4149	3286.9	6190.4	5250.1	3777	5335.1	4102.3	3002.5	3167.1	5387.3	3765.1
GRAP2	258.1	275	338.2	233.5	289.7	300.8	262.7	254.6	281.3	410	248.2	236.6	268.2	367.6	432.4	241.2	1356.9	279.8	9662.3	314.7	1291.2	283.8	452.1	285.8	264.4	795.2	351.9	251.8	534	239.2	215.4	343.3	224.9	247	251.1	315.2	241.6	311.6	991.6	439	301.2	332.3	278.2	300.5	272.2	273.4	316.3	239.1	272.2
GRB2	72643.6	41614.3	60814.1	60366.3	82255	40807.2	37009.9	63189.4	51149.3	49861.6	75985.6	101754	56614	48130.5	60576.1	68387.4	39206.1	47518.8	41359.9	37953.1	58897.5	72321.1	40784	58414.8	35405.3	43256.7	55333.9	62414.4	44056.6	41514.2	127987	59592.1	43471.8	43362.1	47377.1	39178.5	73155.6	32580.5	43042	51365.5	59617.2	42305.8	56833.7	41932.5	50992.2	48263.2	48941	106920	69521.3
GREM1	669.7	530.4	696.4	397	325.1	771.6	1001.5	604.3	663.4	652.1	364.6	581.5	1041.7	962.8	937.2	494.3	391.8	1304.2	697.3	1066.3	815.6	420.5	823.9	800.7	465.6	882.2	1110.2	682.3	789.1	432.4	880.9	713.5	341.4	602.5	498.3	812.3	631	719.3	962.1	832.1	2883.5	1031.1	619.4	622.2	603.6	469.7	653.7	627.2	528.2
GRN	54101.4	46370.6	45565.9	68503.7	61769.2	60520.9	54793.5	33279.4	38345.5	51441.2	61112.8	56894.1	33261.9	48516.5	48057.9	46039.9	52692.4	58008.2	55942.7	52647.7	48021.4	53993	37460.6	45784.7	58177.3	57966.6	53662.2	27253.7	56969.6	58267.7	34681.9	20393.3	62663.8	46836	52388.9	54141.2	53592.4	26981.4	35501.7	61426.8	47060.6	36324.5	56957	60352	47015.1	52529.5	62668	31640.6	44525
GRP	126.7	259.6	167.1	178.9	218.6	182.9	155.2	163.8	438	191.1	384.3	149.1	123.2	139.9	226.8	276.9	171.2	140.1	139.7	188	151.9	183.1	185.7	152.2	203.1	193.1	165.7	144.1	149	278	118.6	199.8	391.7	286.9	158.4	166.8	137.5	134.6	460.8	183	153	194.3	210.5	151.3	171.7	189.7	167.8	122.8	163.6
GSK3A	20227.6	4048.5	7047.4	3447.4	902.2	1022.7	2829.6	3686.7	4923.8	2931.2	1693.9	5491.3	28932.3	3496.7	1812.4	8222.4	2232.4	1202	4524.7	1275.8	2038.1	3634.8	2796.7	7102	3052.4	2496.5	2222.9	13705.4	5349.7	3314.6	2490	13366.9	1796.3	6995.5	3567	3125.4	7694.8	14384.4	2315.3	4808.2	11144.9	17342.9	4204.6	7462.3	4347.2	1457.1	1717.4	13835.1	9262.1
GSN	883.8	707.9	809.9	901.8	570.5	500	630.9	727.6	743.7	726.1	549.6	1426.4	965.7	537	847.6	761	747.7	602.9	797.9	588.2	471.3	837.5	657.1	708.1	669.6	529.2	503.7	662.6	653	539.9	715.5	972.5	674.5	727.8	621.5	861.2	1048.9	743.1	1053.5	637.9	669.2	847.4	496.8	926.7	918.4	730.5	431.2	838	679.9
GSTA3	130.4	99.6	394.7	126.9	154	172.8	165	115.2	90.4	225.3	129.9	417.5	125.9	546.4	177.9	157.4	354.6	78.8	120.4	121.9	122.1	156.6	110.7	144.5	123	117.5	362.1	95.9	120	168.2	113.1	160.1	256.5	234.6	128.1	539.7	128	93.6	208.7	230.4	275.7	135.9	150.3	80	116	155.6	90.3	115.9	192.4
GSTP1	26883.5	39695.5	35185.5	60441.5	50071	42085.2	25272.7	67915.8	48631.4	63047.3	42520.6	106759	35266.8	47111.1	73043.5	35415.8	83209.7	60611.4	43944.3	62601.4	47048.4	48824.2	33675.1	45553.7	40154.6	36822.4	31667.1	97760.9	36670.5	40040	89776.7	45314.2	29176	27707.1	39836.7	29309	33381.2	48513.2	21626.7	56023.6	55846.8	32563	39128.6	121951	43364.6	51018.4	43374	36173.7	31107.1
GZMA	6032.9	5343	3121.8	2721.5	1562.3	4719.3	1896.1	3364.2	1076.2	3147	6217.9	1364.7	1630.8	9066.2	1718	2796.7	2626.6	2157.5	2044.2	1805.1	1837.9	4085.9	1491.6	1147.6	5012.3	2382	2149.1	2512.4	1253.7	2706	3856.2	2801.4	3774.5	3324.8	4222	2285.5	5369.8	3354.4	952.9	779	2381.9	2864.9	2268.4	1754.6	2685.9	4053.1	2202.7	6278.1	5690.1
GZMB	280.4	236.9	237.1	136.3	123.3	187.4	159.3	184.6	175.3	172.6	105.7	166.4	343.7	268.3	177.6	190.8	120.6	184.4	215.1	219.6	220.2	196	227.4	194.7	185.5	177.7	191	225.9	200.8	127.5	234.2	234	105.4	172.7	133	206.4	165.7	279.2	179.8	190.2	194.9	381.3	145.6	180.5	184.8	4195.4	147.1	217.6	170.2
GZMH	110.8	132.2	170	122.3	135.7	173.8	198.9	113.2	133.7	198.9	114.4	117.5	149.9	151	281.3	125.9	100.1	203.1	141.9	239.6	147.3	136.4	172.1	185.4	126	205.4	228.2	104	152	233.8	117.7	126.8	128.6	126.6	153.4	177.3	148.3	170	433.3	190	134.6	119.5	150.9	133.9	141.4	918.5	156.3	119.8	108.3
H2AFZ	281.2	361.6	3343.4	222	221.1	446.8	639.6	296	312	248.7	203.1	288.1	193	495.5	491.5	201.6	225.4	727.2	672.1	4447.1	414.9	235.6	566.6	593	284.4	1484.2	1311.9	310.1	429.3	242.8	328.9	447.5	230.8	2249.3	349.6	963	265	1009.2	704.7	408.9	282	197.9	374.2	359.8	294.8	360.8	381.2	206.8	195.9
HAAO	1809.5	1883.5	2002.2	2334.4	1720.5	1630.1	2024.6	2625.2	2195.5	1788.9	11831.5	1871.9	2632.8	1706.4	1752	2430.4	2206.7	1723.7	1739.5	2528.4	2055.8	2355.5	2014.5	1579.6	2003	1544.1	1798.6	2002.5	1730	2512	3195.1	1932.8	2260.3	2148.3	1815.7	2614.6	1439.2	1991.2	1540.5	1925	1538.2	3371.9	1898.9	1788.8	2802.3	2086	1689.9	2177.2	4276.4
HAMP	34631.9	44504.5	30594.3	5558.8	29284.4	46120	18848.4	17137.7	26781.9	47131.3	53808.7	1238.8	29991.7	28206	33019.7	43893.4	27428.8	55939.4	18307.4	13922.4	59072.5	17137.6	18598.1	52757.2	15813.9	57692.7	39916.9	19644	40757.7	35193.7	30919.2	13888.8	24269.5	38243.5	26899.5	23103	16658.8	30751.9	25412.7	35704.1	22887.3	27450.5	21698.7	22981.9	36623.5	30037.5	40969.2	9011.6	55020.8
HAPLN1	832.7	525.3	1175	457.5	510.1	877	1065	493.4	481	1109.1	345.5	662.7	932.2	715.4	1173.8	959.3	741.1	1125.7	564.2	1489.2	1666.5	513.4	883.2	733.9	506.3	1519.6	811	461.9	742.9	759.4	837	624.2	1675.8	1094.2	1211.1	840.6	1666.4	929.8	1132.7	885.1	678	640.5	493.4	653.6	770	1113.1	1019.2	1194.8	512
HAT1	930	277.7	644.3	248.3	126.8	200	270.9	309.6	296.3	254.1	145.2	1561.4	3363.4	630.9	289.8	501.7	273.4	330.9	293.4	243	181.4	163.6	218.4	359.2	190.3	272.9	287.4	528.7	318.1	189	390.4	688.7	173.3	297.2	230	242.7	696.8	723.7	325	667.5	446.3	1303.9	263.5	328.6	255.2	204.5	197	1841.1	687.8
HAVCR2	14947.6	29604.7	17558.7	38086.9	54432.6	30495.1	36830.8	33954.5	24224.5	27756.2	43203.9	20693.7	18287.3	21248.7	27633.4	20332	39944.6	26149.5	26146.9	23902	29845.5	37080.6	22738.8	19057.5	48021.7	18549.3	17962.6	27586.8	19322.1	30561.1	27928.3	11069.3	27816	17152.7	35387.4	21422.9	31992.7	17809.1	16339.4	22978.3	17066.6	14059.3	32570.9	19108.3	16828.5	43110.7	37996.3	21057.7	31509.1
HBA1	2623.2	222.6	302.3	1771.6	67.2	70.8	543.7	243.9	920.5	92.1	156.1	453.4	526.7	178.5	231.3	1313.9	87.9	64.5	227.2	106.4	140.7	127.4	295	231.7	202.9	498.9	83.6	994.1	260.9	123.7	387.7	4612	538.2	683.1	165.4	566.8	658.9	321.2	175.7	439	922.1	948.3	220.9	84.2	1750.2	103.5	85	1928.4	222.3
HBEGF	605	309.4	332.2	358.3	327.5	273.4	306	379	358.5	357.6	285.4	378.8	533.7	272.1	284.5	406	473.1	297.4	322.3	232.6	256.6	309.6	264.6	277.2	306.6	324.6	272.9	444	309.4	403.3	506.1	520.4	272.2	276.6	334.3	290.5	350.2	445.2	189.5	329.9	400.2	423.8	306.6	378.7	455.9	312.4	260.8	542.1	417.9
HCK	94.9	121	107	143.6	143.4	174.9	193.2	136.6	125.7	150.3	135.5	88.5	97.5	144.9	188.8	139.3	106.9	202.8	111.1	142.3	137.1	165.5	142	206.5	134	161	174.4	106.1	121.5	136.5	91.9	107.6	134.3	121.9	142	151.2	125	83.1	174.3	167.2	112.6	95.5	161.8	109.2	138.7	158.2	151.4	103.9	115.4
HDAC8	5201.3	1936.4	2457.4	1792.6	1470.5	1319.2	1453.1	1501.8	3013.6	1647.8	1262.7	2258.2	3571.9	1854.1	1373	2333.3	1286.7	1124.6	2609.3	1550.9	1878.8	1850	1639.3	2444.8	1747.8	1789.3	1676	3368.4	2360.2	1876.3	3328.7	4066.7	1242.7	2737.2	2050.3	2017	1969.9	4517.1	2058.5	1882.1	3345.2	3235.6	1797.6	3651.4	2861.6	1078.7	1388.7	3563.8	2146.5
HFE2	332.7	468.6	373.2	658.7	359.1	443.3	689.3	576.2	455.3	402.7	428.8	496.8	459.4	398.6	438.4	424.8	476.7	424.8	405	533.6	351.7	463.3	401.1	577.1	440	680.1	502.2	231.8	432	439.1	374	239.4	632.7	411.5	520.3	591.7	402.9	372.2	750.8	501.2	329.6	389.3	583.2	417.4	459.8	415.9	377.7	308	383.5
HGF	3768.6	8597.6	7540	6863.1	3755.2	7317.9	5536.3	10013.7	7449.1	6144.8	5777.2	5918.3	2579.3	3831.8	4112.4	2304.4	10680.5	5284.6	4510.3	14645.3	9844.9	6592.1	4424.3	3140	254752	5545.5	9611.5	3264.3	4153.1	5535.2	4574.9	3379.1	7955.1	5491.1	8353.2	6161.3	5901.6	2555.3	2254.1	8682.2	2847.4	3812.3	4798.2	5176.6	3737.5	11430.1	9919	4193.4	4940.6
HGFAC	2216.8	852.2	1432	2668.2	2142.2	1797.6	473.4	1793.6	1793.1	1173	1656	1789.2	2513.8	1858	113	1746.4	2597.3	1710.3	2259.1	1061.7	1202.2	1931.8	1916.7	1173.5	2015.2	1669.6	1364.8	1717.5	2096.3	1124.6	1707.6	2131	1139.6	1032.4	1870	1473.9	2054.4	1349.8	1401.6	2346.5	1393.6	2050.8	881.4	1718.4	2510.5	2203.4	599.5	1799.3	894
HHLA2	1700.5	4689.8	1734.5	2293.2	3339.8	1713.2	2370.5	2372.8	2539.5	1818.3	2814.6	2583.6	1858.5	2017.1	1779	2144.2	1621.2	1781.9	2052.2	2288.6	2379.1	2528.1	2318.2	1841.3	3543.6	1665.7	1888.5	3769.9	2037.9	1732	3045.1	2207.4	3021.2	2564.1	1802.8	2010.4	1798.6	2667.3	1470	1804.3	2201.1	1839.4	2419.7	2247.9	2168.4	1955.5	2354.9	1833.3	1819.1
HIBADH	232.1	278.8	315.6	437.6	310.4	294.1	266.1	286.2	453	634.5	509.5	424.5	243.4	368.8	326	312.4	387.1	264.3	263.3	296.6	299	634.2	554.5	286	360.1	393.3	367.3	283.5	1039	414.7	236.7	231.2	1000	653.1	330.1	449.1	244.1	277.4	554.2	329.9	374.4	411.4	292.8	279.1	343.8	328	335.8	215.8	302.8
HIF1A	182.7	274	286.6	266.2	677.6	173	177.1	185.1	247.6	240.9	205.8	163.8	134.1	364	382.4	269.5	175.7	278.1	540.5	208.3	215.9	1288	389.3	201	406.6	605.8	486.3	323.1	205.5	249.4	312.9	243.7	532.2	363.2	181.1	482.8	389.5	156.8	306.7	276.9	134.8	266.3	526.7	188.6	222.5	316.3	485.9	158.7	341.8
HINT1	8525.8	6488.5	5721.7	5103.7	4592.3	3934.5	2786.2	8442	9572.1	7741.5	5505.2	8973.5	6308.2	4272.8	10732.2	5260.8	4642.2	5950.1	18707.2	4465.3	5736	4591.6	8790.9	5134.9	4442.8	3381.5	4969.3	15502.4	6469.7	6169.9	26745.9	14593.3	4688.1	6260.5	6181.3	6266	5073.1	14121.2	5838.5	5119.3	9101.6	7936.2	4141.4	4464.3	12938.4	3348.9	2864.1	13375.2	5949.8
HIPK3	792.9	278.7	353.9	351.6	282.5	355.1	369.1	274.4	257.6	245.5	335.5	342	430.7	1075.5	343.2	362.1	2519.3	487.8	300.4	377.2	299.1	261.9	853.5	333.5	229.7	442.2	449.5	200.8	287.6	229.6	307.6	1032.2	341.5	266.3	263.9	301.9	260	906.5	477.1	370	240.3	181.8	8186.3	362.3	255.2	310.5	401.7	198.7	238.7
HIST1H1C	2409.7	4920	17909.6	2371.2	4067.2	5579.2	13602.4	4294.6	655.6	1677.4	4133.8	20481.7	2275.2	4669.6	5552.1	3036.4	660	10253.1	7334.2	11282.5	1798.9	1408	2186.8	17279.2	3475.9	4129.2	9570	3123.6	8443.8	1675.5	16997.1	5960.2	3294.3	2389.5	2962.2	4481.5	8284.5	19833.4	4977	8521.3	14451.2	3347.9	3689.8	6065	2571.4	5736.9	4481.5	2397.5	4014.4
HIST1H3A	174380	35704.9	10440.2	84176.4	46562.6	105884	178964	154182	13574.3	82683.7	46900.5	48327.9	155064	68703.3	124304	127972	112049	118801	16845.9	26579.6	38172.3	43219.5	87202.4	48424.4	49447.4	18610.5	19173.5	55815.7	10795.3	63152.3	173866	64899.8	76300.6	82972.7	105799	10334.4	160910	18552.1	42416.6	144321	77474.1	44492.2	181178	85615.8	154936	92892.8	111879	119519	88320.4
HIST2H2BE	9453.3	13595.9	117354	6833.8	7343	18844.5	44575.7	29199.2	8486.6	7770.5	12695.3	14378.3	6720.5	27553.5	26276.3	8616.7	10750.3	45978	21603.7	132755	14863.9	5590.2	23072.9	20210.7	7376.6	56413	63854.2	7095.3	9696.5	8980.2	13669.9	18059.4	9020.8	9467.8	12197.8	29899.3	16867.1	29143.7	28203.6	25561.5	12975.1	6233.9	23413.5	16074.5	17369.8	14519.7	20372.2	6890.8	14317.6
HIST3H2A	2016.8	704	15413.3	474.2	341	615.5	3057.7	1167.3	509.2	530.5	551.7	1093.1	1562	1846.1	2207.7	937.9	563	2364.6	1173.1	12596.7	724.7	366.6	1300.5	1531.4	631.8	3003.2	4858.8	1365.4	763.8	577.8	2700.3	2084	719.2	757.8	871.6	1977.7	1501.5	2424.9	1323.1	2643.9	1490.3	1205.9	781.9	1028.1	1588.4	466.9	647.1	2526.8	810.2
HIV-2 Rev	86.9	111.1	112.9	113.5	117.2	136.7	137	97.6	108.7	112.9	95.2	82.4	110.5	120.7	146.9	105.9	79.7	150.8	91.2	143.8	108.9	97.8	112.7	132.6	110	145.5	151.1	111.7	106.1	101.5	117.5	121.8	104.5	97.1	108.7	115.1	110.5	106.3	118.4	127.3	110	171.7	155.9	103.9	175.5	139.6	128.3	100.3	98.6
HK1	1391.8	1318.9	998.7	793.1	869.6	731.2	509.1	784	1261.5	1165.3	1213.9	852	1608.3	988.4	994.1	920.3	592.2	654.1	1150	884.5	1107	862.3	1183.8	795.2	1057.5	894.2	1029.3	1001.3	1202.6	811	1200.5	1120.1	1107.9	1849.4	706	773.1	679.2	1141.3	1222.8	1193.3	887.1	2139.8	917.3	1089.7	984.4	526.3	778.7	1033.1	879.2
HK2	20415.9	11747.3	7504.5	4653.8	637.9	837.5	3747.7	6528.4	1812.2	5846.7	2968	10158.2	43827.8	11216.9	911	12947.8	10077.2	568.4	1400	476.8	1625.3	9151.8	2924.9	15321.6	6504.4	2900.9	850.2	6448.7	10957.9	6523.6	1559	18297.7	2141.4	7274.1	6169.8	2975.2	10651.5	43067.1	1975.1	7839.3	27957.7	15221.7	9054.7	10760.3	3429.2	1674.9	3272.2	18381.4	16095.6
HMGB1	17359.3	5649.3	5700.6	5601.8	1848.7	4060.6	5023.9	3893.4	2831.2	3624.1	2407.2	5882.9	23218.7	5590.1	4384.6	9350.1	2793.1	5098.4	5252.9	5263	3750.8	3525.9	4875.4	6698.4	5279.5	4949.3	5819.8	6879.1	9303.1	3077	6197.9	11099.7	2778.2	4902.2	4068.2	5366.1	7170	6189.4	3856.4	7357.8	10782	18720.3	4033.3	10001.3	6186	2906.2	4017.5	15915.9	5938.8
HMGCR	254.2	327	285.5	250.8	259.5	345.6	528.1	265.5	285.5	273.3	276.9	160.2	400.1	298.3	384.7	283	234.8	362.5	268.8	345.8	314.3	310.9	353.9	324.1	282.4	411.1	492.1	214.7	289.7	349.9	162.9	613.6	350.5	620.4	271.4	395.5	225.9	315.1	432.1	245.5	234.6	247.8	260.4	412.6	258.7	285	321.3	195.1	226
HMGN1	230.2	370.5	307.6	456.3	270.6	351.5	467.9	313.4	282.9	199.2	303.7	794.3	258.1	692	403.2	229.3	189.7	207.7	771.1	596	299.1	262.7	299.2	1091.6	425	212.3	303.7	583.2	1424.1	219.4	350.1	574.6	353	312.1	290.5	634.2	208.3	384.6	885	482.2	293	442.4	235	567.5	412	354.1	299.9	328.6	303.1
HMOX2	1189.4	700.1	1044.9	389	920.1	772	1112	705.8	621.2	996.6	671	3040.3	1025.9	913.7	1757	592.8	819.2	1589	864.9	1171.6	690	689.8	1007.5	1114.3	432.6	921.2	1104.2	685.9	1047.3	724.1	1021.4	732.2	469.6	705.7	625.6	741.2	1378.7	2002.1	1495.7	978.1	1417	572.6	587.1	1791.5	528.1	721.2	725.1	607.2	642.4
HNRNPA2B1	140764	51834.1	65107.6	46793.1	10958.3	12623.3	29101.1	57251.8	25944.1	31719.1	12029.4	90440.9	129351	42518.1	62212.2	59212.6	16660.4	17236.6	96514.8	21652.6	16329	31460.8	29865.5	69519.4	46255	32313.5	31332.9	104521	84276.4	18828.1	125753	113234	19923.3	52468.8	46295.9	49082.9	57823.5	87328.1	46510.1	52720.4	96548	108627	27725	93456.7	79206.4	20904.4	10544.2	129268	52015.7
HNRNPAB	49207.2	8790.7	11147.3	4988.4	931	1284	4308.1	9140.2	3863.7	7137.8	1515.5	24480.3	62718.5	9525.2	9603.3	11745.4	4465.1	2149.1	13662.5	1795.7	1536.4	5015	9947.3	11797	6078.3	5333.5	4465.9	18969.8	29820.6	7551.4	16419	31575.3	2526.1	8200.7	5923.2	5704.8	15196	27398.2	10022.7	15304.3	24424.6	35257.8	4116.4	13608.4	12519.4	2740.2	1291.3	32495.3	12322.2
HNRNPK	77.6	161.5	132.9	143.2	216.6	124.5	119.9	136.9	109.9	125.6	503	72.4	89.9	155.8	158.5	200.7	294.3	124.8	100.5	125.9	125.5	132.1	304	113	121.2	159.8	199.4	120.1	96.7	259	114.9	88	372.9	495.6	121.7	130.7	146.7	91.1	245.3	137.3	106.1	96.1	235.5	108.9	129	202.8	154.5	83.7	134.3
HP	9855.1	28878.5	28841	21213.9	29985	23511.2	8356.5	16642.7	24333.1	42959.8	52735.2	17837.5	11931.5	27024.7	23637.3	12748.8	13223.3	57639.5	16540	29815.6	14360.3	29978.1	44459.9	28748.2	25237.6	35545.1	31254.1	42539.8	32793.3	19630.9	18026.5	22671.8	15179.7	23055.2	23917.5	18656.2	23910.4	28828.6	28597.4	17928.1	34229.2	8351.5	29036.9	16890	10287.2	14778.5	15170.7	37253.5	60611.8
HPGD	3247.1	1958.6	2231.5	1664.7	1667.3	1700.2	1573.6	2201.7	2217.1	1557.4	1901.8	2455	3893.1	1953	2004.9	2131.5	1715.1	2025.4	2951.1	1936.2	2250	1647.6	2076.9	2279.8	1809.4	2215.5	2704.7	4130.5	2164.9	1659.7	3625.1	3924.9	1406.2	2050.8	1716.9	2044.3	1914.2	3369.1	2219.4	2053.9	3558.6	3238.3	2087	2631.5	2538.1	1380.9	1710.4	3830.4	2011.4
HPV E7 Type18	969	1486.8	1437.6	1018.4	1204.9	1955.3	1586.5	954.4	1955.3	1378.6	1080.4	855.7	1168.6	1664.4	1540.9	1190.1	727	2018.2	1802.7	1973.2	2070.5	1459	1781.9	1744.7	1475.9	1896.4	2186.4	995.9	1986.7	1746.5	1245.8	1074	1152	1370.7	1471.3	1678.5	1059.2	1324.1	1578.3	1451.1	1274.9	1681.6	1533.9	1408.8	1180.3	1249.6	1790.2	938.2	1083.7
HPV E7 Type 16	1110.1	391.7	465.9	262.1	183.9	310.3	267.6	352.1	578.4	304.9	205.3	475.6	2192.3	583.4	231.6	367.4	382	439.8	450.2	400	531.1	228.8	425.9	806.2	341	392.4	395.6	525.5	651.9	220	652.1	728.9	197.9	418.4	254.5	346.5	482.9	503.7	335.3	427.7	723.4	1531.3	302.2	417.2	488.2	274.1	279.8	808.8	410.9
HPX	288.5	1684	139.9	1206	891.8	800.3	1619.8	492.2	950.6	249.5	657.6	151.9	836.8	738.8	443.9	761.9	511.5	929.8	1341.8	1096.4	1240.1	444.6	645.8	818.4	559.5	675.3	1600.6	481.6	177.1	712.4	1111	368.3	978.4	822	1191.3	848.8	601.4	1411	614.7	616	619.7	825.5	1105.1	1229.8	801	230.4	874.3	124.5	1021.2
HRG	1713.1	2334.5	1384.4	2143.3	1613	1814	1496.7	1028	2766.8	2018.5	942.3	1406.8	2023	1361.6	2427.5	1566	1497.8	904.1	970.2	1692.1	811.6	1496.4	735.3	870.3	1779.6	743.1	1826.1	1198.7	2000	1223.1	1563.1	1991.5	2055.3	2353.2	2384.9	1950.3	1944.6	785.9	2230.3	1205.4	1990.4	2180.2	1803.9	1666.4	3475.6	2343	1674.2	1279.9	1112.2
HS6ST1	274.2	3777.7	2069.1	1443.5	2381	3499.3	2530.7	1362	2231.4	2229	2923.7	1923	317.7	4078.8	2036.5	792.8	2215.5	3101.6	3372.4	6352.3	4661.9	2750.1	2323.6	3029	3836.2	3004.4	5225.4	981.4	3343.9	2446.7	451.2	1034	2046.8	1426	1958.6	6962.4	821.4	1291.4	2674.6	1045.8	904.4	596.9	1779.9	2863.4	722	5897.1	4166.7	490.5	1151.4
HSD17B1	2918.9	1624.4	1907.8	1138.3	1311.1	1161.8	977.7	1560.7	1940.9	1224.1	996.8	1576.1	3130.6	1895.8	1620.9	1645.2	2582.2	1088.1	1952.7	1359	1858.7	1189.9	2026.4	1585.5	1501.1	1774.2	1642.6	1785.9	2036.5	1046	1869.7	2643.6	853.2	1410.2	1231.8	1774.2	1311	2283.5	2709.6	2257.2	1668.8	3209.3	1369.4	1807.8	1702.9	872.1	1115.4	2349	1530.2
HSD17B10	11599.7	2324.9	1828.9	897.5	382	591.7	1179.1	1109.8	2809.6	910.7	492	2407.2	8604.8	1657.6	977.3	2430.4	462.2	852.5	2879.5	933.2	687.7	1110.9	1203.4	1586.8	1241.9	894.9	1011.8	3441.3	1838	964.1	4561.3	4549	868.1	2027.4	1859.9	1639	2425.4	5116.2	1115.9	1799.8	3234.8	4204.3	1080.3	1306.4	2585.2	561.9	550.7	3622.4	2657.2
HSP90AA1	59094	44662.5	106530	36202.8	15908.8	23874.5	31800	49449.3	39446.1	71730.3	20939.6	121181	129496	49252	94949.4	37424.2	63466.6	85859.5	87290.4	47172.9	32494.2	36120.3	55616.9	59809.8	36252.3	41819.4	58290	59400.7	74074.8	51203.8	91575.3	54267.6	28201.3	47974.1	50280.1	38994	76340.6	88468	90849.7	35720.4	73642	81933.8	26271.7	101529	40346.8	29390.7	22681.1	64694.3	50053.3
HSP90AB1	143936	129599	185233	134760	68201.6	101038	117814	139850	110104	157405	93642	170244	201458	111650	170676	141519	214860	173434	162313	129072	108902	120520	131587	151927	116867	158670	168178	148280	149142	160873	174822	162852	96874.7	131897	161792	108577	165389	120943	158053	116672	126542	139658	102235	183668	126113	118234	96848	201173	141963
HSPA1A	33379.3	84278.7	97736.4	96929.7	79728.7	52254.2	33022.1	89673.4	58538.6	105171	70323.1	155152	79820	81447.8	108923	44213	87885.8	81933.8	108518	65597.6	71446.1	111649	55845.1	73692.1	75047.5	103214	85676.3	71306.7	113586	80130.8	146962	36150.2	47054	44561.9	97804.8	68784.1	64354.1	65406.3	54832.4	37368.8	50929.1	45259.6	67095.2	138797	98029.4	60739.1	48016.3	34322.2	44698.8
HSPA8	14323.4	8774.6	12885.1	8966.2	7105.4	5540.1	3513.5	15946.7	9805.2	11601.4	6297.5	31964.3	25513.3	15098.1	23386.6	6617.8	11128.1	11807.1	24820.7	7506.5	9373	9656.7	10226.5	9077.6	7354.6	8689.4	11118	17598.7	17935.7	10175.7	42275.6	10664.4	5516.9	6724.8	8073.2	9135.3	9345.8	19360.9	10020.4	6712.3	12139.7	11513.8	6992	22691.8	19983.9	4391.8	4457.8	10014	6095.7
HSPB1	37489.2	8661.2	7718.3	11589.9	4956.3	4486.5	4125.8	14304.1	19087	10618.5	7492	19398.8	44570.9	6329.2	2432.2	13251.3	23897.7	2416	13652.5	2820.4	5109.2	8815.3	7815	10055.3	13763.9	4365.1	4593.2	30513	5270.1	11103.9	31424.9	28622.7	4682.9	12613.1	11001.1	11628	8964.6	24043.5	1884.6	11229	18107.2	27894.3	10927.3	28925.6	18627.7	1362.2	3236.4	32815.5	10847.9
HSPD1	138108	68040.9	88007.7	76654.6	16213.5	39036	88307.7	53857.8	38871.9	129675	27988.6	141523	151104	69361.5	126996	86494.3	67439.6	155642	98832.4	140337	42472	28356	59200	89796.2	43965.6	78818.9	100202	82443.6	121903	80296.5	186398	102446	28408.5	74672.4	78391.1	53551.4	117066	88698.9	75669.7	86062.2	73283.3	105580	61027.8	126679	112368	54795.6	42280.8	121165	101735
HTRA2	10378.1	14865.1	22310.1	10537.1	7919.5	6400.3	11103.9	10152.1	6575.7	40849.7	11097.6	23133.9	11899.2	14788.2	31406.1	8608.2	20134.8	30222.7	13128.9	18259.2	10971.5	8785.5	19223.1	10282.1	9213.8	9688.1	11760.3	9679.2	30242.3	18372.1	17926.2	7695.5	11080.2	9345	15516.7	8073.3	18884.1	32097.2	20656.7	11088.9	11722.9	6836.1	8494.5	19394.4	7529.6	15309.5	10567.2	12140.8	8017.5
IBSP	1461.1	1808.1	2458.9	9500.5	4792	40988.7	2201.5	15018.4	2465.2	4102.8	13845.4	16893.8	2639.1	5820.3	4696.3	1320.2	1983.3	4040.1	1809	39932.9	6318.5	1521.1	6780.1	1029.1	2878.6	833	1384.9	23751.5	4011.8	2708.9	2549.6	1339.5	4550.1	4076.3	5587	4750.8	856	1185.5	6565.2	8812.1	839	1250.1	3619.5	1631.5	21130.9	8933.6	12927.7	1852.4	1540
ICAM1	3470.6	5899.9	4035.2	4933.3	8319.1	5157.8	7174.7	8458.8	3616.3	4072.6	5280.4	1952.4	3420.3	7132.7	1851.2	1883.6	6090.2	2894.9	1898.1	4340.3	5959.1	5340.3	3920	4212.6	8515.8	7806.6	4150.9	5668	3403.7	5391.5	4222	4001.4	6138.5	5262.7	4021	3864.3	2184.1	2999	1529.3	3380.7	1864.5	3410	6884	5082.4	3250.7	7716.5	11736.6	5605.2	4207.3
ICAM2	1914.4	1592.9	2739.7	1521.2	1478.4	1359.8	1255.5	1373.4	1644.9	1479.1	1387.4	1689.8	2184.3	1453.5	1261.1	1581	2074.1	1383.5	3014.1	1294.7	1561.9	1527.8	1342.5	1626.2	1549.9	2261.8	1760.2	2010	1522.4	1574	1767.8	1981	1168.7	1568	1651.3	3655.7	1526.9	3298.4	1308.4	1272.3	1883.4	2171.7	1491.8	1894.7	1575	1318.7	1383.8	1983.1	1468.5
ICAM3	1326.4	721.1	893.8	449.5	398.1	1040.5	1105.8	580.6	729.8	563.5	361.6	686.9	1549.5	1027.3	992.8	1049.1	404.4	1412.4	702.2	992.2	13348.2	487.4	1062.1	1144	429.5	1100.6	1331.9	347.8	1477.1	452.9	486.3	1063.4	439.4	882.5	709.2	853.8	947.3	838.7	1509	941.6	1141.8	1725.2	590.6	667.7	506.3	685.3	927.3	1090.1	735.8
ICAM5	553.2	983.1	1116.6	1197.1	1403.8	1150.9	932.4	2405.4	1421.8	1280.5	1295.1	938.1	840.9	952.2	795.6	967.6	644.9	2908.6	2292.8	2966.1	2635.2	3922.7	947.7	2521.2	999.9	653.8	1535	895.2	800.2	2250.6	552.8	1146.8	2087.9	1114.4	2034.9	1412.2	953.2	728.4	907.8	1412.6	952.7	638.6	855.6	851.3	865.7	2466.4	3870.8	851.6	1265.9
ICOS	2632.2	925.6	1211.9	805.3	588.2	822.4	918.8	992.9	1099.9	858.8	503.6	1228.9	2739.2	1076.5	778.9	1346.6	733.7	1031.7	1036.5	873	769.5	743.1	816.4	1279.1	646.9	1096.2	1154.3	910	1306.9	682.2	1112.7	1717.5	630.8	1027.4	899.9	1027.8	1343.6	1457.1	1274.3	1042.7	1760.3	2791.6	671.1	1094.9	1010.7	773.8	764.9	1891	1245.4
ICOSLG	9194.5	1257.1	3694.9	1195.3	1540.8	1281.9	1541.4	2217.3	1061.9	1232	1179.1	1388.5	6871.6	2399	2913.6	3211.1	1517.2	1919	2107.8	1855.5	1396.5	1243.3	2085.9	8466.9	1066.7	2233.2	3854.2	4152.1	3127.3	1581.2	42318.8	1676.6	1893.1	1335.9	1276.5	1469.7	4251.3	12655.7	1618.3	8633.8	29737.4	3436.2	2704.6	1198	2562.6	1013.5	1391.3	4952.7	2657.1
IDE	6037.7	1710.3	2918.8	1978.9	699.3	843.5	1217.9	1734.9	3254.6	1458.6	1683.8	2679.9	9335	1534.9	1096.3	2647.1	1066.3	912	1371.3	1029	953	3716.4	1503.8	2684.5	2810.6	1502.7	869.2	2661.4	2388.9	1993.7	2360.1	4638	1001.8	2840.5	1698.9	1347.6	3424.2	2465.8	1348.9	1476.1	3960.1	6170.1	1649.1	1844.7	1488.8	908.6	1105.1	5211	2851.7
IDS	8555.1	8088.4	4721.3	10915.4	9711.1	7370.4	8111.2	8104.4	6395.1	7175.3	11121.9	7282.2	8243.1	6082.5	6614.7	11285.6	7393.1	7792.4	6079.8	6646	7339.1	8079.8	4921.5	7329.8	9012.9	6603.4	8266.6	7386.2	6987.9	9912.3	5937	8125	8679.4	5192.3	10395.1	6584.4	7834.4	3433.6	3278.8	6609.9	4707.9	8824.3	7298.6	6775	70629.4	8537	9104.3	7354.5	6394.7
IDUA	2122.2	718.5	2069.2	868.5	758.3	1357	801.2	1362	1184.8	1520.7	693.2	1074.3	2002.5	773.1	1229.5	4381.7	1433.9	700.9	1406.5	729.6	456.3	1210.9	949.3	1368.8	1446	670.4	415.6	604.7	2246.3	1760.5	205.6	1652.7	679.5	1567.1	1126.7	2275.7	2083.4	1515.6	1498.9	1511.2	2008.5	1967.9	928.9	2955.1	1844.2	751.1	499	1624.2	1154.9
IFNA2	72.7	82.9	73.9	84.4	86	83	80.5	65.2	68.1	70	85.2	59.8	76.8	68.8	67.9	80.9	63	60.6	61.3	69.8	76.6	81.9	122.7	80.6	69.8	88.3	70.5	59.9	74.8	123.8	61.5	88.5	68.6	65.8	79.1	78.6	71.9	60.5	57	56	69.2	86.3	85.9	60.2	81	78.9	257.3	78.8	200.1
IFNA7	110.2	177	166.3	162.3	211.6	139.9	146.2	190.3	227.9	137.9	699.6	111.4	111.7	294.8	202.5	265.9	198.5	129.2	136.2	184.2	136.3	152.5	153.3	135.9	157.6	188.6	142.5	126.8	115.9	285.8	128.2	144.2	961.8	297.9	148.6	151.7	336.9	116.2	309	212	194.9	131.5	191.7	147.8	165.9	159.9	276.3	119.2	563.9
IFNA10	147.9	231.8	170	824.7	266.6	190.8	181.7	177.4	162.8	214.2	424.1	147.9	136.1	212.9	174.6	194.5	180.9	159.7	173.5	1712.3	182.7	211.5	207.5	181.1	285.9	207.6	170.4	229.4	142.7	341.2	202.8	160.4	723.3	737.5	194.3	188.3	176.3	151.2	204	184.7	146.6	300.5	226	190.8	240.4	217.2	369.4	139	192.7
IFNAR1	3728.5	4035.6	3828.7	11907.6	6864.2	5170.1	3484.3	5065.9	4670.5	3769.4	4245.1	4922.9	3132.3	3149.4	3725.8	5106.3	5829.9	4366.7	4070.1	2295.5	6651.2	7282.8	4000.2	3393.1	5071.1	2925.5	3188.3	4019.4	3313.8	7117.9	3891.3	2887	12001.2	4069.9	5160.9	2881.9	5353.1	2432.2	2342.3	2676.1	2952.9	2256.9	5468.1	2721.1	4945.4	5910.7	5126.3	4073.5	5365.1
IFNB1	878.6	628.8	453.1	548.9	590.8	459.4	572.8	1789.3	413	419.1	603.7	553.7	855.4	499	530.9	739	810.5	334.3	388	395	454.1	478.5	355.4	484.9	534.1	466.9	419.4	438.4	384.5	452.6	404.2	672.5	713.9	510.5	550	717.9	756.1	645.5	463.8	526.2	676.8	913.3	514.4	509.7	471.9	493.3	674.1	765.7	633.3
IFNG	1088.4	1749.9	1084.3	1304.4	939.8	1440.7	693.1	2058.2	1487.4	2028.6	1581.5	891.1	828.5	4194.4	952.9	1323.9	1400.6	1042.8	992.1	1308.1	1874.6	1932.7	1274	771.7	1813.3	621.5	789.1	1125.5	1099.6	1506.4	950.9	1256.7	1812.9	1382.5	1830.6	1331.9	1382.6	902.6	840.7	1429.1	737.9	1026.4	1326.6	1320.9	1365.8	2037.4	1916.1	1691.4	1014.1
IFNGR1	782.7	1444.9	993.2	1863.2	1843.5	1337	1377.3	1582.8	1173.1	1756.4	2235.5	1177	3159.2	1010	898.1	1113.8	1769.2	1378.2	989.4	1062.8	1835	2056	1930.6	967.9	1383.6	788.6	744.9	1072.6	1013	1831.9	857.1	630.1	1505.9	2399.5	1584.4	1274.9	1317.7	761.5	716.5	1291.1	780.7	1060.5	1576.7	921.6	1011.8	1910.5	1759.5	899.4	1334.6
IFNGR2	361.2	410.9	285.7	310.2	298.7	303.2	313.6	455.6	263.8	289.5	959	223.8	320.7	324.4	367.9	358.4	349.3	276.7	313.7	263.1	281.3	365	519.6	348.3	400.5	326.5	344	280.9	625.8	435.5	376.6	307.4	782.3	491.6	323.2	295.5	422.5	287.8	626.8	3783.3	294.2	356.6	302.9	283.7	316.5	679.8	314.6	343.2	377.5
IFNL1	1651.9	714.8	490.9	456	317.8	316.4	373.1	495	616.5	556.1	255.4	1146.6	1227.7	495	427.1	670.6	1726.8	758.2	1362.7	324.8	562.7	484.2	362.9	466.2	749.4	346.3	380.1	1379.6	509.5	574.2	1328.6	1121.3	430.3	613.7	446.3	687.5	1298.3	1270.8	1234.9	984.6	937.5	1183	426.3	883.4	848.2	431.9	299.8	1206.9	991.7
IFNL2	111.6	154.1	159.5	205.3	114.6	274.4	294.8	133.1	157.1	112.4	105.2	95	123.5	258.7	225.5	116.4	107.6	414.9	161.3	291.6	219.7	133.5	272.8	274.1	113.4	302	393.4	118.8	207.5	113.6	103.6	126.9	133.5	153	146	249	136.5	119.4	355.8	228.6	160.2	122.3	201.9	121.1	126.4	187.5	241.5	105.6	126.9
IGF1	945.5	1062.5	1108.7	1274.9	860.4	895.4	756.4	764.9	1517.3	825.8	749.2	1385.4	1555.6	1260.6	1066.4	816.3	756.3	835.4	1904.5	1085.2	856.4	964.1	807.7	1424.2	1105	1011.8	1304.1	1328.4	1726.5	664	1369.8	1615.5	842.8	1167.2	826.3	862.3	825.7	2152.7	2174.9	1416.9	1579	1260.7	958.9	2129.8	1072.7	707.9	746.3	995	1253.6
IGF1R	9581	8272.6	5330.5	11633.7	11581	15603.3	9601.1	9605.9	7350.9	9641.1	13962.5	13033	4952.6	8785.7	11178.4	13265.1	13972.7	13998.3	4966.5	10255.5	12400.8	13256.7	8275.4	5909.1	15372.6	4058.5	7450.5	7453.4	11881.9	10655	5460.7	3519.4	12441.8	6471.6	13422.3	7414.9	7085.8	3994.8	5352.7	14034.7	4698.1	3789.7	10463	10653.9	11534.2	14556.1	11149	10800.8	5986.5
IGF2R	13081.3	27077.1	25456.8	28295.6	25841.1	20486.9	25428.7	22266.5	21534	22742.4	39843.1	19814.8	17439.4	19306.5	19988.1	15376.5	31342.1	30862	17090.8	23450.7	28981.7	25173.7	29674.4	16690.3	25023.7	28623.5	40867.8	18212.9	17604.7	27840.7	19811.3	9816.8	25539.8	22662.1	23465.3	23472.6	18525	15848.8	24827.2	27061.4	22682.8	18392.1	30595.2	17209.9	19022.1	38564.1	31178.3	17845.9	24635.5
IGFBP1	1872.9	1995	2176.4	3178.1	2402.9	1826.4	5598.6	2723.8	2581.2	1247.1	7361.9	2092.6	2437.8	4453.1	1050.9	2394.1	4213	2368.3	3955.2	6372.9	3588.5	2767.6	1279.2	3420	4529.2	7699	4279.2	1551.3	3409.2	4550.3	2832.5	799.3	3313.5	5406.4	3455	1556.2	2255.6	3501.7	1665.7	578.4	1913.9	1900.1	3298.6	3448.4	1782.1	5540.5	2092	2604.4	3157.1
IGFBP2	1922.6	3390.1	1882.1	3194.7	2301.5	2726.1	4055.7	3496.9	1271.1	5714	5944.9	4196.6	1699.9	3494.3	5326.7	2762.1	3107.1	2252.3	4133.1	2767.7	2443.3	1719.9	2084.9	2289.9	3068.6	1600	2112.8	2318.9	2123.8	1636.8	1911.1	2030.1	1757.5	2262.4	2864.1	2515.1	3877.8	1719	6338.8	1405.1	2190.4	4953.9	2506.8	6211	2284.7	4821.8	3474.4	2123.1	1354.1
IGFBP3	1275.1	1036.7	985.9	939.6	1068.7	1047.6	661.7	994.4	1516.4	1402.2	793.7	950.8	1683.1	875.7	1374.1	1435.3	716.8	742.5	881.6	1048.6	859	1488.1	911.6	1317.2	1205.2	288.6	1086.4	867.4	1144.2	1127.6	1660.7	1033.5	1083.8	2018.5	1397.7	892.4	1170.6	884.8	1560.3	1638.4	1031.4	1494.3	1187.7	1214.5	1455.3	1037.7	786.3	828.4	1479.7
IGFBP4	2851.3	3072.2	2234	2724.1	3547.3	2960.1	3248.6	5078.8	1737.6	4477.3	4421.4	2775.6	2735.8	3863.9	2801	3439.1	2481.6	3947.2	1862.5	1842.8	3800.8	3127.9	3260.8	3161	3511.1	1365.8	1929.5	3619.2	2805.6	2889.8	2384.1	4577.6	2432.1	2756.2	2306	1350.3	3382.7	3368.5	5091.6	3026.9	2450.3	2538	3959.5	2637.7	2413.8	5667.4	4999.7	3099.7	4030.3
IGFBP5	1199.8	1263.7	1150.6	1386.7	892.2	1092.3	1080.5	1272.3	782.7	1041.1	1243.1	2024.7	1296.5	1217.7	1960	1293.7	780.6	971.7	1198.3	1036.7	877.6	1165.3	933.5	1624.1	1154	938.3	1220.7	1127	1318.7	858.9	1411.4	1617.1	964.2	1228.5	1017.2	1403.3	1244.3	953.5	2165.1	1539.8	1019.4	1370.8	1099	1481.9	1382.9	1052	1013	937.1	1367.6
IGFBP6	703.3	754.1	536	1000.5	993.2	595.2	787.9	1274.8	1389.9	686.8	1118.1	955.5	1002.1	867.6	745.1	694.8	1093	743.9	1158.1	610.4	851.6	665.9	936.1	820.1	817.5	599	672.4	1040.1	838.8	890.3	640.4	1010.2	746.6	723.9	662.3	752.3	901.8	756.7	1111.5	933.4	737.2	838.8	992.2	789.8	786.1	664.2	1032.1	658.3	930.2
IGFBP7	68553.3	83739.3	74984.9	93998.1	75688.6	101053	106406	117912	34764.3	78975.5	127803	64693.4	42037.5	69561.3	58855.2	113758	84248.5	77646.3	60540.8	105608	109306	104632	73006.1	47042.6	82705.3	111196	74506.7	68825.8	63003.1	87631.1	57271.6	69279.4	67427.8	85471.3	100314	95932.1	60908.9	57300.1	45859	84015.9	47276.3	75082.9	81274.7	65547.8	87595.3	107694	120645	81563.6	59709.1
IGHA1	2873	4555.8	2839.8	8783.8	12434.7	2163.5	7882.1	4913.6	3866.4	5672.2	8118.9	9091.1	7436	14819.7	4997.8	4052.4	7347.6	13167.9	4289.4	5538.4	7869.1	4542.4	8009.3	3165.8	6891.8	4344.8	3558.5	3979.2	3619	2618.3	1777.4	3119	8918	3442.4	4694.1	4975.3	4636.1	3788.2	3634	4893.5	3604.9	3703.3	8721.7	4554.8	3515.1	11022.7	20217.6	4574.1	11550.9
IGHD	609.6	285.6	10800.5	498.8	2934.9	481.7	4155.7	105.5	1234.3	3036.4	370	347.1	3633.6	784.6	731.1	6713.1	773.4	845.3	142.8	16185.6	923.7	3921.5	321.7	1248.3	113.9	809	665.8	1558.4	494.3	389.5	571.3	1395.2	444.4	17558.6	16555	5342	348.9	189.4	1255.1	388.2	1988.2	390.6	8019.5	423.6	2845.6	560.8	556.2	634.3	1454.3
IGHE	134.4	10883.3	235.5	2661.7	17071.5	19868.9	444.6	1048.1	2124.7	4686.1	15889	111.7	1126.4	374.1	5943.7	6384.5	571.5	200.1	1237.8	1580	957.9	9330.1	1767.6	1876.7	933.8	391.9	230.5	220.4	904.9	104.4	244.3	169.9	3341.4	1275.3	837.6	2983.1	5074.3	2458.7	218.4	1999.6	187.3	427.6	8979.1	347.8	3235.5	748.4	3772.6	607.3	1152
IGHG1	128036	146767	134753	146600	157069	80343.2	170949	161889	123236	113068	151418	128127	125319	137475	122835	170734	269251	113041	138731	115011	129877	122607	159105	96216.2	165203	151228	145748	183848	122936	105693	139048	207972	131344	127847	128936	120349	158602	126528	108375	134406	88552	112770	121210	115812	130918	213118	150154	174862	163690
IGHM	2284.4	2201.8	3631.6	2475	1800.4	2423.2	918.5	2072.2	2301.7	1452	2534.9	1382.9	2211.7	3114.7	1093.1	2054.4	4882.9	2032.5	1705.4	5553.7	2902.1	3218.9	1605.3	1192.1	2581.7	2021.3	2061.4	1770.8	2857.6	2196.4	1429.5	1129.1	1100.7	2485.1	1739.9	1638.9	2401.4	2962.7	2130.6	4972.2	710.2	1988.7	1509.5	1360	2225.2	1726.7	3298.2	1190.7	2990.8
IL1A	538	648.4	562.9	466.7	596.1	418.3	2030.9	772.9	442.9	464.4	533.5	618.1	489.5	440.6	478.4	800.8	401.5	324	766.9	469.4	468.5	504.8	453.9	1069.5	618.5	585.3	517.5	681.7	517.7	504.2	1295.8	660.4	3385.4	725.8	571.5	466.9	643.6	587.8	647.7	470.3	1175	648.5	600.9	541.6	583.1	415.1	683.7	913	509
IL1B	1720.6	2096.7	2136.3	1001.2	951.3	1445.1	717.8	1336.9	2786.9	1247.1	916.6	1997.8	2475.4	2445.6	746.5	935.2	1409.1	1491.3	1990.8	1955	3317.3	1284.2	1870.4	1298.3	1408.3	1322.1	1629	6980.6	3337.4	933.8	1755.3	1707.7	1278.9	1260	1138.3	1448.9	1010.7	2362.2	1473.5	1918.2	1546.6	2410.9	987.8	1983.6	1216.1	1019.1	1203.4	1406.9	1150.3
IL1R1	13765.9	19361.3	10871.6	38235.6	36102.8	26364.4	23415.7	20748.7	20231.1	17955.6	41050.3	12869.3	7816.4	19353.9	17022	16160.8	18577.7	24779.7	12219.3	26256.3	32590.3	24555.9	13247.2	11553.5	38951.8	18680.5	25004.4	17778.5	13434.7	20445.6	10544.8	7898	25100.7	13401.5	25544.2	11722.5	16598.7	6297.3	4482.2	23076.4	11643	9896.3	36828.2	12349.5	14944.8	33796.3	48992	12925.3	18845.9
IL1R2	6475.4	7442.1	5139.8	12186.7	9046.8	9706.8	9759	5465.6	7324.4	11580.6	10999.8	10707.4	5957.7	4648.4	6746.2	8246.3	4922.4	6896.7	4926.3	7408.2	7584	8773.3	14365.7	8780	7230.4	10362.2	6982.2	4873.9	6338	13602.4	6478.6	6351.9	34322.1	6710	7518.5	11699.2	8890.2	5175.4	6087.4	11062.2	6729.2	5467.4	15658.3	7901.2	9096.6	6695	14718.3	5099.3	7160.3
IL1RAP	15313.9	27405.4	13868.1	20305.4	14875.2	24038.3	19074.4	9402.1	13002.6	18784.7	40871.2	13541.2	14396.1	11013.1	36022.7	19726.3	13895.7	14205.5	15397.1	16804.5	35178.4	22255.8	14392	21040.6	16964.8	53887.2	15807.5	13007.1	18079.7	28618.9	19106.9	9382.9	24868.4	28272.2	21797.4	19263.7	13786.7	7991.2	15502.8	15168.4	11780.3	18900	19134.6	13588	20593.8	27256.7	33305.2	15577.3	17590.2
IL1RAPL2	800.4	1033.4	944.4	987.9	1157.2	950.8	2644.1	1053.3	1076.3	880.9	1105.5	1074.5	757.5	855.1	889	953.7	1510.8	1109.6	1273.3	955.3	1089.6	1018.1	1364	918.6	1034.6	961.9	996.9	1334.6	919.3	964.2	1145.7	1177.2	1607.1	1126.6	1028	919	1200	997.1	1191.4	884.2	946.5	996.4	1020.8	9507.7	995.5	981.4	1639.4	999.3	881.2
IL1RL1	4558.6	22957.1	15080.8	18966.4	10860.6	13253.2	43548.8	14575.8	7373.4	17487.6	27726	4351.9	5929.5	18341.6	9486	9649	22842.2	37864.5	18134	22363.9	7983.4	17520.8	16451.8	16710.7	29950.7	24564.2	23530.7	8886.2	5959.3	19045.4	9307.6	4589.3	21179	15092.6	18419.4	20453	15400.3	11618.3	9977.3	9396.4	11611.3	5045.1	43316.7	11675.9	12242.5	23524.4	12962.4	7810.5	14155.4
IL1RL2	932.3	813.1	679.6	852.2	910.7	1319.7	760.2	899.7	798.1	1339.5	752.6	1582.3	826	840.1	1302.2	1205.5	773	1105.7	759.4	1093.4	848.3	916.8	701.6	794.7	1003.5	820.3	922.3	906.1	804.3	1086.3	867	916.5	1101.2	892.9	1411.3	1067.2	829.9	1018.2	792.7	1619.9	680.2	767.4	769.9	1121.4	761.7	1912.5	1179.8	835.1	723.9
IL1RN	6003.3	12930.4	12008.1	11096.7	12308.1	15551.6	5810.1	28922.2	4527.5	16705.8	5979.7	23627.2	18861.6	11129.7	16214.8	8157.6	23021.2	8220.7	8747.1	16147.4	16029.4	25876.8	15973.6	9121.9	11720.6	13676.8	7673.4	6646.3	10965.6	16845.7	16196.6	5187.9	8657.4	5511.2	17230	18302.4	18585.1	15033.8	22007.3	14996.2	7319.2	10833.6	3964.6	32910.9	5378.1	13901	13045.7	7181.1	6770.3
IL2	260.5	402.1	344.8	348.3	356.4	382.9	936.7	491.7	254.5	420.6	349.1	272.7	334.5	365.2	675.3	300.6	361.7	489.8	351.7	576.5	456.5	637.3	393.3	590.2	371.8	1398.3	465	225.5	361.3	587.6	342.8	271.3	1055.4	507	468.6	367.8	389.7	463	621.4	340.7	299.9	258.7	440	257.5	275.9	640.2	389.1	205.9	288.6
IL2RA	4188.9	1507.2	1416.9	1382.2	2507.3	1327	1365.2	1848.1	1496.1	2291.9	1350.3	2112.3	3549.6	2471.3	2091.2	1727.6	10130.5	1888.4	1480.3	1318.4	2146.3	1527.6	3710.1	1516.9	1965.2	1196.8	1411.7	2065.1	2580.5	1990.7	2455.4	1992.1	2583.2	1315.7	964	1114.6	1820.8	2260.2	2018.6	2265.1	1823.3	3725.4	2253.5	1676.7	1571.2	1428	1894.3	2384	2766.5
IL2RG	22534.3	5418.9	5906.2	3861.7	2509.1	2246	3367.5	5809.2	8725.6	5433.3	1671.9	10224.6	16889.9	5916.6	4951	6554.6	6107.7	4853.3	7833.3	2778.3	2508.6	3320.5	1400.1	4448.9	3477.7	3268.8	4475.6	12395.8	7161.6	3794.5	17429.1	13065.6	2684.4	5695.9	4132.1	4508.3	7677	15976.5	3855	8403.1	11401.4	10242.7	3079.4	8321.4	9171.2	2078.2	1740.4	15477.4	8515.6
IL3	1457.4	955.1	951.5	769.2	909.8	897.1	699.3	20866.1	1281.4	754.9	653.5	960.2	2085.9	1050.7	1293.9	1018.8	2782.5	783.9	1236.3	963.5	1122.8	939.1	10751.1	932.1	901.3	1095.6	1037.2	999.6	1176.9	695.9	1049.4	1403.6	644.5	810	708.9	1040	717.8	1149.4	2305.8	1442.3	961.2	1831.2	902.7	1248.8	948.9	596	753.3	947	897.8
IL3RA	3579.5	1383.4	1914.6	1242.7	784.5	778.2	1002.6	1502.3	2147.5	2078.2	543.1	3223.8	3152.8	1843.2	1542	1471	1610.8	1683.9	1905.5	1001.5	792.6	1057.6	1032	1242.8	1046.9	1124	1309.9	3024.4	1810.3	1054.4	3946.9	2978.2	770.4	1375.4	1097.2	1317.5	1710.7	3884.3	1172.3	2117.7	3283.3	2833.6	896.3	3028.8	2062.2	664.9	634	2762.1	2038.7
IL4	736.3	349.5	447.4	310.7	277.6	305.6	357.1	349.7	511	427.2	226.8	479.5	698.7	401.7	424.5	369.6	1462.2	433.8	480.6	385.5	284.3	365	338.8	398.4	312.3	393.9	671.8	551.2	451.5	320.4	855.1	651.7	270.5	373.4	338.1	391.9	463.3	797.4	593.8	463.8	616.2	542.2	306.7	491.4	489.1	280.3	300.6	575.5	486.6
IL4R	81.1	141.1	114.9	344.6	162.2	150	132.7	114.7	110.5	134.5	202.5	106.4	99.3	492.5	133.8	151.6	197.2	119.9	122	115.1	128	161.9	138.4	133.7	133.9	136.3	118.3	125.9	96.1	210	103.6	85.3	334.5	286.7	154.3	576	118.3	92.3	117.6	116.3	98.4	96.6	161.9	126.8	169.6	189.6	154.2	1687.1	135.7
IL5	95.3	144.6	122.3	309.9	187.8	147.5	129	176.1	131.2	168.1	157.2	113	97.1	170.5	188.2	179.3	129.3	147.9	127.2	143	143.4	183.7	139	141.2	162.4	149.8	144.3	122.9	132.8	144.5	107.2	201.2	142.1	143.9	157.7	318	123.1	103.6	257	235.9	106.9	112.6	175.1	130.7	153.7	146	145.2	105.5	130.2
IL5RA	1085.4	763.7	1962.3	1275.8	3036.2	790	2032.8	1802.1	1157.8	1120.5	1118.9	387.6	1546.7	3043.7	1185.1	2375.3	970.7	662.9	1168.3	1223.5	1334.8	1781.2	12447.7	832.9	1056.4	1222.2	1331.6	2127.8	823.8	1281.3	1540.7	933.1	1662.2	1355.8	1661	1056.1	4193.2	836.4	722.5	1927.1	726.6	893.4	2865.9	1203.4	1818.8	1525.9	1102.2	1715.2	7280.9
IL6	15553.4	76345.5	57224.1	58823	266590	135932	74870.1	198610	25570.8	91400	204753	52167.4	31490.9	97648.6	52049.5	167665	36749.3	128096	55600.6	136301	259624	139742	100306	128660	51655.6	150890	146981	18740.8	124668	48468.1	72242.4	4198.9	52820.6	58076	61318.3	23992.7	96589.1	30055	61314.1	27533.8	104371	37700.3	197502	48570.5	26071.5	117855	234305	15868.6	72955.1
IL6R	20525.2	11833.3	8789.3	11091.2	12446.1	7711.8	12400.4	8378.6	11186.7	11124.6	11387.8	7489.2	6196.1	4555.9	10391.1	7302.8	11920.5	7154.3	8882	10804	9133.6	8701.5	14165.6	5619.1	7886.8	6019.5	4893.7	6092.6	4897.4	19539.2	6618.5	4686.7	11369.3	9964.3	6229.7	10238.4	10874.7	4077.9	5436.8	14118	4867.8	10245.9	7386.1	5185.3	10365.6	7222.5	8122.2	9871	8905.2
IL6ST	4349.6	5226.1	5118.4	7552.7	5765.8	5700.9	7551.5	5285.5	5450.4	6448.6	5835.7	4866.1	4854.7	4275.9	4371.8	6357.7	7372.4	6522.2	5545.3	5059	4497.4	6933.8	5544.6	6128.1	6499.6	6701.5	5700.9	4068.1	4992.2	8998.2	4159.8	3567.3	7804.5	5638.6	5863.4	5696	5452.5	3833.9	3799.7	4856.1	5634.5	5344.1	7006.4	4486.9	5167.2	5248.5	5788.6	3830.8	5450.5
IL7	68.2	120.2	85.6	97.8	97.1	124.3	118.4	81.3	93.6	99.4	83.2	62.7	69.1	98.7	130.1	97.5	68.9	141.7	87.7	166.4	100.3	95.4	106.3	119.4	93.4	131.3	137.5	76.5	96.7	91.1	78.3	84.6	94.2	86.2	92	109.1	128.1	71.5	166.2	116.3	84.3	73.2	96.6	81.3	92.6	109.2	112.2	74.8	77.3
IL7R	133.2	165.6	233.8	173	170.3	266.3	282.4	148.3	159.1	149	236.3	118.2	128.4	254.8	234.2	133.6	149.7	267	174.8	267.8	224.9	167.2	252.3	207.3	175	305.6	331	121.8	198.8	349.6	132	131.3	342.9	307.6	243.8	248.3	147.5	161.1	811.5	259.9	176.6	177.2	206.3	135.5	165.5	219.8	209.5	118.6	140.4
IL9	207.4	221.8	167.5	182.9	1366.8	268.5	239.6	271.2	308.4	273.3	414.9	457.9	158.3	262.8	300.7	177	1774.3	419.5	192.8	243.9	194	175.3	444.9	200.6	155.3	207.4	201.2	184.5	132.5	402.1	175.2	132.5	385.6	485.4	2217.1	190.1	245.3	186.2	277.6	179.9	164.3	172	515.1	162.5	184.7	219.7	232.5	165	231.8
IL10	82	218.3	185	406.1	390.3	336.2	233.5	177.8	169.9	346.9	193.8	105.9	89.7	150.8	184.3	170.4	101.9	288.5	155.7	205.4	189.3	880.8	298.4	192.7	270.1	333.3	331.5	137.8	304.7	180.5	128.6	95.3	212.9	217.4	144.5	197.3	234.8	110.6	279	151	228.8	116.7	261.9	161.6	141.6	310.7	278.9	204.8	240.4
IL10RA	771.1	1251.9	961.5	1331.1	1502.2	1553.6	1240	1102.2	1194.4	1050.8	1810.3	1166.7	829.8	1244.9	1356	958.6	1181.4	1451.8	1057.2	1516	1832.6	1215.9	977.1	1271.7	1294.2	1535.2	1491.2	1144.4	1089.5	1003.1	1021.9	961.8	2027.4	1025.9	1185.6	1146.9	744.8	1184	1477.3	1092.6	1059.6	893.2	1532.8	1198.6	1039.5	1213.1	1640.5	964	937
IL10RB	1181.4	1467.9	1217.8	1292.7	2097.8	1825.5	2114.2	1465.2	1879.7	1639.2	1482.6	2091.9	1080.3	1618.2	1419.3	1596.7	1358.2	2622.5	1399.6	1625.5	2265.1	2011.2	1689.2	1569.2	1367.7	1592.4	1654.9	1211.4	2299.4	2283.6	1113.7	1005.4	1726	1472.5	1669	1582.8	1560.2	1134	1500.6	1283	1157.2	1234.9	1818.3	1199.6	1315.7	2011.7	1948.6	1264.9	1605.9
IL11	465.8	350.4	438.8	436.5	966	815.7	599.7	1262	380.6	368.3	643.5	840.6	713.1	630	503.4	498	324	594.8	421.2	994.8	501.8	329.4	368	660	353.8	456.1	627.6	402	535.3	272.1	534.4	452.8	254.3	584.4	471.7	354.8	427.8	522.6	505.9	437.6	1120	375	646.5	391	523.8	375.5	642.9	407.6	431.6
IL12A	98.7	133.6	114	132.9	173.9	113.7	112.5	133.1	105.4	128.4	269.4	224.1	120.6	252	116.4	157.4	213.5	101.6	106.7	138.6	115.3	167.6	116.5	112.8	129.8	167.5	130.5	111.8	97.2	174.1	112.1	115.1	360.3	329.4	121.6	137.6	165.8	92.8	150.8	116.8	114	784.8	158.6	102.3	158	151.6	133.2	97.3	133.3
IL12B	382.8	16279.1	6598.3	1795.4	3531.2	7709.2	2594.7	2886.4	3745.3	4019.3	1271.4	2745.8	343.6	7858.3	5052.1	1218.9	2828.8	3924.9	4748.8	4317.9	5989.6	8902.1	2421.8	2097.5	9334	2015.4	3530	1897.1	2462	5638.2	445.3	2247	7955	3726.7	4529.7	10895.9	1243.4	4516.7	2632.4	524.1	1290	1392.6	2336.6	1911.8	1330.9	9861.1	4738.2	794.7	1206
IL12RB1	299.8	385	358.7	375.9	406.7	507.1	552.3	389.7	397.5	408.7	350	257.6	325.7	408	482.5	423.8	1164.5	596.6	392.6	732	447.4	454	480.7	460.8	417.4	630.9	608.4	299.5	412.7	420.3	302.4	360.8	364.3	329.1	403.1	508.3	343.7	310.5	735.9	436.3	332.3	324.6	443.6	347.1	400.8	414.3	455.9	364.3	344.2
IL12RB2	1148.9	927.3	3024.6	1214.6	995.6	559.8	732.7	829.8	679.1	621.7	1024.6	916.3	1288.8	776.8	450.3	1332.7	1006.5	653.3	816	507.8	5793.4	916.6	754.6	1124.9	707.7	3200.5	821.4	796.8	590.9	1896.4	844	731	893.6	1440.6	939.2	1104.5	1974.5	609.3	577.2	575.3	1082.4	1075.1	874.6	496.6	1228.2	2135	1022.8	982.8	984.7
IL13	326.3	378.1	377.3	527.2	406.3	328.5	318.3	296.4	416.1	329.8	920.9	292.2	301.9	382.8	460.5	302.9	433.9	346.9	421	363.9	358.6	363.4	338.6	337	325.8	474.1	466	776.2	427.3	397.6	472.9	411.2	1405.7	464.5	318.8	374.9	350.7	477.2	984.8	424.6	417.6	387.4	336.3	397.2	369.2	335	484.9	282.5	322.9
IL13RA1	4712	17171.4	4078.6	9820.1	13709.5	7165.9	9958.5	4964.8	5512.3	11943.5	10880	9469.3	4960.6	7031.9	7856.7	5387.7	8821.5	10721.2	5786.6	5657.4	9839.1	16803.9	3820.4	7862.7	16531.6	13365.7	8584.2	5594.7	5827	8530	8153.2	2341	14056.6	5179.9	10714.4	5312.6	7362.5	4811.9	4145.6	4026.6	8605.4	4436.5	11579.3	8498.2	4564.1	18313.7	9490.3	2791.6	10703.8
IL15RA	3320.1	3588.9	2277.2	1409.1	2240.1	2666.1	3203.5	2861.7	1867.5	2495.7	1899.5	2241.4	3003.9	2713.8	2669.9	2163.3	2297.9	3592.8	1756.9	2014	2871.3	1993.8	3418.1	2665.3	2310.7	2220.4	2307	1159.7	2240.8	2070	1191.2	2868.2	2169.6	2281.7	2735.7	2060.6	4091.1	2116.1	2719.3	2177.8	2661.2	3778.1	2610.4	1477.3	1206.2	2949.5	2981.4	3612.6	2595.1
IL16	826.6	473.8	488	387.3	509.7	394.6	395.3	320.8	344.6	346.4	473.7	649.1	466.2	412	401.1	617.4	305.5	290.2	341.1	344.2	423.6	403.5	371.7	434.5	388.7	405.3	487.1	501.3	383.8	327.3	1046	478.9	427	378.2	408.8	336.3	647.9	470	474.7	411.1	676.5	525.4	452.7	242.6	442.5	405.6	366.4	851.4	553.6
IL17A	308.6	230.9	205.2	245.1	226.7	182.2	183.3	223.4	182.5	204.5	241.1	340	507.7	269.9	298.4	661.9	299.3	174.7	234.6	204.9	200.9	203.9	452.9	182.5	236.5	259	209	168.7	229.4	423.5	208.4	254.9	1138.5	462.2	199.8	205.6	291.3	139.4	506.5	307.9	286.7	339	1695	241.7	269.6	216.6	206.9	247.3	234.9
IL17B	164.5	104.3	152.2	103.6	90.8	98.5	103	94.3	122.2	89.3	88.2	90.6	158	96.8	105	126	84.9	96.2	103.6	196.9	102	100.8	80.6	123	84.1	133.9	126.6	77.2	118.2	98	89.3	170.5	81.3	94.1	94.8	187.2	104.3	89	84.2	94.2	122.2	180.4	102	91.2	95.1	79	99.8	140.4	100.1
IL17D	575.5	375	286.5	334	205.1	297.9	305.9	534.7	389.1	463.4	228.8	418.2	829.8	471.9	450.7	451.9	300.5	464.4	446.5	310.3	387.2	285.3	353.4	364.3	426.6	312	368.6	579	403.9	286.7	588.9	630.3	210.1	368.5	321.2	300.1	361.1	356.9	364.4	477.3	411.4	833.7	345.1	486.4	578.2	263.1	248.9	591.3	398
IL17F	202.8	471.3	296.2	541	1035.3	594	836.6	482.2	457.1	502.2	676.8	508.1	250.3	386.4	362.7	338	570.4	399.5	290.6	566.7	491.1	538.8	247.3	425.8	501.1	348.2	322.1	414	298.4	349.2	294.8	224.7	582.6	262.7	526.2	602	275.6	336.4	388.2	520	331.5	310.9	1222.7	350.4	354.1	758.5	649.6	250.6	389.6
IL17RA	1343.7	928.2	879.7	1105.8	1338.4	1598.6	1208.2	676.1	967.5	957.5	1116.4	1185	675.9	967	999.2	957.4	1415.5	1748.1	732.9	948	1208.3	737.9	1428.1	1054.6	1143.5	738.8	644.6	1019	1070.7	985.7	528.4	592.6	1689.3	983.8	640.5	791.8	995.8	856.5	1068.3	809.7	953.7	471.2	750.3	728.6	2007.5	1064.1	1091.9	843.1	746.1
IL17RB	611.4	661.8	618.3	738.4	1309.9	677.7	681.6	799.4	793.1	738.1	787.4	417.2	568.4	478.4	788.8	715.9	663.4	768.2	593.8	705.7	453.3	659.8	555.6	828.1	664.7	701.5	475.2	474.3	474	810.9	411.5	401.4	921	1374.2	606.3	522.9	757.8	897.1	508.4	821.3	392.6	562.4	1136	409.3	617.7	3848.8	762.9	395	1263
IL17RC	727.2	1487.1	772.3	2003.9	2636.6	1896.7	2805.3	1765.9	1341.4	1244.6	2383.6	1288.5	763.2	1157.5	1102.2	1044.8	2838.1	1365	972.1	1593.9	1999.2	1441.3	976.4	1114.4	1516.5	3756.9	1044.9	1301.8	744.1	1069.7	1178.1	994.1	1711.8	835.8	2338.5	1221.8	1009	1045.9	1156.8	1165.6	738.3	720	1885.2	1065.6	1042.6	1690.2	2143.2	1217.3	1423.5
IL17RD	335	322.7	369	338.5	342.9	442.1	396.2	305.7	394.9	305.2	290.4	267.4	365.3	393.2	407	503.3	258.7	443	360.7	421.3	459	403.9	391.6	381.3	322.2	499.8	478	286.8	430.8	390.5	237.3	357.2	297.9	296	486.3	402.2	362.4	258.6	364.9	312.4	402.9	419.4	364.7	350.5	325	347	380.2	399.3	316.5
IL18BP	13324.3	14570.8	6625.8	12131.9	18203.7	12964.7	9442	14236.4	8176.4	12185.2	13168.8	7053.1	7414.2	11328.1	9306.2	8602.7	13927.9	8651	7381.2	8279.5	16274.7	14096	9280	7746	12944.4	7794.4	7427.6	7052.3	8790.4	17002.5	9800.1	4355.8	17225.8	8078.2	15661.2	9933.1	16023.6	5788.6	5969.7	8232.7	6829.6	7386.3	14821.6	7336.9	7438.7	15984.1	14342.7	8801.5	11617.7
IL18R1	9077.2	16541.3	9762.5	17736.8	18846.6	18036.7	10024	8726.1	12859.9	17463.4	19554.2	11046.8	8061.4	10766.3	8053.7	8411.9	15055	16078.2	6317.8	12303	24960.8	24257.3	9443.4	7436.7	18712.4	13451	11818	11240.4	6346.5	16504.3	8731.6	4677.9	14165.9	9461.1	15731.8	6911	8926.8	5666.5	6138.5	13561.4	6330.9	7888.5	17084.9	10808.5	8215.9	15149.2	13292.8	8312.1	14487
IL18RAP	261.9	229.8	262.8	195.1	196.3	231.6	253	214	240.3	287	176	258.4	242.3	257.9	277.8	216.1	219.4	320.6	231.4	234.7	179.7	181.9	226.2	240.5	449.8	266.6	289.1	259	248.2	201	307.9	237.1	208.1	189.2	208.9	256.4	312.2	312.3	373.6	290	290.2	232.7	222.1	331	249.6	209.1	209.4	228.1	278.8
IL19	839.5	1862.3	1051.9	986.6	1404.4	1257.9	920.1	1016.9	1371.5	952.2	987.7	514.8	738.3	968.1	1091.5	1242.2	1747.3	1449.5	1438.6	1171.3	1205.5	1571.4	1350.7	899.1	1150	1424.4	1439.1	836.6	613.4	1279.1	676.3	581.2	1158	1095.8	1812.4	1892.4	1088.3	727.1	680.9	855.4	767	1019.4	1069.5	1194.8	1102.7	1292	1251.7	861.5	1179.5
IL20	259.2	313.6	387.2	293.5	282.8	485.9	688.7	313.6	316.3	517.4	244.7	357.9	465.3	414.3	808.5	301.9	254	657.6	336	671.3	410.9	312.3	555	555	296.3	464.7	578.8	243.3	378.9	381	366.7	294.3	263.9	347.7	399.6	373.4	462.7	537.9	470.4	501.5	372	229.9	329.2	340.8	309.5	371.2	425.2	240.3	271.2
IL20RA	199.2	269	287.3	436.2	458.7	585.2	272	360.9	369.5	1826.7	373.8	221	177.8	274.4	381.5	352.5	396.9	586.7	348.6	290.6	701.1	729.9	491	255.8	437.1	294.1	398.4	759.4	786.9	947.5	251.7	450.2	687.5	810.5	567.6	441.1	261	408.7	327	317.6	277.8	327.5	342.4	264.2	339.9	1004.8	504	264.3	357.4
IL22	1371.9	576.4	639.2	1860	4059	744	2825.6	2610.5	1088.1	609.6	894.1	3376.7	1326.6	823.7	733.6	907.6	1200.4	870.6	1153.8	1217.4	1466.9	811.9	5100.4	789.4	2019.1	905.5	551.2	1482.7	920.4	989.2	1234.1	1135.2	892.1	684.9	3036.3	682.4	1542.4	1305.6	487.9	1374	1255	917.8	57934.9	1607.4	1266.9	960	899.3	1035.7	1406.9
IL22RA1	635.3	468.7	712.8	322.2	384.1	696	721.3	444.4	601	409.9	379.9	481.3	638.7	744.1	839.7	474.8	909.7	1946.3	676.2	859.3	666.5	357.8	892.1	738.4	354.4	1049.1	982.8	481.7	755.2	520.5	480.9	661	410.8	521.5	431.4	870.2	613.7	548.6	2506.7	760	632.3	740.4	523	560.8	403.6	489.5	1851.8	555	653.2
IL22RA2	6114.2	7697.1	3471.2	2960.8	5297.9	7931.5	3060.5	4306.2	5126	19063.2	2130.8	1200.2	1649.9	5853.5	1406.1	9019.9	2873.8	1402.3	1357.6	4273.2	3983.6	4452.4	1206.4	1390.8	2058	1690.3	1764	1526.9	2497.5	9938.2	2338.2	1283.7	4403.9	3487.2	2521.4	2476.9	6292.2	899	2757.9	1832.8	1042.9	1754.7	1118.4	2036.5	4745.2	3052.1	4478.5	1846.5	3966.4
IL23R	4566	2518.9	2348.5	1633	1595.4	1081.7	1927.4	1803.4	4001.7	1974.8	1167.3	3560.7	3781.5	2186.5	1434.2	2047.7	2325.8	1593.9	3428.5	1523.8	1559.9	1969.4	1193.3	2073.5	2476.1	1552.3	2187.4	3719.6	3006.2	1977.7	4947.4	4011.5	2152.8	2603.6	2020	2166.2	2251	5505.3	1917.2	2324	3643.3	3078.4	1809.9	2749	3180.5	1305.4	1493.8	3600.4	3425
IL24	446.8	430.9	627	282.4	2387.2	539.3	847.8	485.3	228.6	928.5	393.8	515.6	884.7	402.9	1161.1	306.2	204.3	810.1	344.1	1148.5	424.4	347.5	546.6	830.9	315.3	680.5	712.9	303.9	568	532.3	589.8	357.8	420.2	363.4	360.1	311.8	773.8	912.3	686.3	542.1	549.4	295.5	292	375.6	318.5	465.7	675.4	315.3	396.9
IL25	172.5	273.8	262.1	254.6	298.7	406	519.1	403.5	295.5	424.2	330.3	155.6	227.2	372.9	414.2	574.6	280.9	543.1	214.5	315.8	304.8	293.4	373.1	305.3	310	312.6	372.9	200.1	273.2	285.4	249.9	192.7	266.3	250.7	347.5	404.7	299.6	225.9	339.1	323.3	253.4	210.6	418	210.6	254.4	341.8	458.4	285	260.4
IL27	409.8	382.9	432.6	555.8	996.3	677	630.1	455.1	438.8	476.4	392.6	440.7	397.4	1356.4	411.7	402.2	522.3	469	438.2	484.2	511.1	487.8	366.3	386.6	428.6	459.8	460.4	485.7	399.2	351.4	536.7	413.9	383.1	344.7	444.4	5103.7	387.5	662.6	517	499	455.4	397.5	447.9	481.4	420.5	526.8	468.6	430.5	456.7
IL27RA	914.2	819.8	687.6	2017.8	1400.3	1200.8	834	1045.1	697.4	1456.6	1296.3	768.5	874.9	838.6	932.9	703.6	1082.5	1146	727.1	854.3	1137	990.3	716.4	661.1	676.9	973.3	999.4	696.3	695.4	1653.8	850.2	567	2724.5	1016.3	1336.1	678.3	1446.5	571.5	979.6	757.9	698.7	847.2	807.5	675.6	929.8	1926.1	947.3	815.2	1097.9
IL34	242	903.1	857.9	644.2	630	883.7	666.1	622.2	696.2	733.5	752.1	309.3	260.8	774	588	564.6	614	822.3	862.5	785.1	815.4	1100.8	640.6	713.7	1062.4	1025.2	1037.1	515.7	853.5	1054.1	353.8	498.8	941	650.8	960.1	1363.9	479	612.4	758.3	364.6	507.1	488.7	742.7	766.3	600.6	931.1	903.2	340.2	467.2
IL36A	1460	594.9	1152.3	1381.1	673.9	1623	790.1	644.9	782.5	1497.6	945.2	594.5	1303.7	417.4	1440.4	902.5	778.1	1365.8	972.3	1317.5	1014.2	901.9	472.1	1443.1	3868.8	1367.1	565.3	840.3	383.8	2077.2	2239.5	2292.5	3969.2	893.2	866.9	1004.5	482.4	2981.3	1136.8	762.3	1995.2	1172.4	1695.8	623.7	1873.1	727.4	477.3	2130.2	700.1
IL36B	161.3	247.5	245.7	334.9	273.8	264.2	231.4	206.6	230.4	269.1	353.6	151.7	153.2	355.8	323.1	255.1	292.9	243.2	322	274.6	306.4	274.5	446.3	227.5	229.7	296	280.4	199.6	210.3	365.4	179.5	199.7	1479.2	1277.2	313.2	282.2	174	170.3	716.2	306.2	180.1	191.7	254.5	260.4	239.2	227.6	315.9	144.2	197.2
IL37	647.5	1530.3	1910.5	2252.5	1487.6	1524.8	980.5	1468.7	1861.7	1473.5	1292.5	703.2	862	1096.4	1090.7	1218.9	767.2	1151.8	1972.1	1571.1	1776.3	1634.9	1387.4	1480.9	1528.5	1711.5	1794.6	832.7	1737.3	1552.7	1213.9	841.8	1230.5	1315.8	1484.9	1555.7	869.5	1260.4	1169.2	984.9	1058.7	1214.6	1459.6	1617.5	1374.9	1162.7	1537.4	666.3	1115.9
IMPDH1	46765.4	12358.7	14718.7	21147.1	10848	4702	7750.8	20330.6	24486.2	7303.4	10585.8	13892.2	80452.9	6477	2276.9	28203	3126.2	2409.3	19647.2	2702.5	14476.2	12802.7	10043.3	22903.9	12622.8	7308.6	13263.7	38770.5	12714.3	12349.7	81030	27809.5	7322.2	17686.8	11849.4	11099.7	25118.1	27546.9	1473.8	14198.7	39772.8	43548.7	15912.1	15585.2	24104.7	2605.2	6956.1	47539.6	26117.2
IMPDH2	16942.5	5855.6	5878.2	6858.9	3457.3	2881.8	3680.7	7795.3	10016	4239.5	4007.1	7008.3	40241.6	4698.9	3586.5	9337.2	4269.5	2762.2	7642.3	2752.1	5597.2	4838.2	6074.3	6639.5	5931.6	4127.3	5596.7	19601.1	6072	4708.4	19260.8	17418.5	3316	7850.5	4994	3426	6014.6	24981.3	6675.7	6967	18847.6	28256.9	5609.7	7005.1	9394.7	2391.9	3522.3	16117.9	9485.7
ING1	23900.1	4220	5758.9	3654.8	2116.7	2283.1	3596.2	5330.2	7708.1	5721.5	1730.6	10992.7	26716.5	5878	4881.2	6178.8	4622.6	4831.2	6625.7	2920.1	2208.4	2984.4	8783.7	4466	3361.1	3151.6	3795.7	11628.9	6573.9	3148.7	17801.8	11907.2	2485.8	5676.4	3456.9	3922.4	6890.5	13028.8	3487.5	7949.4	12556.1	15039.9	2983.6	9676.9	8716.3	2067.1	1903	15071.8	7795.1
INS	68.9	130.7	81.6	160.4	170.9	135.9	127.6	120.3	91.6	109	130.2	62.5	63	96	102.1	106.1	161.7	148.4	89.3	108.3	123.8	133	108.6	100.1	103.7	138.9	130.8	343.3	114.8	148.2	66	83.5	351	119.7	102.1	152.3	80.8	65.5	148.8	267.3	71.7	316.5	120.8	135.3	124.1	130.3	156.3	93.4	102.6
INSR	7784.1	7641.6	8786.6	8533.3	8068.4	12846.1	7073	9248.6	5353.1	12112.7	11063.5	5771.5	6919.4	7177.5	8921.3	9674	6578.1	9666.8	4627	9362.4	16251.8	10824.4	12283.9	4493.2	13442.9	3455.1	5971	8683.6	8776	9190.8	7601.1	4501.7	15852.9	6668.8	11500.3	6085.5	11496.7	3486.3	4688.5	8346.8	3371.3	3460.6	5792.9	4796.1	7941	13706.4	9516.3	6311.8	4843.8
IRF1	1153.4	1328	948.5	1157.7	1270.5	923.5	1074.3	1231.4	1138.1	979.7	1333.6	1109.3	1310.6	890.2	796.7	1436	1059.5	783.2	1756.2	3086.7	1099.4	1377.8	795.4	1004.4	951.7	1608.2	738.5	1096.7	1255.4	944	1096.4	2315.4	1127.2	1003.6	1021.9	838.5	1072.2	1453.6	709.3	978	1226.2	5143.5	1408.1	1972.3	1289.1	920.2	1082.7	1543.7	2045
ISG15	31846.4	16730.4	45963.9	20622.6	7499.6	7316	4131.9	9423.7	16447	17760.2	6666.7	57609.8	32863.3	47272.4	50460.1	13073.7	40998.8	16829.4	34856.5	16890.4	14934.9	11722.6	17311.1	28697.7	19061.5	13738.3	4242	33427	18839.3	26013.2	41409.3	16441.7	7155.8	21703.2	14642	55079.2	97885.2	32160.1	51143.5	47636.3	42072.5	63669.7	10395.3	50024.4	10105.7	11789.3	18062.8	24401.1	35538.1
ISLR2	3403.4	3941.3	3785.1	8716.3	6204.9	5577.3	7837.4	7157.6	6004.3	5997.4	11413.9	17741.4	3280.5	15736.3	11176.2	5107.6	14716	17008.8	3296.5	4416.5	6539	6968.2	4998.2	5333.7	7985.7	4223.7	3997	3111.2	5471.4	6593	2872.3	3429.6	8252.9	7396	11049.8	5926.3	4411.5	3011.3	2630.3	5111.7	5190	3563.3	6682.4	32543.7	6371.3	7475.2	4440.4	2974.8	5361.4
ITGA1	6880.3	3681.4	3883.7	3088.5	3096.6	3110.6	2685.2	9450.7	6927.8	6280.9	3699.4	29507.5	9979.5	12573.8	13005.7	2485.7	12855.6	35338.8	8951.7	3455.4	3282.1	3268.4	4749	3329.4	3087.7	2126.7	4193.6	8009.7	9449.2	3531.4	6499.7	8764.5	2255.4	3266.6	3803.3	2882.4	2422.7	14539.6	9618.9	4913.9	6642.1	7942	3751.3	9111.3	4236.1	2426.9	3501.6	6312.2	4804
ITGA2B	2238.4	1143.8	1358.4	984.6	3181.4	874.8	1001.4	1187.2	1101.2	815.9	1486.5	418.3	1047.3	948.9	1198.1	708.3	1092.3	1480	841.7	1083.9	6645.5	1377	1644.4	567.7	1611.4	1210.2	1637.5	1207.4	763.1	803.7	927.8	722.4	1507.7	892.2	674.2	1571.9	1960.8	679.2	1507.3	802.2	878.6	1919.8	4397.6	669.4	797.8	979.5	993.9	735.9	1778.5
ITGAV	328.3	424	934.2	469.8	643.7	609.6	506.9	405.9	346.2	507.1	565.3	395.2	343.6	1166.7	470	598	810.5	544.7	602.4	412	877.7	2038.1	376.6	293.5	433.5	344.2	442.5	481.4	410.1	421	416.4	335.5	1059.1	440.6	1231	401.6	318.4	243.6	880.1	772.9	390.1	385.6	385.9	467.8	551	1194.3	577.1	517.4	447.2
ITIH4	22329.5	11999.7	16698.2	17733.1	19140.9	20509.4	17788	20501.2	19031.5	21181.4	21888.6	7849.9	21578.1	12821.1	12262.5	26537	16255.9	22427.4	17571.9	15622.1	17955	12801	17900.5	16502.4	14494.1	8639.4	19530.9	13759.1	16457.2	21019.4	12065.2	16128.2	15129.8	16651.8	14712.4	17343.1	12334.4	16402.5	13499.3	17639.4	11730.9	15790.7	16581.9	14557.5	25476.8	16823.7	19939.4	19067.8	13941
JAG1	649.3	381.8	279.3	768.4	380.1	576.2	465	385	431.2	967.9	385	543.7	345.9	397.3	414.3	422.9	407	426.3	330.9	414.2	435.9	430.7	379.2	402.3	448.2	392	323	255.9	409.6	577	301.5	254.8	618.6	393.3	390.8	474.5	427	291.5	997.6	768.7	284.6	329.3	364.8	389.9	388.2	558.1	462.7	290.7	300.3
JAG2	97.8	135.9	177.5	162.3	177.3	153.5	159.1	134.3	137.8	1182.1	646.7	96.3	106	225.2	250.9	430.1	317.4	155	148.8	153.7	319.4	746.7	184.6	152	458.4	296.8	198.4	150.5	150.1	369.7	130.6	131.3	761.5	516.5	128.5	196.6	121.6	135.9	510.9	183.9	169.8	202.4	177.3	186	194.7	159.9	155.4	98.9	199.7
JAK2	72836.9	66200.1	68343.1	98008.5	91961.5	100237	90061.3	80704.9	77269.6	77858.6	104812	26977.6	69179	48629	56358	118062	90483.6	75135.1	64101.8	70193.7	78654.6	79580.9	67712.4	69996.8	79128.7	107671	80797.3	57075.8	67861.7	99010.2	49560.3	63130.4	67290.7	75739.7	79482.8	67882.4	61331.1	40725.4	52880.8	67368	43691.3	63096.8	83471	58389	96105	85155.9	86105.7	84881.5	67058.3
JAM2	17783.1	10362.4	8420.8	13735.8	14078.2	9140.8	10465.6	13850.3	13984.4	9696	7752.2	12639.3	16234.6	8404.1	7610.3	10256	13538.6	8552.2	11677.2	7560.1	8952.4	11466	8226.8	8566.8	10920.4	6961.5	6920.2	13309.6	9437.3	11113	15871.7	13450.8	8596.7	9988.4	10318.8	9817.3	10855.1	15351.3	5341.1	8725.9	11160.5	12134.4	10065.1	11922.9	13425.6	10430.3	9314.6	14480.2	11969.1
JAM3	18408.2	8661.5	9312.6	7783.8	8916.4	6667.6	8392.6	10346	13482.7	9688.2	6145	13842.9	17533.3	10649	9489.3	8719.8	10268.1	8639.9	10566.1	6445.3	8082.7	7395.2	8200.2	7185.1	7761.6	5704	6622.4	13993.1	10013.1	7273.4	19140	14548.2	6195.9	8447.3	7883.1	6598.9	9656.1	17366.5	5692.9	10930.8	13606.4	12792.5	7130.8	13603.3	10868.5	7045.9	8353	15024.7	11282.6
JUN	1893.6	2524.3	2111.5	1210	1703.8	941.8	782.7	1246.1	2396.2	1171.7	1881.7	1400.1	2236.2	1746.6	1134.2	1334.4	1227.2	872.3	2636.2	1417.3	2278.2	1711.2	1990.6	1528	1762.9	1881	1707.6	1589.1	3022.4	1204.9	1697.7	1670.8	2270.8	1503.4	1194.7	1834	1333	1782.2	1519.9	2343.6	1162.2	2333	1685.9	1930.2	1383.1	731	1324.1	1404.3	1354.2
KAT6A	1393.3	1414.4	1500.9	732.5	1175.4	1988	1889.4	1031.2	1801.8	1010.1	779	933.4	1588.9	1716.5	2082.5	1109.2	597.4	2241	1569.7	2154.2	2198.3	976.9	2116.3	1800	971.8	2828.6	2614.6	809	1947.7	860.8	995.5	1380.3	833.4	1298.8	1256.2	1955.8	1148	1313.7	2169	2053.6	1199.5	1875.7	1356.4	1199.2	1136.7	1434.6	1828	1153.9	923.2
KDR	3245.6	5235.1	5133.2	4654.8	5781	6015.8	4505.7	3106.8	6102	5732.5	4245.2	5837.9	4721.7	3723	3731.5	5149.8	5155.7	5019.4	5929.6	5708.2	5289.5	6400.5	6020.6	4915.5	5665.3	5896.1	6036.7	3631.3	6652.7	7291.4	4615.3	3640	4583.4	5320	5077.1	6440.2	5635.3	3128	5193.8	4976	3931.8	4575.1	5111.8	5441.1	6041.2	4861	6461.4	3710	5066
KEAP1	1448.7	996.7	1140.2	1341.6	1070.2	573.8	5148.6	2679.8	1217.5	614.4	1108	2196.5	2466.4	733	588.9	1015.8	877.8	569.2	1600.7	539.6	916.6	1724.5	1039.4	901.6	801.2	603.4	669.8	1622.5	630.6	756.4	2339.3	1452.3	1181.2	956.3	1063.3	792.2	842.4	647.2	488.9	1803.6	1566	3441.5	957.3	2399.3	1880.6	757.4	740.4	1472.3	1213.4
KIF23	8897.1	1566.8	1410.7	1643.8	908.2	1298.4	1109.7	3375.7	1873.4	1170	830.6	5285.3	24331.5	2077	1077.7	2699.2	1717.6	1080.8	2198.9	699.6	711	902.5	520.7	1805.2	1838.1	830.3	1043.1	3503	2975.5	1270.6	5152.2	5681.1	1455.8	2176.6	1358.6	1685.8	2365.9	4661.2	1317.9	2292.7	3309.5	3475.7	1077.7	3754.9	3353.7	1969.2	739.4	5331.1	3754.8
KIR2DL4	18311.1	6097.8	5346.4	6229.9	1976	1745.8	1789.9	10146.6	7097.8	6592.5	2146.8	10051.5	30676.7	9323.4	6113.6	6705.3	5210.2	4743.9	11406.2	2320.9	3705.8	3538.2	5371.1	6261.2	6607.4	2081	3099.9	15385.1	8726.6	4969.6	24212.7	13021.2	2494.4	8313.6	3906.5	3304.6	6920.1	11991.9	5267.5	8460.1	15046.1	28127.4	4067.4	13040.9	10199.4	1003.9	1692.2	11796.5	8863.9
KIR3DL2	171.6	156.7	220.1	447.8	124	188.9	243.8	130.4	309.6	142.1	1395.1	169.8	147.9	185	231.6	290.3	218.8	223.3	159.3	222.6	203.6	148.6	213.7	556	186.9	259.4	290.2	106.7	173.9	412.5	125.6	165.1	37143	359.2	144.3	279.1	152.1	195.1	512.3	220.9	188.3	204.8	152.2	111	156.9	193.3	172.5	144	154.7
KIR3DS1	264.2	247.4	250.9	363.5	189.4	190.4	253.8	194.1	275	214.7	294.7	203.3	235.6	256.6	248.2	237.2	601.2	213	248.9	257.7	194.8	267.9	209.6	196.2	196	265.2	249.8	261.9	236.3	331.3	300.4	280.2	1131.7	440.9	324.7	269.6	199.9	444.1	746.1	395.1	264	240.9	208.1	256.5	254.7	200.5	230.4	248.1	231.5
KIRREL3	336.2	278.1	571	407.9	525.4	323.6	326.8	432	591.7	893.2	421.6	356.9	352.6	500.1	603.5	306.9	350.9	339.8	286.4	377.9	313	542	3021.7	293.9	326.4	270.1	332.1	366.6	634.5	299.1	384.5	305.1	275.8	269.7	314.4	258.2	325.4	348.5	334.6	309.5	270.6	311.5	393.5	360.9	948.1	438	379	318.2	301.5
KIT	5908.8	4693.1	6292.8	7769.1	6728.5	4974.7	6213.8	4327.1	10041.1	6237.1	6361.1	4187.7	6644.4	5792.5	5604.2	7083.7	4643.6	5509.3	5494.7	7045.7	5831	7356.9	4314.1	7113	7215.2	9367.4	8019.9	3570.6	11837.4	12086.1	5049.1	5038.5	6323.7	6365.8	8825.4	7591	8493.1	4828.6	4141.8	3727	6664.6	8694.5	5551.8	5468.1	8166.5	4295.2	4975.2	3276	4428
KLK3	1593.1	1070.6	528.8	367	230.1	327.8	458.1	425.7	338.4	14676.5	402.4	573.7	1892.6	406.4	527	875.3	455.6	493.8	424.5	331.4	289.6	320.2	332.6	518.7	490.3	455.6	423.7	246.2	563.5	283.3	160.4	1102.1	695.2	752.2	402.5	437.2	766.9	595.9	873.2	515.9	893.8	1826	273	348.4	390.4	512.1	581.3	1284.5	839.8
KLK4	199.6	227.3	231.3	217.4	206.7	377.5	366.8	234.1	270.1	229.8	209.5	182.9	213.1	343.5	280.8	455.7	218.6	477.1	250.3	348.3	296.2	415	324.4	297.8	174	374.9	426.2	892	277.3	11017.4	250	218.9	192.3	213	219.8	325.5	209.1	257.1	370.7	470.5	241.8	182.6	239.3	207.7	219.8	305.8	294.3	253.5	267.2
KLK5	77.4	98.5	80.3	139.8	95.2	116.8	116.3	134.6	96.2	101.9	177.5	75.9	75.9	90.7	121.6	108.3	73.2	124.8	131	103.5	94.8	147.8	112.3	106.8	94.7	133.1	126.9	80.4	80.7	101.5	68.9	90	93.8	87.2	162.2	120.1	600	75.7	117.5	193.7	84.9	232.1	604.2	83.4	108.4	105.3	93.4	89.7	99.9
KLK6	1285.2	2931.8	3432.1	2369.9	2560.5	2544	2706.4	2164.5	2472	3316.6	2441.8	7471.9	2158.6	2300.8	3047.5	2334.6	2295.8	3637.6	2337.6	2943.4	2693.3	2894.3	2910.5	3774.2	2633.5	2887.7	2673.7	2342.1	3642.9	2990.5	2309.1	2608.8	2246.8	2177.6	2925.2	2519.1	3676.8	2721.2	2833.7	1873.7	3630.3	2104.9	2469.7	4320.4	2068.7	2210.4	3096.4	1833	2196.3
KLK7	3698.8	9228.6	7651.5	2722.8	4321.8	13578.9	925	4433.4	760.9	34466.4	1006.2	4525.9	13769	1110.8	5563.6	5541	3119.7	774.9	77967.1	18120.3	695.6	10871.8	2028.1	1350.9	9078.2	3401.2	11874.6	20040.6	36611	4203.1	4020.3	5227.2	18249	17963.5	5206	29657.9	5684.6	24714.5	10424	14940.1	2331.2	14948.8	4110	4923.4	4841.8	22659.7	2060.1	5596.1	4504.8
KLK8	32992.8	55317.8	23988.9	58506.8	48513.4	90501.2	23857.9	27210.4	19857.6	86751.6	21982.7	53657.4	37666.2	28597.9	68091.3	100223	134796	30201.9	80300.6	93246.7	68408.7	70225.3	40968.8	19021.8	103223	44415.7	47715.3	94597.9	68079	76885.8	44166.5	67900.4	122594	56803.8	95522.3	97836.4	45004.1	35788.5	32178.7	65803.1	30341.5	70252.5	39994.8	54097	44903	135759	41283	96262	34230.5
KLK11	60501	40956.6	83129.9	112690	68666.2	144366	89498.6	70497.8	45329.1	120018	64810.7	89760.3	79072.2	38650.8	79730.5	138616	101530	47310.6	131170	63945.9	56339.3	96981	54965.8	69845.4	143754	92925.7	105327	122737	115828	128296	37600.7	59035.9	116302	102130	87270.9	98131.9	82091.9	46696.7	28490.9	67111.8	43535.3	65995.9	78981.9	84123.1	113722	125449	20258.8	49281.2	70191.2
KLK12	1627.8	3634.1	3413.5	2820.2	4292	3901	6585.4	2205.3	3898.4	4240.4	3497.7	3372.2	1595.1	2555.7	2732.1	2998.6	2225.1	3601.5	3477.5	4113	4140	4767.6	2511.5	3588.9	3959.8	5257.7	4535.5	1678.3	4307	3445.9	2758.5	1643.9	3417.6	2994.6	3485.2	3468.8	2398.7	2396.9	2211.4	1675.5	2680	3145.4	3088.2	2429.4	3231.3	3774.3	4710.2	1293.3	3342.7
KLK13	1699.2	4384.7	2532.2	2914.7	1559.1	5254.9	3684.8	1705.8	1332.3	6023.5	1846.6	2721.5	4392.2	1324.5	2693.9	2442.9	2053.9	2498.6	2078.4	2340.9	1474.4	2966.4	1021.8	2955	8138	7211.2	3018.1	5145.5	2506.6	2824.6	2534	2511.2	5331.6	2671.1	3296.8	1920.9	3088.1	5508.7	1943.2	1211.8	2671	2035.5	2500	2798.3	1304.7	3007.5	2048.7	1953	2405.5
KLK14	4794.9	9103.7	10141.8	5735.7	6675.9	8559.9	5326.4	5085.3	11116.5	6987.7	6294.4	5786	6812.4	8584.1	7947.4	6265.8	4508.1	7019.4	12614	9983.3	10766.9	7334.8	8933.1	8278.9	8142.3	10671.2	11871.5	6860.6	13137.8	8320.9	7498.4	8132.3	6332.2	7768.7	6626	8922.8	5090.6	10595.7	10769.8	7216.8	8665.6	12097.5	7105.5	8614.9	6893.5	5072.7	7407.6	5946.4	6162.9
KLKB1	9504	6009.1	9970.4	8208.8	6855.1	8223.8	7087.1	4220.2	8822.1	7014.6	7273.2	7645.8	8640.4	7906	6575.7	10329.3	6973.4	5077.4	6753.2	8205.3	5236.6	9151.9	5048.8	9996.7	9784.3	7853.8	6897.2	7251.9	6271.5	10567.9	10079.4	8557.1	9756.5	9263.8	8126	9469.2	6639	4157.7	6677.6	8050.6	6146.3	8992.4	9332	8388	10612.4	6606.1	6808.8	6960.2	7670.6
KLRF1	163.7	244.1	209	216	201.9	187.8	268.9	177.7	216.1	175.5	375.8	153.8	149.3	4931.7	236.8	177.2	335.9	233.8	203.8	217.5	204	199.4	285.7	252.3	202.7	473.4	244.8	173.2	203.3	309.2	298.8	181.7	465.5	970	202.4	222	168.9	295.2	813.3	205.9	181.5	248.3	205.4	184	205.1	196.3	218.7	148	176.2
KLRK1	762.9	452	559.1	376.4	401	452.5	467.4	473.9	546.5	407.1	997.3	479.5	640.7	747.6	460	582.5	419.8	553.1	558.5	515.9	525	355	434.3	426.1	403.4	577.1	572.2	595.8	484.3	722.2	674	490.2	1031.4	530.6	414.5	571.3	503.3	723.6	795.1	511.4	734.8	849.1	428.2	496.7	442.6	502.9	427.6	447.7	933
KNG1	9169.8	8628.4	9562.8	9482.7	9630.6	9154.4	10685.8	7004.8	10946.3	7858.2	8578.8	6753	9120	9032.5	10485.4	9981.9	7243.2	8349.4	8457	9633.4	7671.7	9050.5	5298.9	8105.8	10328.9	10340	6032.3	8427.1	6654.5	12387.6	6489.5	6763	9326.1	9334.2	9462.1	10267.2	7516.4	6456.8	8586.6	7476.3	6791.8	8921.7	9135.2	7266.3	11146.7	8610	7571.5	8771.9	10047.8
KPNA2	375.1	967.5	451.6	806.1	559.3	581.3	335.6	1142.4	991	705.5	536.4	2638.9	617.2	869.8	569.1	351.7	416.2	552.6	2631.6	478.1	719.3	470.9	637.6	647.7	831.5	330.1	357.1	1579.8	814.2	767.8	622.8	1613.3	319.5	581.5	525.8	618.7	297.7	3075	449.4	320.3	845.1	956.2	626.2	2487.9	761.7	719.3	552.6	318.4	633.6
KPNB1	83706.5	34889.7	60559.7	32619.2	12258.6	11628.7	22914.1	67989.7	44611.9	41306.4	9907.7	64168	75325.6	24650.7	53876.3	49984.2	36151.2	21520.9	53638.7	16115.3	19013.3	24535.7	37451.8	44275.5	25118.1	19110.7	21214.4	75645	41710.7	39883.5	72802.7	90384.8	13627.2	46911.5	42435.1	23340.2	66686.5	57041.7	43250.1	35644.6	70330.5	74150.9	25857.1	85675.7	53452.8	11716.1	11912.9	74619.6	40739.3
KRAS	468.6	516	452.8	578.6	643.9	552.8	497.5	377.7	322.5	582.7	720.1	291.2	443.4	402.2	577.9	627.1	356.6	471.2	441.5	514.7	475.1	668.3	569.1	531.1	611.1	615.2	515.3	306.3	479.9	771.2	425.8	348.4	953.7	805.9	607.6	529.6	371.8	301.6	769.5	437	371.2	450.4	492.7	415.8	520.4	501.4	531.3	337.6	720.5
KREMEN2	10303.5	4754.8	6652.6	3164.6	2218.4	3795.6	4856.3	5419.7	7385.1	6221.5	1563.4	9626.7	8184.7	7817.5	6863.8	4276.6	5156.6	7661.5	7719.3	5039.6	3616.3	3615.9	4635.6	5060.8	3110.9	5424	6170.8	8826.7	6883.5	5202.1	11250.7	8761.4	2617.5	4716.7	4029.7	4873.6	6014.4	12382.5	5225.8	7460.4	9424	7529.6	3026.5	9770.1	5938.6	2629.7	2943.1	8061.5	5947.8
KRT18	1233.7	672.4	827.1	604.7	518.3	432.9	542	718.1	958.6	757.8	430.7	1061.3	1202.5	831.9	693.3	671.2	852.1	661.1	890.2	496.4	471	576.2	343.1	579.7	585.6	628.6	620.8	1160.4	817.9	815.3	1489	1061.9	568.4	600.3	621.7	621.7	699.3	1447.9	1082.4	1164.1	1142.4	1086.3	597	1174.5	879.6	535	442	1040	837.7
KYNU	7079.6	1846.3	6399.3	1326.4	686.2	1037.3	2262.8	2072.4	780.4	3684.7	838.8	1553.3	5280.9	1326.4	2632.1	5694.9	1443	1134.3	2366.8	1575.8	1239.2	3062.1	3807.4	5426.7	820.8	1484.9	1459.2	5266.7	3097.1	2671.8	5012.6	13153.7	818.8	3574	2702.5	1427.7	1108.7	2516	1928.8	1909.2	5346.8	3674.5	1618.2	966.2	5710.2	884.1	738.6	20692.2	3693.5
L1CAM	192	908.8	150.9	665.3	210.5	944.8	262.8	378.1	560	1889.3	852.9	1195.2	279.6	472.5	194.3	403.2	1958.8	1803.1	250.6	450	1163.9	353.6	455.2	217.6	445.9	190.2	150.1	306.2	192.5	520.8	176.8	322.2	579.3	205.6	601.4	330.1	397.5	227.3	249.7	840.6	279.1	212.3	306.7	2807.5	324.6	530.4	840.5	226.3	331.8
LAG3	11263.6	14797.6	7759.7	5892.3	5397.4	6810.5	6973.2	8031.5	1923.8	10217.9	4667.2	1797.1	2712.7	7819.9	4594.4	8024.4	8157.7	1891.1	5901.9	2630.6	2456.9	9875.2	2672.9	3780.7	13190.1	2575.9	1714.6	5174	1906.3	7720.6	2731.4	6342.1	12719.6	7260	7378.3	18312.9	11372.7	5649.3	2462.7	3700.4	2329.7	6360.3	4853.4	3490.5	5538.3	9517.9	2937.8	10956	6720.3
LAMA1	12287.6	20240.7	17046.3	19576.8	29354	19614.1	12455.3	33615.3	18736.4	29021.9	24082.3	11635.1	12444.5	17510.3	17825.7	14062.5	31814.9	26414	8735.4	25131.2	16605.4	20600.2	11874.4	11771.2	21837.4	13847.1	18172	12182.6	18481.6	21027.2	19389.5	6705.7	14493.9	13367.1	16570.5	16347.8	30363.6	13533.3	10707.6	18534.2	11428.1	12095.7	17752.1	18586.1	13463.6	19741.9	31663.1	14802.9	13039.5
LAYN	5905.3	9492.6	6119	16406.3	13207.6	9135.5	7320.9	17800	9440.5	13456.1	14207.6	11820.2	4410.8	7236.2	7804.6	4449.3	10232.4	11938.6	5977.1	10685.3	10999.6	9837.7	6764.1	7732.3	10385.1	6063.1	5818	7477.2	5217.4	9628.5	4297.1	3958.8	12809	5784.3	12474.4	6488.8	6344.3	4001.4	9081.7	7132.6	6255.8	4851.4	13284.3	8376.8	4846.7	12376.4	14882.9	4707	7029
LBP	61818.1	86567.9	59946.5	85282.7	103556	78446	82897.9	120191	57494.7	97347.4	94661.3	70771.7	77712.6	85833.1	70996.7	110934	81656.4	111663	74474.8	86204.9	112231	86093.7	80853.5	75422	86566	146914	124668	80383.2	102372	82767.4	114376	91224.3	74520	82730.1	106724	64825.1	87119.8	67623.9	98547.5	65638.5	75503.7	63654.1	102962	98481	88836.4	95658.2	99840.9	106241	99570.6
LCK	491.8	399.5	591.1	411	210.6	469.8	516.3	288.2	337.3	283.9	291.5	269.8	372.1	428	405.3	451.3	568	511.1	451.5	397.9	345.2	337.1	494.2	599.1	346.7	434.4	589.5	288.5	431	358.6	525	470.7	369.5	530.4	422.9	365.2	594.4	558.9	521.8	375.4	522.3	432	356.6	388.8	321.8	284.1	399.7	759.5	658.9
LCMT1	3638.2	3190.6	2416.9	2364.6	2892	2390	2427.9	3414.3	3260	2539.1	2638	4211.2	5775.9	2902.1	1865.5	2928	3144.3	2845.1	2915.4	2560.5	2971.5	2392.5	2529	2600.6	2800.5	2891.6	2880.1	4478.1	3209.6	1859.8	4113.3	6011.8	2020	2317.7	2595.2	1988.9	2625.5	3566	1989.6	2652.3	3313	4847.7	3706.3	3494.5	3189.2	2239.3	2980.3	5683	3271.5
LCN2	157119	154045	73993.8	65078.8	286408	200216	99439.7	118183	37239.8	175843	53041.4	106852	95231	91741.6	122084	117341	223152	55768.7	76401.5	157101	143389	95127.2	108752	50625	177082	70754.3	93179.9	185424	200921	105807	109208	127460	242803	81555.9	213893	143361	95971.8	146550	68734.3	67886.7	61949.5	64413.2	184255	161037	65874.7	242179	186808	159014	98101.6
LCORL	112.7	140.9	127.9	156.1	131.8	162.8	185.5	152.9	153.9	142.3	123.2	126.7	129.4	147.6	176.4	150.1	133.4	179.6	175.3	150.5	149.2	203	139.3	163.9	154	163.9	169.7	126.8	170.3	145.2	125.4	135.2	126.9	124.4	144.7	155.4	120.8	163	232.5	136.4	155.6	153.1	160.1	222.8	149.8	145	134.2	125.4	129.2
LDHB	2005.7	1172.2	2332.7	741.3	537.7	769.4	1520.2	1542.9	1293	2517.7	820	6099	2288.2	2301.8	6175.4	1061.9	1847.8	2530.8	1917.5	2094.6	818.4	984.9	1802.3	2369.8	808.6	857.6	1124.8	1412.6	1998.6	1128.5	2879.2	2396.2	666	1311.7	1299.8	1217.7	2846.8	2439.3	12421.4	1550.5	2736.9	2449.9	831.2	4297.4	1501.9	1357.2	890.3	1827.1	1631.7
LDLR	46.8	76.9	70	91.8	79.9	107.9	70.7	161.9	67.3	76.6	162.3	52.2	47.4	74	162	74.4	66.7	82.9	70.5	77.9	78	80.5	100.6	73.4	71.3	93.8	105	55.4	68.3	168.4	53.3	68.2	222.2	197.7	74.3	96.7	52.7	49.8	214.8	89.7	65.1	59.2	88.5	59.3	75.3	75.4	70.1	77.9	76.7
LEP	1781.3	3356.9	2721.8	6080.5	4437.8	3039.4	1387.8	2143	1987.3	8832.2	1994.2	5961.6	2844.9	2169.6	2311.8	3499.9	6135.8	6331.5	1487.3	1201.1	1669.6	15485.4	6952.8	5446.5	1083.4	1449.1	3807	2669.5	1702.2	3845.3	3310.6	4863.1	3860	2320.8	5286	9017.5	665.5	988.9	1378.9	7063.8	3834.9	4540.6	6282.2	1858.4	9945.7	1570.2	5697.4	1055.9	2715.2
LEPR	987.8	903.7	1090.2	710.1	941.3	816.6	616.4	999.9	1161.6	1315	1714.5	714.8	871.8	597.7	1006.7	1167.1	922.2	505.1	670.9	651.5	552.3	852.7	1065.6	171.6	1272.6	812.2	1493.9	995.5	1144.1	2015.9	908.1	879.6	1059.5	1209.9	118.4	934.3	1232.8	532.6	946.3	814.7	733.9	940.6	1133.6	892.4	1296.5	1030.6	773.1	1224.7	1017.8
LGALS2	6759	2680.3	1907.5	1568.7	766.7	947.1	870.3	1922	4821.8	945.9	3135.4	768.5	3121.6	861	746.2	3981.9	1036.3	666.9	1928.9	904.7	652.8	1487.1	939.7	1200.8	1590.3	1046.6	738.3	3963.7	673	1479.7	2731.5	7408.5	6039.8	3363.5	1630.3	1238.7	1900.1	1399.3	773	734.5	1979.4	2337.2	882.9	597.1	3570.5	995.5	605.1	7306.6	1646.9
LGALS3	25163.5	18234.1	22370.3	27851.6	21014.6	17243	21690.2	18313	24929.6	26081.4	17167	51012.4	26578.8	18436	21898.8	20210	34967.1	24356.5	19592.4	25951.1	15869	22368.7	18681.1	23838.6	12180.6	19651	17964.4	28853.5	16076.6	20590.9	29272.9	26231.6	19691.9	20547.3	16778.3	17249.8	14873.3	26209.6	34040.8	18103.7	23701.2	21179.5	13594.7	40452.2	17791.8	16238.4	15106.4	23917.6	21611.1
LGALS3BP	1315.1	1475.5	1214.7	1913.8	2093.6	2130.4	884.1	1465.7	1025.2	1876	1827.6	981.7	1058.1	1797.4	1214	842.7	2471.8	2180.1	1787	1226.8	2208.4	1997	1884.9	1343.1	2483.3	871.3	1319.4	1488	1315.9	2999.5	919.1	1122.4	2512.4	1321.9	1353.4	1835.8	1693.8	836.2	1822.4	1805.7	974.3	1103.7	2141.3	2015.3	1174.7	2016.4	2499.5	1970.5	1247.7
LGALS4	994.6	517.9	616.9	415.9	359.2	486.6	524.1	492.1	667.3	602.2	286.4	747.5	905.2	623.3	604	539.3	475.8	709.6	657.8	532.2	443.1	390.4	451.4	718.1	404.4	587.4	645.4	721	661.6	429.7	886.5	751	377.7	496.6	461.8	566.4	586.7	1040.4	680.8	637.8	812.7	757.2	408.2	821.8	620	428.1	427.9	792.1	586.9
LGALS7	717.6	941.9	736.9	721.8	711.2	996.7	764.4	890.7	952.4	619.3	1101.7	688.7	718.2	1016.1	747.8	574.2	1061.4	850.7	833.3	972.4	1016.9	1064	803.8	894.1	997.9	932.9	1060.1	1002.4	811.2	689.9	754.2	988.5	850.6	1143.2	808.6	815.8	515.2	1171	873.1	657	1004.8	816.9	1007.8	896.4	663	789.1	1035.9	794.1	695.4
LGALS8	295	200.6	225.2	355.8	294.4	250.8	257.9	267.7	243.1	291.2	444.7	172.8	213.2	211.4	197.7	378.1	340	207.2	210	206.1	211.3	272.2	195.1	215.3	309.5	233.6	242.1	264	218	391.5	197	362.9	772.2	372.6	265.2	241.1	242.3	210.7	274.7	475.4	211.9	238.9	274.9	221.3	300.1	276.3	235.9	284.1	262.5
LGALS9	2033.7	2688.4	2810.7	2723.7	15849.3	2341.5	1915.3	2957.8	2089.3	2660.3	4014.2	7046.3	2897.4	1921.2	4193.4	2788.8	2786.9	1675.1	2155.7	2222.9	2903.3	2724.7	2281.5	1979.9	2596.9	2435	1413.5	3695.3	1535.7	2191.1	4311.2	2828.9	2464.1	2546.5	2361.9	2855.2	3703	2069.5	3337	2506.4	2451.5	2444.8	2349.3	3218.6	1957.1	2880.6	2366.2	3372.5	2964.3
LGMN	5665.7	5966.1	6874.4	10457.6	13686.6	11226.5	4494.1	6244.7	6058.7	5420.7	3181.1	13129.4	9644.4	6262.9	11988.9	12537.3	6575.1	6873.7	7819.6	8805.7	6635.4	6813	7661.4	6635	5963.9	8111	8102.7	5337.6	8080.4	9485.8	5842.9	5576.9	4507.6	8551.6	5289	7938.6	7560.2	5475.5	9835	5622.8	5389.3	8862.4	5511.8	10435.7	7207	4594.4	8890.7	4819.3	5944
LHB	3408	2014.1	1747.8	439.7	1319.7	1582.1	671.3	1276.9	1968.3	2170.9	426.7	2074.3	2550.8	2063.7	1575.3	2322.9	3496.2	1631.4	2775.3	826.5	1004	551.7	1708.2	1862.4	2027.1	807.1	938.6	1603.5	2431	2293.6	2416.3	2369.7	1320.4	2148.7	2964.3	2004.9	2415.3	3421.8	2116.1	1643.4	2133.3	2193.9	684	1837.3	1055.7	2090.6	493.5	1922.9	2095.2
LIFR	575.7	556.7	1027.6	751.7	734.1	599.9	598.6	647.5	564.1	746.6	492.5	347.8	483.3	339.3	441.2	953.6	676.3	522.7	692.3	432.1	394.3	782	730.3	614.1	815.7	527	478.5	456.6	501.2	1276.3	493.6	606.8	655.4	996	1378.2	745.3	802.8	389.7	339.9	417.2	421.7	581	575.8	498.5	1020.9	591.7	549.4	981.4	581.8
LILRB1	4430.2	6233.8	5466.4	10273.9	7145.1	7449.7	7751	6787.2	2947.4	7577.3	9827.2	9562.2	5200.5	6810.7	7876.9	4676.3	12598.3	7846	3130.4	2875.1	8888.4	9013.2	2257.1	5781.5	10750.3	7154.3	8141.4	6246.5	5996.1	10318.5	7534.1	3163.7	10222.7	5554.8	4475.2	5656.2	10109.8	5386.4	5936.6	4685.2	7162.3	4710.8	8085.4	2100.6	2072.6	8171.6	6797.1	5114.2	5538.5
LILRB2	7641.6	15608.4	12242.6	21624.6	16897.9	16574.4	18189.4	15024.6	15698.2	17293.5	28621.4	15799.2	14452.4	15858.3	14305.5	10990.1	31341.7	15905.3	15786.2	11014	13327.1	21071.3	12487	14458.2	13514.3	12724.8	8196.3	9215	7667.8	26882	18588.5	7949.7	15359	12971.6	15705.1	13943.8	17664.3	14211.2	11502.9	9715.1	9985.7	7140.7	16604.7	6998.2	9042.1	16913.6	15293.5	14800.7	10933.5
LIN7B	924.3	579.5	839.4	452.8	433.6	456.1	514.7	882.5	730.4	763	485.7	2140	923.2	662.3	1119.2	604.4	758.3	573.9	726.2	720.5	504.5	410.8	757.5	700.5	512.3	392.7	620.8	1099.1	987.1	473.3	1300.1	1484.7	527.8	631.8	593.4	439.5	829.2	2067.6	611.3	918.1	970.9	832	461.2	1020	981.6	404.8	478.3	1122.4	645.5
LMAN2	4433.6	7443.2	5242.7	6535.8	13796.1	14867.1	10590.5	9829.4	11079.3	9555.8	7829	2417.4	4102.4	8332.4	9957.8	8924	6644.2	7176.5	11625.5	12962.8	13748.1	8967.9	11413.6	6674.6	9155.2	7029.9	9964.5	5967.3	8942.5	11475.2	11331.7	4379.9	7345.4	9846.6	10371.6	7548.6	3464.6	8117.4	4470.8	8876.9	8081.6	7830.7	11226.3	8852.5	11832.3	4952.8	8317.1	4297.2	5793.1
LMNB1	1822.9	738.3	937.7	647.8	543.9	528.4	1583.4	764.1	949.5	1042.4	383.3	1193.8	1517.5	853.3	933.1	737.6	1272.9	861.9	961.4	741.3	638.3	514.4	782.1	750.2	544.8	712.5	768.5	1178.8	927	587.5	1651.2	1185.9	490.8	643.1	631.3	722.9	919.3	1635.1	952.5	1000.4	1228.5	1091.2	525.6	1170.8	941.3	575	530.6	1290.1	912.2
LPO	3309.8	1734.6	3667.2	1654.2	28778	5296.2	1424.9	2185.2	996.3	36000.2	865.4	2467.1	611.5	2476	11050.8	13730.7	2126.1	2715.4	535.1	6198.8	3322.7	3221.6	2399.6	1146.1	4644	1517.5	2465.6	1214	1619.5	1336.7	6224.4	6185.3	63003.4	2388.2	25477.2	835.7	1350.7	486.1	2454.9	3240.4	711	789.6	1402.7	4220.2	849.7	8287.8	2068.2	1073.5	2026.7
LRIG3	366.5	8354	13925.8	5386.9	6672.9	11639.7	5872.4	3223.5	15023.6	4289.6	7255.9	1986.8	260.1	7445.8	3625.3	2034.9	4475.5	4524.4	9157.6	10820.3	13364.2	19372.9	11011.3	11956.6	14695.4	16400.8	20011.3	4253	11963.8	7996.8	2827	1647.7	8375	5263.2	9510.3	10731.8	2439.4	6200.2	3905.9	1880.1	3908.5	1746.1	6256.5	7389.5	2227.8	9562.9	11817.6	963	4273.9
LRP1	1654	4104.2	3308	8754.9	10339.7	6033.5	3959.8	4746	6098.7	5216.4	8520.9	7765.5	2440.6	4318.5	3503.7	3215.7	5184	5536.6	3109.6	4867	7364.5	6759.2	3358.5	2280.1	6014.6	2477.2	3900.5	4166.5	3179	5412.3	3315	2610	7066.6	3918.9	5141.9	4616.9	4388.6	1946.9	3207.5	8504	2958.1	2889.8	5736.2	3866.9	4056.3	6650.3	7618.5	3695.1	3518.1
LRP1B	9216.1	15931	20807.6	27363.1	14969.9	18254.2	14738.9	15739.5	26991.6	21048.9	24104.6	19958.7	20980.9	12457.3	19132.7	16994.5	19265.6	18408	19777.2	23276.3	17841.1	22406.5	15674.7	10292.1	14056.8	9246.7	12028.3	20809.7	21493	25709.1	27061	9496.9	15955.5	23507.7	18243.2	15059.3	19949.1	14942.1	12670	14951.4	19179.2	16922.4	16161.6	18297.1	8525.8	16496.2	14181.7	17605.2	13876.2
LRP8	4124.7	4118.5	3182.3	4115.6	3276.4	7837	4765.9	2092.4	2007	6512.2	2557	3981.7	2537.9	5589.5	5581.1	4079.6	3311.6	3355.8	2827.8	4204.6	5986.9	4461.6	10879.5	1762.3	4441.9	2716	3360.8	11288.9	3471.9	4287.5	9809.3	3271.7	6181.9	2493.6	4515	10047	6563.2	2192.4	2626.5	10572.8	1566.4	1913.7	1997.8	2755.4	2586.3	8517.5	5488.2	2013.9	2842
LRPAP1	1276.7	3220.8	5940.4	1288.9	1172.9	1480.9	3694.1	2329.1	2876	1996.6	1443.8	3700.1	932.8	2202.6	4296.2	1215.8	1761	5588.4	3214.7	4887.5	3067.1	1849.4	6989.4	4883.7	1280.1	1627.3	3857	2669.8	7081.9	1304.4	3897.3	3619.3	2265.7	2878.1	2089.9	3446.6	2255.1	8364.4	7606	5164.9	4284.5	1990.7	2022.6	3202.7	1820.4	1976.2	2479.1	1491.6	1713
LRRK2	2267.4	2601.1	2530.2	2048.2	2308.4	2392.6	1776.4	2734.9	2626.5	2053.8	2173	1889.9	2714.3	2415.9	2543.5	2323.5	2230.2	2495.6	3013.1	2442.9	3199.5	2533.4	2314.2	2592.6	2409.4	2538.1	2924.2	3221.4	2515.8	2051.9	3275.2	3065.1	2332.8	2308.4	2009.7	2160.8	1786.5	3429.6	2536.2	2387.9	2991.8	2963.2	2585.2	2652.6	2550.6	1725.2	2399.7	3153.3	2071.8
LRRTM1	72	96.8	99.8	70.1	69.5	214	305.1	93.7	88.9	115.4	70.4	72.2	76.7	221.3	264.6	74.8	580	381.3	86.2	166.6	115.4	73.7	191.8	183.5	72.5	164	193.9	53.7	111.3	92.1	86.9	63.8	86.4	118.8	142.1	119.4	136.9	87.5	154.7	221.8	127.1	59.1	140.4	85.3	70.2	144.3	170	59.4	71.2
LRRTM3	128.2	158.6	145.8	176.6	185	225.4	362	165.7	176	171.9	188.3	117.2	135.1	183.4	171.9	176.2	170.8	269.5	157.5	207.5	202.5	177.7	240.5	190	167.5	237.9	248.5	141.9	166	174.3	119.8	141	157.3	142.4	198.8	202.6	273.8	104.3	166.4	163.4	130.2	142.2	281.9	129.6	175.4	178.6	194.2	156.9	151.5
LSAMP	1048.3	2166.2	1510.8	2464	3165.9	2328.6	2305.1	1822.1	1804.3	1726.1	2839	1485.7	1224.9	2558.9	1444.6	1706.7	1801.6	2135.1	1424.7	1999	1731.5	2230	2122.2	2085.1	2625.3	1994.1	2105.5	1944.5	1561.6	2367.5	864	1127.5	2592.1	1350.6	2118.9	1711.8	1796.2	1359.8	908.3	1412.9	1938.8	1488.5	2772.7	1594.5	1547	1914.5	3216.4	1207.1	2438.6
LTA4H	6197.9	26900.4	15735.4	21961.2	24841.3	27450.7	19148.6	11983	20233.7	53768.8	39199.6	26240.3	3813.3	19253.1	32079.5	4973.3	15678.5	47520.9	15245	36242.7	36191.1	28363.7	18834.7	21267.8	141377	26886.9	27999.6	143244	6541.5	7091.5	45164.2	32226	112148	9230.1	17977	10489.3	9740	110644	18776	12878	8472.7	3921.6	14317.1	14943.1	8952.6	18915.8	18013	24137.2	12307.2
LTBP4	3312.1	4796.2	2555.1	6466.8	5622.6	3774.6	17117.2	6628.2	3905	4024.5	8143.5	7533	3225.9	5438.3	8414.2	4150.1	9452.4	6328.3	3126.4	5863.8	4128.5	4307	2891.7	3183.8	5191.3	4666.9	5338.5	3362.1	5307.1	3373.4	3296	5556.9	7626.5	2959.3	7508.6	3942.8	4966.4	2036.7	4137.9	8266.9	9105.9	3017.1	4209.8	7223.3	4168	4808.2	6973.4	4904.8	4838.8
LTBR	2130.2	6376.6	5358.4	5293.6	7048	6559.4	5078.1	4340.6	7027	6095.2	5503.8	3460.4	2332.9	4618.7	4637.3	4876.6	5186.2	6167.8	6659.5	6160.8	8637.5	7241	5535.9	5446.3	6204.7	6490.4	6775	3676.3	6743.7	6014.1	4149.9	3356.4	5315.7	4989.3	6294.3	5689	3745.9	4394.4	3500.9	3438.2	3752.6	3883.3	5963.9	4702.9	4704	6008.8	7236	2975.3	4618.4
LTF	11440	16787.9	112001	8907.5	37461	45880.9	71670.2	7220.2	14359.8	18263.7	15462.7	24788.3	18423.4	68203.5	84900.6	89696.4	25216.1	23012	17206.2	48830.4	28817	18096.9	22978	114209	9234.7	28952	97073.7	18327.8	83818	29482.5	115692	59254.7	23443.4	46963.6	38288	20960.1	71213.6	31768	19086.7	100356	104531	15060.1	16819.3	39024.7	7489.2	81437.6	51265.2	21619.8	51947.1
LUM	1728	2262.7	1585.5	3063.1	3738.8	3317.4	2025	2640.5	2313.8	2545.5	3810.5	3439.8	1814.4	3102	2326.1	2041.7	3274.4	3429.8	2041.2	2972.8	4647.1	2759.2	2984	1938.4	3617.4	1776.3	2203	2835.3	2656	1867	1692.6	1943	3857.2	2095.5	3130.1	2208.2	2245.7	2066.9	2645.1	3242.9	2564	2511.9	2955.4	2713.9	2324.9	3476	4140.1	2670.4	2579.4
LY9	5934.1	8686.6	6813.7	9681.1	17491.4	7519	10693.6	6038.3	5837.2	7957.7	16153.4	9351	5778.7	7859.1	5646	7135.3	10104.3	6322.7	5928.9	4754.8	6275.5	12936.9	8957	6457.8	13113.4	5292.8	3609.6	6793.2	4992.7	7710.8	4993.4	4653.4	10173.3	7206.6	7699	5595.6	10734.7	3368.5	2814.8	5320.6	4245.2	5781.5	9263.1	7538	7776	11803	10991.3	8317	12708.7
LY86	10193.9	7891.3	6732.6	7491.7	7763	6344.1	6409.3	8125.9	7822.7	5723.1	7487.4	7376.7	9384.6	6807.3	6934.5	6754.2	9862.2	7187.5	8557.3	6645.2	8722	7409.6	8439.6	8033.7	7888.3	7957.4	8496.8	10348.6	6989.2	6786.3	9394.6	11045.5	6666.5	6952.1	6520.1	7165.9	6028.3	9975.9	7185.5	6092	8717.9	8936.3	8369.8	7753.9	7691.7	5711.3	7634.1	11087.9	7344.6
LYN	7686.8	1758	2639.8	2189.6	936.8	1329.1	1853.9	3426.7	1140.2	733.2	977.5	1273.2	3672.5	841.9	495	3394.4	1532.8	507.3	1179.7	355.8	1051.4	1652.6	1408.9	3485.5	2499.1	1555.9	1582.3	2379.2	1992.9	1448.4	3938.8	4093.2	1821.9	1948.4	1604.1	1859.1	5921.9	2393.5	493.5	890.5	4168.6	2369.7	1530.2	1287.8	1562.7	551	1379.9	5003.3	2635
LYNB	33029.5	9337.8	14683.1	12005.4	5086.8	6839.7	9396.9	18087.7	5602.5	3518.3	5628.9	6586.3	17111.1	4187.8	2111.5	18727.9	8877.2	1655	5891.7	1548.5	5674.3	8894.3	7407.9	17008.9	13752.6	8307.8	8783.3	11525.1	10162.6	8232.5	19565.5	19613.7	5964.8	10172.8	9442.7	9881.2	31512.2	11361.2	2002.1	4439.9	19767.7	12136.8	8418.5	5891.5	8146.8	2821.2	7806.3	24306.5	13267.5
LYPD3	716.9	668.7	1082.9	1172.1	1455.4	1124.1	1004.6	1239.6	1082.4	1836.4	1402.7	8682.8	584.1	1021.1	884.9	1229.9	852.2	36958.9	1368.6	815.8	1034.9	3426.6	635.1	804.5	2252.1	638.4	718.6	3189.6	653.5	899.9	546.5	1445.4	2899.4	1132.4	1077	723.7	911.4	422.5	642.2	737.2	779.8	1537	841.5	1377.2	672.4	1490	2126.5	499.7	769.4
LYVE1	114.3	132.8	134.1	189.4	527.4	102.8	193.7	158.3	173.4	148.4	232	174.4	202.3	158.5	201.4	127.2	160.4	186.1	162	121.3	165.7	135.4	204.6	209.7	157	161.6	153.6	193.4	170.5	216.6	205.9	199	138.7	110	125	138.4	153.2	260.1	384	185.3	301.1	110.8	197.7	104.9	127.1	116.6	133.9	156	145.9
LYZ	91451.4	99895.3	93446.9	130669	130170	101660	128984	133668	47887.4	98623.6	141734	86368.6	75363.4	80706.9	69334.7	128205	101738	88312.2	81413.9	83629.2	90925.5	95232.9	98052.8	84092	104081	90779.6	93108.4	87231.7	74968.4	97979.8	82718.2	65474.8	102977	97991.2	112568	88448.2	94935.7	64285.4	73937	81429.7	66184.5	75468.1	112153	79629	110961	114968	111645	108156	105039
Lymphotoxin a1/b2	234.7	315.9	242.7	189.9	216.6	341.4	286	257	146.5	227.9	113.7	116.5	131.7	289.9	178.6	265.1	282.4	125.9	162.4	173.9	153.7	319.4	144.8	129.8	251.7	128.8	147.2	177	106	388.8	167.3	246.6	241.8	242.8	229.8	329.6	274.9	155.9	58	100.2	117.9	164.1	203.2	219.4	305.7	217.5	230.4	194.7	340.3
Lymphotoxin a2/b1	1575.4	1628.7	1522.5	1999.8	1283.9	1921.5	1542.3	1285.5	1292.1	1240.3	782.5	751.1	1054.9	1719.7	935	1511.8	1504.9	1128.3	1241.9	1451.6	1306.6	1674.9	1487.9	956.4	1548.5	1402.3	1498.8	1070.7	1146.5	2061.1	1116.7	1353.4	1265.2	1453.4	1407.3	1988.5	1447.8	1003.4	1030.8	748.2	863.8	1437.7	1253.6	1084.1	1636.1	1332.6	1467.3	1148.1	1715
MAP2K1	2463.8	1162.6	1167.7	1027.8	840.5	626.3	750.2	1491.3	2692.2	761.7	740.2	1209.8	2880.1	581.7	568.7	1659.1	1320	558.1	1603	493	1012.3	1015.1	1149.8	1390.7	1034.2	10582.5	794.9	3517.2	1015.7	1068.1	2983.8	5140.2	622.4	1184.8	1074.9	924.7	1697.5	2727.2	677.6	875.4	2045.3	1851	968.7	1146.8	1518.5	607	585.3	4907.6	1413.4
MAP2K2	242.6	1187.8	1319	499.8	735.7	1071.7	366.2	302.5	1793.1	389	571.7	294.5	275	813.5	498.5	215.8	421	667.9	1117.8	3088.8	2436.9	647.6	705.4	1696.1	519.1	2715	958.6	396.2	1043	357.7	258.4	451.3	612.3	332.4	431.8	1816	163.4	1285.1	1459.8	530.5	389.9	276.9	464.2	422.6	252.7	1225.6	850.8	272.4	477
MAP2K3	2856	1056.1	778.4	916.2	860.4	644.1	735.1	774.8	1387.1	598.1	958.5	951.6	2651.1	684.4	554.6	1369.8	636.2	546.3	736.7	631.3	904.7	762.5	579.9	1012.1	728.9	1142.4	716.3	1580.8	822.1	644	1297	2223	1056.4	1299.3	817.7	686.1	1092.4	1026	751	751.7	1386.4	2263.6	955	803.6	980.5	640	843.5	2134.7	1099.3
MAP2K4	9980.2	14075	11259.7	24815.6	12876.5	18803.5	4888.6	9487.2	19976.2	16476.8	7113.3	12230.8	13337.7	6335.3	18870.1	16868.6	7921.5	3393.5	9582.3	9625	3691.3	6355.7	4911.4	8362.3	11923.7	8553.4	8311.6	8127.6	11994.7	10973.6	10003.6	15712.6	15700.4	16618.8	13514.8	10696.8	11469.9	5615.8	6664.6	12766.9	11919.1	20811.4	6874.2	12347	29336	7663.7	9921.4	10697.2	8435.3
MAP3K7	2932.6	1204	1324.2	696.7	795.6	713.3	753.5	958.7	1147.9	814.7	624.5	1443.7	3517.7	1046.7	1112.7	1565.3	10141.7	684.5	1101.6	907.4	913.1	760.1	1091.5	1247.3	1677.3	1067.3	930	916.8	1592.8	810	779.6	2149.9	615.7	1157	897.5	944.4	1368.4	1560.4	2581.6	1747.1	1707.8	3040.6	776	1273	976.3	685.7	730.1	1933.4	1603.1
MAPK1	17263.1	2930.2	6290	2760.3	1138.4	1096.2	1913.8	5110	6654.1	2563.8	2047.6	10231.2	21092.8	1992.1	3409.4	5220.2	2218.8	1037.3	9303	1345.1	1650.2	2646.1	2506.5	4345.8	1865.7	1937.7	2274.1	9958.7	4019.8	3012.9	11824.2	8978.1	4802.4	4709.4	3041	2967.7	5560.9	5683.8	2528.7	4031.9	7531	5883.3	2787.2	3065.8	5616.2	1111.3	1385.7	11001.7	5158
MAPK3	137686	37430.2	49839.5	32357	8343.5	6400.7	19356	34893	79112.3	23542	11049	52910.4	129800	16798.6	14216	65866.7	31825.5	5662.6	46713	6857	14366.8	33011.3	24018.9	53753.5	21771.7	18291.9	17503.8	86082.8	46115.1	34649.1	63247.7	100082	15048.7	59006.7	33129.9	29192	48606.1	40479.3	8581.7	35145.2	64186	79951.8	31880.6	33753.9	66345.6	6471.9	10402.6	119919	62048.1
MAPK8	4675.7	1420.7	1301.8	2030.5	423.1	278.6	662.5	1030.8	1217.5	574.1	483.7	3968.6	7493.2	1380.8	313.6	2838.1	1976	223.8	915.8	210.1	387.9	971.6	743.1	2022.4	1155.7	457.7	424.7	4036.9	1107.8	820.9	1994	3834.6	1513.3	2483	930.2	864.1	2365.9	2089.9	336.6	1353.3	4398.8	5992.6	799.9	1452	1675.9	361.7	658.4	3856.9	2841.4
MAPK9	312.1	384.3	426.1	783	1061.1	624.8	603.5	727.5	462.7	679.9	943.2	457.4	263.4	399.9	475.9	686.2	883.4	425.2	496.7	467.7	583.2	860.8	321.3	572.8	439.5	520.6	448	600.5	404.5	816.8	362.3	541.6	627.8	623.3	654.4	495.1	494.5	358.2	293.3	300.1	311.3	374.8	507.9	466.5	764.1	507.9	609.8	583.8	578.5
MAPK11	443.5	510	376.4	998.3	1642.2	924.1	1229.3	714	535.5	620.1	998.5	684.1	472.3	911.6	399.7	831	802.5	936.5	465.6	684.1	1063.1	603.3	448.7	449.5	1283.1	542.4	529.4	526.1	412.6	633.4	695.1	431.3	1252.1	439.4	668.1	528.4	1234.2	468	715.1	497.4	1052.4	542.4	1054.9	448.7	524.7	622.3	804	531.6	549.9
MAPK12	1563.6	610.4	721.5	584.3	605.6	561.2	589.8	1574.8	1693.2	611.9	776.7	652.2	810.6	729.5	467.4	996.8	607.4	510.1	878.5	556.5	632.9	649.9	1342	706.4	601	487.2	1109.7	1883.1	499.2	854.9	1518.7	1830.3	1427.2	2388	961.2	1051	619.1	626.9	573.9	634.6	1595.3	834.2	869.4	747.9	1136.3	772.9	572.4	1392.4	789.2
MAPK13	1907.1	3243.7	3473.7	4804.9	1589.2	904.6	1937.6	3055.5	3833.3	3223.7	1629.3	7006.4	6582.5	2612.9	1145.6	2566.8	3084.9	1691.9	6609.5	808.2	2812.7	3113.4	1791.4	2864.7	2408.2	2074.1	2872.4	7208.2	4746.9	2671.6	6714.8	5895.2	1580.1	3302.4	3134.2	3274.9	2031.8	5395.8	1191.7	3891	7133.6	6035.9	2836.4	6772.5	4484	1113.1	1218.5	4195.6	5023.9
MAPK14	2280.2	1093.5	1501.3	1138	930.5	882.6	864	1245.8	1495.6	909	984.3	2254.8	3035.8	1419.9	1433.8	1363.3	826.1	851	1436.4	865.4	1021.3	1041.8	1210.3	1275.1	918.5	865.7	1087.5	1902.9	795	1051.8	3247.5	1750.8	934.6	1241.9	1156.1	1154.8	1622.7	1206.5	1603	1043.8	2232.5	1697.7	1169.8	1349.1	1222.1	734.5	821.9	2025.4	1277.7
MAPKAPK2	3396.1	2684.2	2256.1	1290.7	554.5	519.5	881.7	1304	1247.3	700.9	2372.2	3193.3	5413.2	1066.3	474.8	3745.4	854.6	364.9	1419.1	700.6	537.7	1234.2	803.9	2438.7	891.2	2414.8	569.2	1775.6	2117.5	1280.2	682.2	3877.5	2100.7	3820	1083.9	609.3	3274.8	1505.3	747.1	1255.8	3139.8	5227.3	1500	1499.6	963.9	667.2	852.1	3789.7	2738.2
MAPKAPK3	1091.7	322.2	665.4	413.6	179.5	227.6	532.9	329.9	367.2	227.2	289.8	585.2	1615	365.2	299.5	751.8	208.5	191.1	339.6	315.3	284.8	390.1	360.6	625.7	291.6	333.3	275.7	560.1	485	360.6	548.6	865.7	203.8	363.1	372.6	333.3	785.3	658.6	293.3	334.4	1206.9	920	366.5	387.9	396.8	191.6	195	1094.5	720.4
MAPKAPK5	426.9	665.9	609.2	777.3	1014	617.9	563.3	673.8	728.2	478.9	1410.4	625.9	598.2	809.8	583.6	537.5	617.5	724.1	505.6	621.8	740.8	675.9	545.8	699.2	1007.4	692.2	785.5	728.7	597.3	671.1	552.2	682	1752.4	1768	617.7	742.2	457.8	1019.6	899.4	652.2	721.6	833.1	998.5	634.9	764.1	707	896.8	562.6	719.1
MAPT	83.1	96.7	128.6	109	77.8	126.7	144.4	81.8	81.2	90.8	409.2	70.7	72.1	157.7	160.1	106.6	114.3	372.9	156.7	131.2	119.7	93.1	497.3	146.3	90.6	230.9	169.3	116.4	111.6	239.1	118.4	198.3	716.6	487.6	103.6	156.7	88.5	76.5	377.6	125.8	234.8	116.2	119	84.4	151.8	103.1	116.1	66	93.2
MASP1	2513.7	3791.2	3514.3	3297	3180	3256.7	2064.4	2857	4655.7	3394.8	3376.5	2217.4	3395.9	2774.5	2493.8	4029.3	3850	2143.3	5231.5	3111.3	3687.5	4807.4	5911	3303.2	3761.7	2882.3	3393.2	2260.4	4030.8	5759.8	3631	2532.4	2421.3	4127.6	3250	4038.8	3727.7	3454	3090.1	2531.2	2629	4006.2	3481.4	3219.9	4096.7	2343	2870.9	2726.9	2891.8
MATK	385.7	332.3	291.2	240.9	253.9	364.2	375.5	287.4	349.4	252.8	265.7	323.5	414.1	385.7	370.3	290.3	249.3	632.6	273.3	438.3	346.4	315	401.5	362.8	688.5	426.8	561.4	353.4	346.2	262.4	286	321.8	283.4	423.7	274.6	357.3	284.5	331	584.9	389.9	280.3	496.8	307.8	307.6	303.6	278.6	309.6	440.2	339.8
MATN2	40739.3	23151.4	38025	27941.4	23025.3	29740.3	22317.1	23231.3	23016.7	24798.2	28737.6	29273.1	15022	23627.6	27031.1	21234.4	25485.4	20512.9	20447.7	27016.7	23278.8	39605.8	21134.4	19870.4	22493.8	33544.7	28400.5	18421	17936.4	22657.5	34871.5	18504.7	30157.2	25664.7	46896.7	30220.8	30053.2	11726.9	9786.5	50627.3	14941.8	19142.9	20215.7	34933	24465.1	34727.6	29667.3	17251.5	22676.9
MATN3	290.4	453.9	454.5	283	352.2	770	743.4	335.8	487.9	358.4	305	284.3	277.1	622.4	775.8	387.5	318.9	1065.4	491.5	673.1	625.7	541.6	738	655.5	320.5	749.7	878.2	229.6	610.1	350.5	282.3	354	373.7	521.8	473.3	573.9	435	352.6	856.3	632.3	439.4	417.5	475.3	369.7	297.9	499.9	666.2	303.8	311.7
MB	7442.9	6274.7	1596.9	2355.2	2554.1	1918.5	4956.8	3509.7	2815.3	2229.2	5126.7	2589.7	2894.8	3935.8	1485.5	3644.1	4412	5253.3	2919.7	4429.4	3276.9	2758.6	3744.3	2666.4	2264.4	2579.8	1992.8	11938.2	2270.8	1650.1	1787.9	30962.9	2317.8	23799	2919.8	2211.9	2152.7	4222.6	1759.8	3396.5	2291.6	1915.1	3706.1	2344.3	3993.8	6230.3	5386.1	1504.9	2370.3
MBD4	576	530.4	415.8	326.4	253.7	452.6	495.5	313.1	488.3	339.6	215.8	383.6	503.7	504.3	405	349.7	333.1	652.9	488.6	513.7	392	2054.3	387	462.6	269.5	581	683.8	475.3	508.1	275.5	597.7	535.9	377.1	396.7	334	497.8	375.9	694.1	485	436.6	518.9	391.7	316.8	539	471.1	662.9	381.8	498	389.9
MBL2	12504.2	14232.6	10797.4	6377.4	13516.9	10694.9	25183.6	30329.8	20840	8688.9	23138.6	16748.2	12897	8134.7	9664.1	2591.8	11577	22503.5	13452.9	22448.2	4791.1	13058	9979.2	7264.4	14353	34638.1	23103.3	6044.9	25798.5	22422.5	10718.3	3361.8	20651.7	18550.4	29118.8	12380.7	14779.1	16246.8	14317.6	11312.4	18274.3	12216.3	30509.9	6611.7	14453.3	34074.9	9854.9	13149.6	17217
MCL1	7681.9	2985.3	2505.5	2271.5	3111	2278.7	2733.5	3563.9	2262.2	2272.8	3638.9	8559.7	5118.7	3691.8	4452.1	2529.5	3007.6	5502.2	3959.5	2044.8	3060.3	2378	2184.2	4309.8	3428.5	2101.7	2632.7	2669.3	2643.6	2127.8	3852.8	1967.3	2583.3	1857.2	2013.3	2108.3	4186.6	5592.2	3327.2	3522.8	3345.4	3570.6	4188.6	6453.8	2370.6	2121.5	2632.3	2803.4	3336.9
MDH1	74603.5	25216.4	48837	28531.7	10813.7	13462.7	20058.4	40327.1	52364	55083.7	12866.3	116103	51464.3	28794.3	52095.3	34427.9	34423.7	58311.8	59765.4	53009.4	17619.6	22199	39453.5	34477.3	14450.6	26383.6	30707.6	49530.4	54586	22106.7	75111.6	91210	17368.5	44624.7	31754.5	35242.2	43960.9	95105.2	62181.4	45390.3	66999.4	67189.2	19928.7	63530.8	44974	24336.6	12456.9	73634.4	43246.9
MDK	271.6	6449.5	95201.4	934.4	1667.3	8989.2	4341.7	1108.9	11976.8	795.1	1209.4	1268.9	295.8	4784.2	25371.2	552.9	2018.8	2613.5	22723.6	115838	18229	4625.6	4557.3	14016	3339.9	61844.6	31635.9	1055.6	27548.2	2260.9	2031.3	1136.8	4523.7	2388.8	3812.1	42031	8845.5	17151.9	6866.6	3340.9	1579.9	1623.5	1804.9	6002.7	1176.6	2465.3	4728.4	360.3	474.7
MDM2	386.6	223.2	483.8	192.9	177.6	361.7	703.2	222	199.7	704.2	215.8	447.8	827.3	340.2	1044.1	220.1	236.8	613.9	281.4	917.9	217.5	175.3	425.7	564.3	191.7	402.7	462.9	227.8	328	445.7	436.7	293.5	182.1	311.8	314.3	312.7	567.2	870	638.1	521.4	360.2	275.3	201.2	315.7	271.7	266.1	288	283.3	238
MED1	10711.3	29536.7	31930.1	35639	37426.9	48085.7	20651.4	24300.1	49515.7	22447.5	34356.2	20194.1	9451	28502.1	14450.9	25512.4	28591.6	21455.9	25534.6	40783.5	55993	37906.4	26190.1	18924.4	34457	30951.9	36389.6	24188.9	25980.5	42465	11909.6	27639.2	26333.3	23241.3	26384.3	32469.9	17256.4	16018.2	17767.7	25296.9	11704.6	20508	29930.5	20906.8	27069.6	31887.7	43395.1	17456.9	22210.7
MEPE	192.1	347.5	484.8	161.5	142.1	242.4	245	173.4	197.1	165.5	139.7	140.1	214.6	225.7	219.4	243.2	182.3	309.5	179.2	224.9	199.7	147	212.5	212.3	153	241.6	286.8	196.3	188.6	136.6	205.8	201.4	171.8	185	217.7	213.8	154.1	192.9	232	196.9	199.8	224.5	362.9	150.3	179.4	174.1	200	191.2	160.9
MET	3725	6473.4	5587.4	6346.6	6671.4	6579.1	5425.5	4464.7	5055.6	9248.9	4012.5	7788.6	7320.5	2987.8	3973.9	6312.5	5959.3	21860.1	4950.7	6845.4	5495.5	4785.5	4045.7	6584.2	5703.9	6670.8	5775.2	4525.8	4977.8	16412.7	4576.5	4438.9	9685.9	5685.6	8565	7027.9	5413.4	3129.9	9700.8	3283.7	4665.6	4548	5348	7704.1	6251.6	4727.3	5636.7	3462	4819.6
METAP1	435.5	1602.2	1889.1	560.5	232.1	343.2	588.4	671.1	4179	530.5	281.5	556.9	861.3	814.9	365.6	822.8	1077.5	318.1	5907.5	423.4	930.9	824.9	1274.6	1842.6	1022.7	1154.7	821.5	5143.3	1958.3	887.5	1752.5	4685.9	463.5	1360.7	869.8	1955.4	607	6061.4	749.4	548.4	2303.7	2578.5	618.8	1849	1287.9	304.3	371	1339.6	955.6
METAP2	38143.3	20907	44528.7	13902.4	4424.9	6786.5	12049.1	31253.9	34068.3	48078.3	5489.9	22545.1	49364	10194.3	11511.9	30498.3	17453.7	15055.2	48083.8	12152.3	10843.6	23745.1	26401.9	26235.4	9621.2	20520.5	17130.3	39925.6	44642.4	23713.4	51072.4	47469.8	6366.9	28074.8	24096.9	27850.5	34401.2	53005.8	26087.7	13659.5	34332.1	49874.6	12538.9	32449.5	25867	9345.8	5649.4	38619.9	20255.1
MFGE8	3314.4	6655.1	2378.6	13774.4	5970.4	4951.7	4958.5	5517.9	2392.3	8114.3	5742.9	4629.3	7741.2	3469.4	7152.3	5579.3	5616.2	6925.6	7055.6	8999.6	6399.9	9859.2	2453.3	2355.3	4948.2	3422.8	2828.1	5793.8	45990	7758.5	2413.7	9796.4	12428.8	3529.8	7212.2	20809.6	1992.4	3042.1	3548.6	4012.2	2427.4	3242.8	6884.3	11169.2	4907.6	10352.5	5418.3	7153.9	8378.1
MFRP	7539.6	935.2	1288.8	614.1	2076.5	1166.6	1160.8	805.2	1401.9	792.2	467	1077.2	1475.9	1454.2	1056.4	977.4	1250	1705.8	1393.4	1513.2	1089	1002.6	2467.9	1234.9	579.1	1924.4	2009.1	1058.1	1483.4	710.1	1866	1502	991.6	950.8	746.6	1502.1	1038.4	1867.9	2165.3	1226.7	1392.2	1357.7	668.5	1101.4	928.4	31605.8	966.6	1304.2	1025.6
MIA	1931.3	1654.6	1546.9	4350.8	2452.6	1438.9	2543.1	2197.8	160.1	2311.8	2362.2	1692.4	1622.4	1548.3	1559.3	2389.3	1126.7	4376.2	2233.6	1454.7	374.2	2420.6	847.6	2791.7	2071.2	1288.5	1847.1	2013.3	1284.2	1800.9	1294.9	3667.7	7731.6	1940.5	2327	3047.9	2244.9	1485.2	1281.3	1198.5	1157.2	1804	2678.3	1865.2	2198.3	1943.7	1200.4	1745.3	3171.7
MICA	823.8	3428.3	50.1	6850.8	307.7	3472	1269.2	2726.1	665.8	7030.2	949.4	7315.8	1105.8	665.4	3675.8	953.4	3578.5	4045.9	1258.1	1922.7	11833.6	4823.7	2220.1	504.2	2536.2	742.7	608.6	1035.9	318.8	3565.3	1216.4	2636.8	1575.9	689.7	1975.4	75.3	1875.2	1478.2	1472.2	1772.4	687	845.4	90.1	4186.1	509.4	13450.3	3837.1	1678.1	1974
MICB	20697	7027.6	9929.1	3111.9	10145.3	9254.6	4144.8	5707.9	1976.9	3649.2	3667.4	6541.3	9594.2	7735.3	11624	8824.8	7090.2	30786.9	4917.6	3863.5	22979.8	41455.7	4155.8	1726.2	28843.4	1843.9	3144.9	1506.4	4169.5	24778.1	3012.8	5842.4	21326.7	764.7	6023.5	3895.8	7525.4	7448.4	2001.6	2705.2	2251.7	3856.9	5874	6181.5	2934.8	5110	4530.4	4604.3	4678.2
MIF	12262.1	3203.4	8358.5	2562.4	1937.9	2369	4252	10140.8	6747.7	7026.5	2240	11042.8	17022.2	5176.9	5855.6	5179.5	2122.9	5880.4	10372	7276.4	3324.2	3797.7	4715.2	5488.2	3306	5127.3	3818.4	12080	7004.7	4592.5	12210.4	11949.9	2901.8	6661.7	3753.7	8670.7	7628.2	8601.2	20658.3	6510.8	6410.1	7686.3	3917.9	5383.1	6203.5	2634.7	2430.1	9426.2	5678.3
MMEL1	829.9	886.7	879.4	973.1	868	763	678.4	1038.2	1040.1	696.8	650.5	770	852.2	1086	1035.4	822.1	2567.5	691.5	1089.3	941.5	1001.3	741.4	36594.5	896.9	785.4	872.8	955.2	865	1030.4	729.6	833.4	1009.1	642.1	747.4	697.9	994.5	561.8	1014.2	1908.2	988.3	826.5	1013.6	744.1	942.6	865.1	559.6	734.9	844.6	3219.7
MMP1	1079.8	789	13117.2	681.9	1833.8	1676.6	639.2	869.8	730.1	1038.7	553.7	732.4	645	542.3	1024.8	794.4	377.1	349.8	609.2	7241.8	855	2099.3	1788.3	674.1	417.2	1810.1	947.5	497.5	760.9	2242.3	2419.7	180.5	1546.3	2011.5	1375.3	892.6	2881.4	265.7	2890.9	1560.5	751	477.3	877.4	767.4	1594.1	1157.4	3836.5	412.1	525.9
MMP2	14076.3	22775.1	17890.2	29583.4	43459.8	54100.2	23169.4	29366.5	29060.9	18409.8	35388.1	10532.4	14890.4	31187.4	13475.2	25229.6	25255	25701.8	14600.2	39975.6	44318.7	36946.4	29966.4	16956.4	29925.5	34335.1	36328.1	33264.5	13802.6	24838.9	16851.4	14322	19479.3	17253.5	25390.5	15656.1	19088	12827.3	9360	22883.1	13904.8	21476.1	40211.8	16050.1	18234.7	22832.8	43010.8	20755	26127.6
MMP3	7895.2	12462.7	13813.1	23611.2	34686.5	13253.6	25947.5	19785.1	24315.8	21425.5	47149.7	22348.8	7795.6	21641.3	14753.8	28428.1	28444.7	16923.5	16998.8	21939.1	20376.9	17947.6	19310.7	12370.3	17494.9	17678.4	11437.7	12339.6	9654.5	13348.7	14591.4	20265.3	16765.5	16909.3	19350.8	20290.6	14412.8	13266.4	6392.3	27438.1	8695.2	10116.3	54864.5	21070.5	26151.9	36106.9	16230.5	18176.9	13482.1
MMP7	28200.7	10228.4	10536.8	2005.8	2567.5	27043.3	1098.6	11928.2	12372.7	26736.3	3429.4	30019.6	3488.4	7342.4	33372.8	6125.7	40651.4	1712.9	795.1	44753.1	9234.1	1758.5	4551.3	1059.2	8495.7	2958.9	7346.4	20387.9	16528.3	82168.7	11492	3333.1	17668.8	3152.3	44187.3	3444	774.1	2570.4	62773.2	26120.7	11875.8	1697.1	958.6	152085	1953.6	25810.1	1932.5	11552.7	11619.4
MMP8	10340	13277.3	54143.6	2256.6	57256.6	35571.4	21313.9	15410.1	6319.4	31899.9	19539.3	10971.5	20603.9	21335.8	25825	34728.6	32302.4	26007.6	9566.7	22778.4	31821.5	13280.2	55910.1	35083.8	8594.2	23559.5	59246.6	15717.6	39408.7	29087	146823	6915.9	11835.7	7576.4	10651.8	2548.6	60294.5	24381.3	17199	30126.8	59389.5	9580.3	28270.9	8069.1	13224.4	5248.4	26885.6	19631.4	38714.1
MMP9	9889.6	5367.6	9344.3	1943	6191.1	6008.6	6015	7540.2	1716.2	3494	972.8	2995.4	2580.9	5619.3	7702.6	8588.5	5277.5	2945.9	3029.2	9351.5	5666.2	2477.4	15809.7	9936.2	3384.7	7770.5	6865.2	2392.8	9764.8	7864	19323.7	2122.1	2646.6	3152.1	4679.9	4593.2	18066.5	5800.8	5740.5	16916.3	11918.3	2458.1	2017.4	6346.9	3479	5270	2418.1	4053.7	5544.7
MMP10	1220.2	1683.6	24728.8	2345.6	69132.1	96281.1	4233.5	32183.1	7192.4	1669.6	17227	1680.1	2587.1	19215.4	3738.4	4569.5	4185.6	2111	3866.8	3393.7	1537.7	28552.4	6167.1	2756.3	7189.5	4977.2	12680	124636	44308.1	206045	11602	1880	1692	11517.6	22531.9	10463.9	2011.8	1371	2289.8	3837.1	3580.4	1172.8	35815.4	11437.2	10899.3	1164.4	2502.7	6464.2	1699.5
MMP12	21076.7	1836	29333.4	1556.3	3478.2	9869.6	3882	1903.8	642.7	15053.1	683.5	1898.5	1243.5	6438.3	8752.4	10850.8	897.8	618.1	829.5	7494.1	1167.5	1509.1	8681.8	1888.6	607.9	4960.8	964.2	1152.5	965.6	2843.4	8717.7	1868.4	3218.8	1460.1	1476.2	724.1	77769.4	515.3	5712.4	12885	3494.5	912.4	1025	1442.9	5585.4	2859.8	4995.8	6507.1	2226.2
MMP13	287.6	585.6	2532.3	529.5	1049.6	1596.5	406	458.1	401.9	423.2	567.4	433.6	376.2	441.3	1061.4	440.2	1371.4	441.5	407.9	2700.1	768.7	502.9	807.9	377.1	472.9	579.8	822.5	486.4	507.7	900.3	776.9	481.7	764.7	1373	496.4	748.1	399.7	1650.3	959	1119.4	3483.1	352.4	742.7	508.6	561.7	552.8	1059.6	332.1	412.8
MMP14	877.3	1017	1238.9	923.9	1626.5	776.9	1351.7	1158.4	877.2	1221	1615	627.1	948	936.6	728.6	1771.8	2264.7	2828.9	766.2	957.1	884.9	1203.3	1385	1133.8	2083.7	809.4	1278.4	913.2	753.5	864.3	997.3	704.4	2071.2	2231.7	907	899.2	774.7	614	561.4	5415.6	927.2	1140.4	797.6	1342.4	834.1	1064.9	926.9	712.3	1019.1
MMP16	4740.5	1153.6	1798.7	691.7	572.2	663.9	913.6	1067.9	829.2	758.4	590.1	1691.8	4713.4	1161.6	995.5	2045.4	964.1	707.1	783.9	833.4	767	874.2	757.2	1525.8	1221.9	1065.8	839.7	627.1	1361.3	607	559.4	3050.1	537.4	1352.8	1049.7	936	1914.8	1611.1	1692.5	1317.9	2263.5	4570.2	642.1	971.5	1136.7	636.4	1417	3310.5	1661.7
MMP17	948.6	1152.4	1247.8	524.5	492.6	2523.1	2531.8	919.7	1464.2	958.3	527.8	777.2	1131.7	2133.5	1974.6	793.5	553.7	3327.6	1389.4	2372.8	2154.1	738.6	2507.7	2163.2	632.7	2864.7	3036	571.9	1829.3	783.4	849.6	916.5	755.7	1356.4	1198	1833.2	1297.4	1232.4	2073	1510.9	1178.5	1055.4	1180.5	863.2	661.8	1621.6	2191.4	823.6	710.2
MPIF-1	4421.4	6041.3	4820.6	9479	12692.7	6329.6	8650.2	6325.4	1405.8	5168.7	7586.6	7069.7	6877.4	5919.4	4426.1	9507.9	2847.5	4684	4222	4199.5	3450.1	8515.2	3343.9	14841.7	5922.5	6807.1	7315.5	3182.9	9980.6	5333.2	5379.9	1984.3	6570.7	5619.8	4803.2	4282	8671.2	4419.9	3946.1	4118.4	7734.5	4254.7	14584.2	2756	4193.7	5285.8	4747.6	3092.1	8197
MPL	113.7	102.6	106.5	151.1	166.4	114.6	101.1	97.3	99.1	113.8	104.7	82.8	106.9	77.2	111.6	102.4	176.1	99.7	93.5	105.6	93.6	165	101.2	113.8	106	113.1	111.8	125.6	88.3	109.1	112	113	106.8	91.8	115.8	107.6	86.5	82.7	133.2	94.2	98.2	108.2	124.5	82.3	111.5	105.8	94.5	104.5	90
MPO	11403.4	10385.9	68544.4	12087.1	20541.1	16490.9	38051.9	10524	22892.2	14678.3	13476.5	6854	7736.5	37911.1	28885.1	16013.6	6944.7	10258.7	7767.2	39559.6	27680.6	12407.8	14014.7	29285.5	8728.5	21709.9	64544.7	6627.9	32855	10327.7	20821.2	4490.5	11433.3	9696.9	8158.4	13016	20602.4	18660.7	10957.5	49894.7	19465	8325	14635.5	8362	10048.6	11021.1	29791.9	5836	21862.6
MRC1	3970.4	8787.2	5038.3	9295.4	15711.8	6761.3	11380.7	9447.4	5535.7	9932.8	16633.4	9643	5487.2	9066.2	7780.2	5803.4	8185.9	15463.8	5388.4	7003	11295.4	8908.3	13392.9	6832.3	10567	9300.1	9180.4	5701.7	7170.2	6444.4	6919.5	2745.3	8135.9	4776.7	8259.3	8737.9	10100.3	6336.1	5504.8	9731.8	7833.1	3060	17554.3	4726.8	5098.4	9287.5	8753.2	4010.7	9393.1
MRC2	3497.5	4292.6	3702	6146.6	8591.4	8381.3	4484.1	6281.1	9176.6	4407.7	8688	4665.4	3808.8	5849.8	4654.3	4075.4	4939.1	6145.5	3676	7580.1	10745.1	7146.1	5432.2	3165	7025.5	3671.8	5292.4	6167.2	2817.2	6004.3	2724.4	2594.9	6319	4029.8	5853.3	3634.9	3619.7	2145	2852.5	5792.7	4072.4	4667.6	7580.4	3596.5	3940.6	5710.2	8532.8	3724.6	4865.8
MSLN	2857.5	3381.2	732.7	1169.9	483.4	462.3	1120.2	992.5	900.1	1284	1275.5	2091.1	7970.7	1115.3	513.2	1021.5	908.4	547.3	1782.4	499.4	1997.5	508.5	513.2	621.2	1090.5	543.7	480.8	2925.2	2401.6	442	3605.4	2288.3	1804.3	976.2	606.4	3352.5	797.4	2792.4	572.7	4935.9	2455.4	6874.2	429.2	3677.4	1858.7	1044.9	480	2051.6	1502.3
MSN	615.4	4376.1	9297.9	1522.9	1768.1	3407.1	2307.5	2930	2147.7	2465.6	2015.6	9956.6	494.9	2096.3	2308.3	2012.6	2178.3	4397.7	7558.5	3646.5	1813.5	1992.2	2744.7	4836.6	2586.8	3616.8	5653.3	2565.4	5333.9	2153.5	1327.2	9557.8	5014.3	2220.4	2695.4	9849.3	1566.9	8503.6	2186.8	832.2	2329.3	1099.8	1936.2	5082.9	1660	1943.1	1924.8	1259.8	1687.3
MSR1	1241.4	717.3	661.6	586	519.6	541.2	425.7	728	1202.5	640.4	593.4	845	1365.9	842.7	730.7	661.2	870.9	547.8	738.2	671.9	732.6	502.8	3403.2	566.3	657.6	632.6	610.1	835.3	832.7	603.7	976	883.4	390.9	566.6	487.5	593.4	582.6	792.2	1189.2	887.1	687	1396.9	600.8	853.5	718.2	452.9	526.4	923.7	840.7
MST1	1608.1	1579.2	817.7	128.2	1072.6	1392.4	2295.1	1773.1	2348.3	1326.8	2086.1	885.2	1784.4	1498.2	199.5	2949.1	1032.5	1635.1	1043.7	1594.9	833.8	130.4	935.3	1158.5	1265.2	103.9	523	1856.6	907.2	2948.9	585.2	413.2	1390.8	1311.2	1098.1	2236.5	991.1	1546.8	1042.7	716.1	1481.4	1192.9	1546.2	1230	2669.4	198.1	1178.5	1247	992.4
MST1R	520.8	398.9	436.6	420.9	431.2	435.2	415.1	362.5	406.3	411.1	356	305.3	531.3	368.6	456.1	483.4	473.3	406.7	351.9	468.4	429	442.4	371.2	449.5	390.2	527.7	502.3	384.6	451.1	399.5	285.3	470.3	351.2	365.8	451.9	435.8	387.2	354.5	962	409.6	408.9	633.5	428.4	356.5	392.4	356.7	405.8	456.1	391.6
MSTN	3029.6	2539.6	2617.7	2716.6	2275.5	2224.7	1392.6	2310.6	3967	1745.2	1691.8	1898.9	3436	2242.9	2607.2	3098	15346.4	1390.3	3264.1	3340.4	2844.8	3333.9	3134.4	2215	2115.4	2401	2578.6	1978	2946.9	3000.8	2194.2	3442.7	1472.7	3708.1	2791.9	2278	2883.7	2459	2496.2	2600.5	1855.9	3813.3	2129.4	2990.7	4117.7	7626.3	1792.6	2368.9	2327
MUC1	624.3	1331.9	817.8	1212.1	1472.1	1046.2	1016.7	957.4	914.2	819.6	1433.9	762.2	487.7	2162.4	984.3	1942.2	1157.2	851.5	937.9	1066.1	1148.6	939.1	888.9	911.7	1078.1	1355.3	1016.3	866.6	722.9	1069.4	2070	631.8	11970.9	970.6	1169.2	878.8	940.9	733.7	1114.1	2390.5	707.2	709.5	1443.3	852.4	802.5	1146.8	1294.6	846.6	955.9
MYBPC1	15490.1	484.6	1250	665.1	343.6	285.2	603	517.7	493.4	412.2	646.7	314.2	1098.3	2397.2	321.5	1799.2	966.7	288.9	485.2	342	371.4	425.5	977.2	2554.2	639.8	333.1	347.4	6925.6	1485.4	525.9	394.4	33993.6	779.2	62649.8	2904.4	493.9	493.3	674.8	571.8	2124.4	5787.6	1450.4	1827.8	336.9	892.7	403.5	343.9	1146.7	1263.2
MYC	170.9	242.2	227	225.9	422.2	240.9	230.6	253	198	255.2	449.2	204.2	270.4	257.1	283.6	229.4	303.5	1587.3	290.7	245.5	277.7	232	226.1	237.2	245.4	400.5	225.5	202.5	215.9	347.1	216.9	205.4	5465.1	621.6	225.7	271.8	176.3	223.8	581.9	317.4	208.8	406.9	260.4	374.3	236.7	226.9	261.8	167.4	197.3
N6AMT1	5043.4	2927.3	6102.4	2048.2	1243.6	1277.8	1472.3	3030.4	3737.6	2006.8	1552.5	3517.2	7617.6	2256.6	2753.3	2828.3	2488.3	1622.1	3527.4	1725.3	1847.8	2057.5	2968	3768.9	2173.8	2006.3	2120.5	5151.5	5060.2	2659.7	4104.4	5973.5	1536.8	2915.2	2695.9	3396.9	3619.3	10465.7	2910	2844.5	6123.7	5713.1	2448.9	5077.3	2605.8	1507.3	1503	7095.3	3830.4
N-terminal pro-BNP	2128.9	2592.2	6647.1	16578.8	41813.3	8766.9	8396.4	29375.6	16874.5	4532	53264.1	28129.4	7853.4	12859.7	7531.8	17900.5	45036.5	23291.4	5440.7	14696.4	26372.1	1996.8	15791	5428.1	25659.7	1227.5	2786.9	4189.5	2551.1	8520.8	3483.3	3059.9	10413.3	7404	7043.8	4437.9	11311.4	9545.7	2657.7	8712.5	2121.7	3700	31758.7	15791.3	13906.5	33953.3	29083.7	6763.7	7737.9
NAAA	33336.1	5729.6	6936.4	4115.3	4682.5	3170.5	4268.2	4435.3	6719	7379.8	4881.3	7615.6	7229.6	3916.1	3223.8	11210.5	3527.6	2753.2	5126.3	4187.7	4742	7259.4	2510.1	8371.2	4289.1	2996.1	5149.5	6654.4	4330.2	5553.6	24135.2	7669	3897.6	6036.3	8629.6	3283.3	7837.5	11736	5647.6	8724.9	9980.8	8933.1	4536.3	3430.7	9578.9	3057.7	3625.2	31238.6	9634.5
NACA	4946.8	1959.8	4130	1341	893.4	1577.7	1694.8	1741	5604.7	1896.6	703.8	3072.9	4249.9	6458.2	1911.1	1915.7	2241.3	2602.5	4983.9	2151.4	2482.6	1381.2	2237.9	2592.6	1187.3	2494	4378.3	3493.1	4195	1281.9	4470.2	4146.9	1059.5	2201.8	1687.6	4252.8	2415.2	13251.6	1777.8	2458.4	3314.1	2954.3	1256	2391.2	2503.8	1229	1237.3	3507.3	2391
NAGK	9879.2	1865.8	7269	3525.6	1163.7	1022.9	1702.5	3627.5	2900.1	1772.3	1042.1	4085.3	6089.2	1885	2152.7	4776.4	1884.5	1507.1	3954.9	940.7	1642.6	3891.5	2745.9	4626.8	1259.4	2395	2610.1	5998.1	2675.1	3243.9	8052.6	6672.8	1485.1	4157.1	2152.6	3829.9	8893.4	3422.1	2534.3	2342.6	8663	4206.8	2563.8	2104.5	3521.6	1058.2	1403.5	9242.1	3597.5
NAMPT	6826.4	9249.9	14055.1	3723.5	2645.9	1720.8	2945.6	6965.7	5667.6	7110.7	2965.6	9429.3	6196.3	3470	3174.4	11514.4	2357.3	2991.3	14237.7	4019.8	5908.4	5215.2	6682.7	31643.1	4325.4	8415.2	10980.2	16968.7	8180.8	7035.2	50351.9	12228.4	2987.4	17950.8	4252.9	7327.8	9416.5	7905	2512.2	5653.1	36335.7	14550.7	4469.9	5683.2	8197.7	1453	2375.9	19408.7	6225.9
NANOG	93.8	111.7	120	114.5	113	140.1	133.7	114.8	101.3	109.8	181.5	85.1	78	108.9	125.1	112.4	74.6	156.3	95.1	141.2	151.1	114.5	125.1	128.3	104.5	154.2	158.9	91.5	112.6	107.6	90.4	89.7	104.6	99	112.8	132.2	87.3	72.8	124.7	112.4	87.2	67.6	146.7	112.7	110	123.6	123.6	87.7	93.2
NAP-2	370.4	214.4	278.6	138.9	272.4	256.3	234.9	398.2	103.5	191.5	242.3	202.3	106.8	333.7	302	194.1	223.3	246.2	152.9	149.2	248.1	303.5	296.9	257	140.1	165.6	179.7	263.8	204.6	118.8	174.9	164.4	230.4	263.3	144.2	344.3	411.6	395.3	226.4	187.7	347.8	439.1	185.1	272	189.4	264	199.7	377.9	191.2
NAPA	9291.6	1700.2	4045.4	2221.6	481.1	636.9	1244.2	2631	2693	1193.1	680.6	4621.4	7525.2	1600	1131.6	2907.7	1486.9	669.3	2708.1	464.1	952.3	1496.3	1580.1	2730.6	1201.7	1151	1210.2	3050.5	2480.3	2088.2	3367.7	5171.5	919.3	3233.5	1419.8	3021.6	5019.5	4759.3	1264	2874.3	6635	7073.8	1660.7	4648.5	3212.1	489.4	692.5	6207.3	4018.1
NBL1	15626.1	29724.9	16713.5	69803	142585	70826.5	53111.3	94339.2	82743.1	36629.4	125342	55565.5	18107.6	36954.3	29900.3	24852.7	57312.4	35109.3	17146.3	42170.6	113647	75198.8	40068.3	19165.9	46138.3	12291.8	27128.2	46619.9	15094.2	41208.1	19940.8	13461.1	52351.2	25491.2	47942.5	11723	28681.8	15859.4	15387	67357.4	18709.6	13280	100822	25191.2	13776.1	63536.8	124064	11763.5	39156.5
NCAM1	3674.7	4904	6515.8	9829.6	4779.6	3818.9	10798.8	5742.4	5601.2	9945.8	7296.1	4753.8	6162.2	6727	3923.1	4388.8	8503	5754.8	5417.8	4450.8	4513	5953.9	5623.4	5657.5	7028.5	4375.5	4390.6	4697	5192.3	8245.9	5259.7	3689.5	5512.9	5449.9	5691.1	9379.8	18544.8	3515.3	5810.5	4771.3	3438.5	4045.2	5843.7	5460	3945.7	5856.7	5159.1	3855.3	4625.1
NCK1	1270.1	2153	1891.8	1922.3	2610.8	1757.3	1476.6	5058.7	1629	2577.2	2551.7	6227.6	1543.2	2229.7	2671.1	2005.5	2282.7	1434.7	4100.3	1978.3	2009.3	3011.8	1676.7	1611.5	1776.4	1928.1	2426.4	3116.8	1399.5	1599.5	5938.6	1833.7	2165	1509.5	2359.7	1902.2	2423.7	2276.5	2192.9	1528.1	2426.5	1798.4	1979.4	3411	3072.1	1538.6	1399.4	1494.4	1985.8
NCR1	3722.3	9163.7	3014	4642.4	6025	2664.3	4716.5	8046.6	3355.6	4860.3	6313.2	3162.6	3430.1	5550.2	2686.3	3870.6	6176.2	3583.3	3979.6	3653.5	4618.7	4275.1	3542.3	2948.3	6398.1	2903	3301.5	4105.6	2579.7	4717.1	3630.9	2317.5	5006.2	2768.5	3895.2	3454.7	5164.9	3239.8	3159.1	2608	1751.8	2737.9	5867	2776.2	3060.3	7597.7	6407.6	2390	3661.1
NCR2	220.5	209.2	311.8	216.5	209.6	290.4	433.6	207.6	184.4	442	195.6	271.1	414.3	249.3	546.6	208.3	195.6	372.4	207.4	515.9	208.6	217	272.6	360.3	204.8	284.4	308.3	194.6	223.3	300	277.3	208	207.6	228.7	253.9	250.8	349.7	448.6	311.4	321.8	238.6	168.7	223.5	230.9	236.4	231.3	259.3	197.9	210.5
NCR3	715.6	1015.5	406.7	611.5	491.6	813.1	1201.3	644.9	444.3	729.9	652	422.1	535.4	904.4	380.8	493.3	1393.5	254.1	380.3	421.4	673.4	529.4	581.5	470.5	713.4	413.5	646.3	439.2	395.8	516.8	621.5	449.3	728.6	471.4	650.8	552.9	1029.9	487.5	301.3	357	526.2	414.5	980.9	449	377.2	1004.3	618	490.2	872.6
NEGR1	2773.7	4417.6	3224.4	7241.1	5209.7	3419.1	5051.9	4398.7	4675.7	3403.8	5035.5	4357.9	4105.6	3504.5	2925.4	4179.9	4598.4	3874	3750.4	3429.4	3788.5	4422.4	4024.4	4134.6	5049.7	4165	3399.4	3290.2	3036.1	5299.8	2602.6	3073.8	4229.7	3337	3824.7	4734.1	3970.6	2344	2887.7	3374.7	2618	3636.5	4119.3	3352.9	4251.6	4042.3	4556.7	2893.8	4018.5
NGF	512.6	374	404.6	699	728.6	418.8	3652.1	496.3	336.7	1586.5	573.7	460.9	327.3	345.9	240.2	497.1	801.3	285	811.5	291.6	562.6	446.4	344.4	683.1	702.2	409.7	423.9	497.9	316.3	637.9	314.7	314.4	1194.5	536.6	552.3	462.4	1204.5	215.4	410.7	562.2	348.8	419.1	814.6	662.9	545.6	683.2	530.2	401.8	590.3
NID1	1086.7	2228.3	1569.6	1336.8	1693.8	1802.8	2074	1588.7	1982.7	1712.4	2374.2	687.9	1144.7	1910.7	1976.9	1252.9	1688.6	2244.5	1102.3	3278	2344.8	2032.6	1807.5	1716.7	1789.6	2828.3	3450	1072.3	1877.1	2383.6	1609.6	1655	1606.5	1953.8	1821.4	1408.7	2165.9	1437.3	1377.2	2523.2	1329.6	1180.6	2400.3	1299.5	1670.6	1846	2461.7	1021.6	1670.2
NID2	4917.1	9691	7100.5	5551.7	12535	15105.6	9753.1	6132	7861.5	9641.2	11385.4	3475.6	3437.5	10131.8	8895	4610.2	11092.5	20157.9	3737.1	18747.9	9721.9	15323.2	13023.7	5866	11422	14694.6	22579.6	5598.3	9188.1	9526.8	7385.4	6325.1	14537.1	7258.5	10767.3	10627.9	6866.1	4913.4	8056.1	12648.9	6067.8	4268.5	12130.9	6728.4	6074.8	10048	16514.2	3649.5	7561.3
NLGN4X	914.5	5839	7858	6043.1	14355.8	12775.4	9317.2	9103.9	8123.5	10162.5	15513.7	13533.3	549	9625.6	10566.7	3563.7	9906.1	8576.8	4176.8	8891.3	15530.3	7924.4	7559.2	6351	10142.7	3618.9	9165.3	3890.5	6402.6	8168	2237.5	13146.1	16067.3	4636	14426.7	3687.7	3881.3	2487.9	6199.5	6024.5	4856.2	2046.5	9102	26039	3190.1	8628.4	12183.1	1795.5	9421.1
NME1	1120.6	568.6	547.4	487.1	446.3	469.3	548.6	614.9	651.6	510.6	460.2	1115.1	880.7	654.9	809.5	562.1	527.5	675.3	670.5	847.4	542	394.3	527.7	712.4	554.5	556.6	580.5	1595.8	570.3	418.5	960.1	1285.3	502.9	782.3	463.4	557.1	489.7	1463.5	1130.2	669.6	980.6	734	492.5	804.7	694.1	4153.8	499	1016.9	519.5
NME2	59360.8	22659.4	30617.1	19016.5	8863.7	9710.9	11999	45643.6	52245.2	26093.8	7028.8	94700.7	92084.7	12818.9	35256.3	23626.4	13894.1	13575.3	55257.2	22145.4	18062.4	22200.1	23480.6	27787.6	20227.4	16385.5	15658.1	81769.5	36512.3	23839	70187.5	73094.6	13290.3	32496.4	22008.4	29981.8	28114.9	48624.9	16628	37877	54603.3	63569.3	16865.6	42266.3	57143.8	5193.8	7596.8	61454.9	39150.1
NMT1	1181.9	1082.9	1947.5	1331.7	481	393.4	568	535.3	2018.6	487.7	671	1152.9	1100.8	718.7	615.1	706.9	515.7	462.7	1409.5	457.5	785.5	910.9	1159.3	1729.2	720.7	1085.5	638.1	1261.6	1710.2	778.9	631.6	1863.1	763.4	2397	768.9	1447.8	680.1	3085.2	941.1	1213.3	2465.2	1488.6	811.1	1621.7	858.7	956.7	520.6	807.5	792.8
NOG	1799.7	2621.4	2260.8	3379.2	4132.2	4024.8	2383.4	3557.9	1774.7	4942.1	5157.9	2657.1	1757.3	4267.4	1698	2725.1	3503.9	3766.7	1543.9	2611.1	6594.5	3461.4	2647.9	2838.9	2952.1	2332	1776.3	1864.6	1733.6	2385.2	1102.6	1107.4	3326.2	2848.9	2279.7	2081.6	1755	614.7	1209	2488.4	2369.1	1891	4837.1	5834.1	2435.1	4589.3	5882	2485.9	2973.3
NOTCH1	9038.9	14436.2	11037.5	17277.9	14941	16323.3	14520.8	13040.6	12760.3	13725.9	15307	11378.4	12543	11846.3	10580.3	13543.7	15991.4	14601	12049.8	12153.9	15063.6	17504.8	11877.9	10160	15965.7	10282	13186.5	9329.4	11581.9	18218.2	11387.8	6966.4	15297.3	14704.5	15147.7	14374.9	14933.3	7522.6	9269.3	10764	9199.5	11377	14975.7	11702	13977.4	17737.8	15427.7	11569.1	13206.2
NOTCH2	446.2	234.1	232.2	1352.5	317.8	244.2	477.3	396.1	338.6	330.3	383.9	169.5	243	224.9	305.7	399.9	494.7	196.6	287.7	292.9	274.1	397.9	268.7	275.1	261.9	399.4	232.4	231.3	281.6	414.2	236.8	196.1	582.3	352.8	287.7	278.5	338	180.2	276.4	425.9	293.6	330.7	326.7	221.6	295	371.8	339.7	288.2	381.1
NOTCH3	905.1	421.3	447.8	733.9	483.4	710.4	467.9	868.3	436.8	544	475.5	902.8	477.7	520.4	584.5	342.9	776	1010.6	460.7	433.9	566.4	700.4	490.1	582.8	532.9	410.3	329.7	436.5	438.9	575.5	460.8	519	1127.7	692.2	528.3	778.3	1042.7	410.3	1844.4	523	515.2	859	451.6	1069.7	472.9	940	613.5	557.4	418.1
NOV	603.6	1683.1	2063.8	1002.3	1106.1	2702.4	1476.4	1792.6	2959.3	2259.6	1328.3	1551.5	666.3	1122.4	1337.1	856.1	2214.2	1340.5	1123.6	2801.4	1455.5	1015.7	964	1138.2	1496.3	2013.9	1845.6	843.3	1871.5	953.3	1167.3	839.8	2877.9	828.5	2550.2	6230.5	683.7	1484.7	2007	1073.8	1167.5	662.7	1105.2	3124.7	762.2	2450.1	2107.3	632.9	834.9
NPPA	280	404.1	413.4	358.5	577.5	586.8	797.6	370.9	450.9	302.9	574.1	374	344.9	585.4	541.4	357.8	355.6	1067.5	443.3	680.5	591.6	498.2	696.4	577.3	475.2	769.8	855.3	289.3	537	317.1	301.9	329.2	588.2	387.1	371.8	740.6	314	343.5	949.4	437.9	336.7	345.1	429.5	359.8	331.8	493	600.4	313.5	340.9
NR1D1	527.8	298.6	338.9	420.1	330.9	300.7	297	406.4	391.8	336.9	523.6	273.9	798.9	331.2	286.3	506.7	712.5	269.6	337.7	307.5	313.1	329.9	393.8	315.2	414.3	404.6	352.6	479.6	336.9	387.4	350.1	511	352.9	509.2	321.9	331.8	283.2	366.8	615.5	605.8	301.2	539.9	368.2	315.6	354	380.3	349.6	538.1	354.6
NR3C1	166.1	98.3	111.4	71.2	81.9	68.6	94	92.9	105.8	94.9	62.6	123.3	172.8	150.8	155.4	88.8	84.8	101.5	117.9	86.2	70.2	73.5	92.9	103.7	67	103.7	83.5	147.1	114.7	80.2	149	182.3	69.5	92.6	76.8	104.4	94.2	228.6	151.5	173.4	145.9	120.8	106.3	105.7	125.4	94.5	56.7	166.8	110.6
NRCAM	10152.3	8966.7	7458	7023.3	10133.8	10906.4	16438.2	9322	4844	22192.5	7467	17896.8	6078.3	27624.9	15324.5	15244.5	14310.1	19321.7	7014.8	7254.4	14327.7	9956.5	20184.7	4790.5	12445.1	4997.4	3828	21009.9	4820.4	29857.3	8574.1	3024.7	15726.2	9386.6	20236.3	9501.1	5937.5	4277	12536.6	7532.9	6687.8	5214.7	7109.1	10370.9	11486	9638.4	23506.4	7579.7	6886.5
NRG1	131.3	136.1	142.2	148.7	314.8	333.4	138.5	178	115.4	153.1	269.7	101.5	99.2	210.1	127.9	128.7	132.7	105.4	106.2	129.4	288.5	137.5	97.5	126.3	134.3	132	120	120.8	103	301.9	149.3	129.2	845.5	158.8	130.3	104	126.7	130.7	96.6	139	147.9	105.2	215.9	89.3	116.5	187.3	194.7	109.7	156.6
NRG4	232.4	320.8	313.6	365.1	429.6	381.5	379.2	360	349.4	356.5	459.9	264.9	213.4	330.5	494.8	366.7	346.4	415.6	285.7	322.2	341.6	356.6	387.9	290.4	553.5	627.1	331.6	273.3	297.6	560.2	264.2	459	1166.2	779.4	322.2	345.9	281.9	299.1	728.7	507.2	275.4	427	345.6	353.2	409.5	559.8	382.8	248.3	410.6
NRP1	818.8	2160.5	1758.8	1681	1968.2	2221.6	2088	1723.1	2191.1	1561.9	2178.7	2698	908.3	2456.3	1378.5	1299.9	1868	2129.1	2172.6	2335.4	3072.5	2356.7	2661.6	2273	2142.4	2678	2561.3	1572.6	2637.2	2417.3	1206.2	1808.9	2035.1	1575.6	1806.2	2943.2	1383	2650.7	2141.4	1205.9	1410.1	1265	1742.4	1662.9	1217.8	2060.1	2377.2	1094.5	1482.9
NRXN1	249.3	371.5	346.8	684.6	572.6	365.1	589.8	681.3	404.4	448.5	535.3	443.3	320.8	337.4	330.5	414.9	923.4	603.5	374.9	330.8	421.2	459.7	460.5	585.2	489.4	339.5	299.8	363.8	266.8	548.4	337.9	316.3	472	517.5	495.2	405.5	391.5	327.8	320.3	355.9	279.6	318.1	473.5	491.8	428.5	557.2	471.2	272.3	425.9
NRXN3	1440.6	2322.7	955	4845.4	1791.3	1341.9	1959.9	2762.6	1935.7	2004.5	2401.6	1731.4	1789.5	1633.6	1503.5	1342.3	3190	2558.8	1528.2	1512.5	1352.3	1922.1	2362.8	2023.1	1944.5	980.7	918.1	2270.1	912.3	2329.8	2775.3	1303.2	1524.4	1193.9	2580.7	2637	1331.9	890.6	2168.5	1880.6	1588.7	1603.1	2621.4	3733.3	1343.1	1983.4	2557.6	1100.3	1809.3
NSFL1C	3820.3	5391.4	4565.2	3993.2	2801.8	2127.8	3684.4	5543.2	4427.8	4644.8	4068.2	31035.2	5651.9	4191.6	9816.3	2636.3	4543.3	5033.1	4916.8	3071.8	2694.6	1926.5	3205.9	5155.2	2017.5	2634.5	2684.1	5438.5	3988.4	2426	6755.3	4153.9	2624.2	2180	2763.2	3583.6	4576.3	7731.5	3876.8	4611	6002.7	5434.8	2440.7	7882.9	2955.1	1910.6	2238.8	4170.2	3260.7
NTF3	200.2	98.7	237.3	115.4	117.2	142.6	331.9	342.1	125.8	103.3	203.5	205.4	121.8	253.9	385.2	83.6	188	112.6	1623.9	397.5	150.6	78.7	84.1	1923.1	81.9	105.3	113	122.7	88.6	87.4	144	101.1	87.8	100.4	497.5	105.3	482.4	111.2	1091.6	434.9	157.8	79.9	125.3	569.4	131.7	137.3	147.6	107.4	193.2
NTF4	75.5	140.9	121.8	111.9	113.3	168.8	156	106.1	120	180.3	108.7	82.3	81	130.1	139.6	125.9	93.5	229	152.8	215.1	127.5	122.4	214.3	142.2	129.9	175.2	212.5	199.3	142.5	140.3	79.6	94.1	150.3	102.9	137.4	183.9	90.5	83.6	208.4	120.9	108.3	84.1	127	340.2	112.9	121.6	138.4	91.5	102.2
NTN1	104	1631.3	1394.4	478.6	362.2	634.9	275.7	197.3	879.2	461.9	308.5	603.5	151.4	309	315.1	140.4	282.6	447	750.3	3349.1	889.9	382.4	417.1	545.3	455.5	811.6	1256	216.7	465.8	441.1	172.5	392.4	319	229.3	589.3	2704	156.9	1017.2	669	177.7	283.6	131.3	235.8	705.9	167.9	1343	456.4	118.3	220.1
NTN4	2036.9	1506.4	1077.4	790.1	1346.5	2268.7	880.1	788.1	1015.3	2479.6	680.2	1260.3	2518	1351.8	1498.6	902.6	1453.7	1442.9	1105.9	2933.2	992.8	1010.5	967	932.8	1038.6	2435	1202.3	776.2	1298.8	1320.4	1243	1544.1	2077.1	1229.1	2175.5	10691.9	1006.1	4330.9	1757.9	3078.6	863.9	1304.8	986.5	5189.4	947.5	3018.5	1276.8	1006.8	853.5
NTRK1	4016.6	2457.2	3170	1866.8	1673.7	2279.5	1473.4	2283.4	4412.8	2282.2	1517.1	3320.3	4465.9	3425.1	1677.9	1884.8	2459.5	2479.9	3281.2	2761.2	4781.9	1892.5	2567.8	2346	2248.6	2125.1	2613.2	11101.4	4320.8	1692.2	4030.5	3234.8	1606.6	2220.1	1997	2295.5	1926.6	4242.7	2238.6	3287.1	3044.4	3935.1	1739	3746.5	2479.5	1619.3	1793.5	3025.2	2296.9
NTRK2	606.2	515.8	468.9	997.4	593.3	586.5	570.8	511.1	640.3	517.1	577.5	579.5	511.8	504.4	479	598.9	566.6	507.8	419	519.7	456.3	628.5	462.6	470.8	657.5	615.8	448.1	361.9	358.1	685.4	353.6	395.8	545.3	479.3	633.8	645	459.5	315.1	572.1	476.6	380.9	570.7	505.4	462.8	577.5	600.1	596.6	462.9	511.1
NTRK3	4612.5	5711.9	5177.9	12441.3	6622.3	4526.2	8069.2	5628.3	10188.7	6326.6	9349.2	5937	6205.5	5099.5	4769.1	6814.9	6106.2	6746.5	6820.1	4433.7	4236.8	6607.9	5587.1	6279.6	10045.9	6287.3	5879.6	4070.8	5295.3	8957.6	4644	5784.4	6104.5	7593.3	6844.6	8293.2	6618.3	3687.3	2750.3	4767.7	3715.9	6236.2	5712.2	6102.3	7945.9	6913.8	6034.2	5199.8	4488.8
NUDCD3	1830	1163.9	2342.8	961	1566.8	1291.8	1642.6	1932.9	1451.3	2856.1	2103.3	21297.2	2223.7	3472.6	6242.9	1252.8	1427.3	7211.9	1096	1669.5	1557.8	1185.6	1805.8	1273.5	1443.7	1280.2	2048.6	1695.4	2641.3	1334	3583.9	1379.1	1433.1	1179.4	1613.6	969.5	1819.8	3004.9	2727.2	2802	2625.4	1534.1	1251.2	5998.1	1617.5	1554	2052.7	1637.9	3042.8
NXPH1	1384.5	1274.8	1058.1	1064.2	1086	1580.5	1063.6	954.8	1502.7	1152.4	1326	987.6	1825.6	1466.7	1050.6	1156.2	822.9	994.9	1173.8	1294.6	1368.7	1222.7	1012.5	1079.1	1595.2	1123.6	1145.7	1592	1534.3	1079.1	1321.4	1555.8	1045.6	1247.9	1102.7	901.8	828.5	1271.9	1495.1	1243.9	1290.5	2374.4	1275.4	1409.2	1345.3	903	1204.6	1329.9	1199.2
OAS1	1824.1	859.6	1883.1	986.1	262.7	304.3	483.9	347.3	715.3	455.7	1670.5	1149.7	1732.3	411.2	887.5	1012.9	1222.6	281.7	398.3	352.5	370.1	635.3	466.6	1568.9	686.8	586.5	339.4	720.3	1176.9	702.9	366.1	1185.6	1112.3	1773.6	503.3	760.1	1728.3	3187.3	693.9	901.6	2219.5	4141.3	589.6	544.6	370.6	341	410.9	1096.5	1488.4
OCIAD1	1537.9	1180.8	1082.6	1011.1	1252.7	1073.7	1253.4	1545.4	1440.3	1001.1	1008.1	1672.9	2601.3	1469.3	1329.5	1107.8	3942.8	1069.2	1664.1	1146.2	1567	1071.6	4747.3	1261.3	1064.7	1946.9	1187.3	2027.3	1412.6	938.7	2223.7	1815.1	793.5	1120.5	1073	1216.7	1019.2	1820.8	1566.5	1030.2	1325.2	1507.5	1360.2	1816.8	1246.3	808	1018.7	1604.3	1254.5
OLFM4	138.1	159	137.8	267.4	103.7	205.1	223.7	146.7	185.4	123	104.1	134.1	159.5	245.6	219.6	132.8	105.5	292.2	146	231.8	169.2	111.8	191.4	215.9	105.1	217.1	440.9	145.6	217.5	178.3	145	152.6	221.9	152.4	675.2	209.6	140.9	176.8	276.7	251.9	222.9	126.4	195.1	139.8	146.2	191.5	258	148.5	135
OLR1	11993.5	20337.4	30208.6	7422.3	26561	20615.7	11854.7	17829.7	6298.3	41356.5	14707.9	6955.2	22549	12077.8	12980.6	24684.8	28039	142184	24449.5	16309.8	15661.4	13579.5	25077.9	18724	18152.3	10634.6	19978.9	9729.3	11227.5	37775.9	67648.9	8693.2	15314.4	16698	32638.6	7577.4	38816.5	6507.5	10959.6	15462	29351.2	11445.6	16150.6	7609.5	8036.1	14626.3	12874.1	22447.8	13475.9
OMD	3043.7	5135.8	1506.6	12750.7	4142.1	3303.9	5119.8	6022	2989.9	6538.1	5892.4	6198.1	5162.4	4056.5	4198.2	3619.3	11925.5	3159.7	6512.6	3554.8	4703.6	3135.7	13112.4	3630	2971.1	2169.7	1728.1	2446.6	5481.3	6341.9	1804.3	5968.5	8034.5	4262.6	7498.7	9189.2	5007.2	2614.6	3639.7	8082	3222.7	5589.9	3495.9	4731.8	4914.4	4267.8	3572.9	6311.4	2705.7
OPCML	2853.5	4034.3	4521.7	1955.6	2543.8	3178.2	2178	2661.1	5011.3	2509	1880.9	2520	3652.4	3984.9	3164.6	2896.2	2786.1	2128.6	6397.3	6045.6	4583.8	2903	8104.5	3646.5	3360.9	3701.2	4591.6	3026.9	5446.6	3172.4	3621.7	3852.8	2137.3	3330.2	2815.6	3552.1	1890	5143.1	5335.2	3432.1	3714.3	5427.7	2782.1	3876.4	3605.6	2532.4	2359.4	3090.4	2602.3
OSM	872.5	1259.2	1553.5	1089.1	1600.8	1255.5	1059.5	770	1401.9	1389.5	1265.5	780	1019.6	895.4	1190.7	1177.5	704	1104.6	1296.4	1578.8	1457.5	1360.7	1028.2	1327.4	1243.5	1656.5	1485.3	684	1531.3	1329.6	909.8	960.4	1172.3	55412.6	1276.5	1311.5	1064.7	1231	1144.5	1094.2	1106.4	1316.4	1120.2	1042.9	976.5	1168.4	1408.3	848.4	1012.1
P4HB	153.4	171.3	518.8	173.1	120.6	189.5	226.7	263.8	152.5	651.5	122.5	203.1	189.8	184	288.8	388	176.4	407.6	143	713.8	154.8	206	482.5	353.2	229.1	198.6	342.5	241.4	519.6	171.5	441.7	133.9	137.8	391.2	199.6	189.4	381	238.9	292.4	279.1	276	225.3	274.9	219.5	186.7	229.9	152.4	281.9	211.5
PA2G4	1089	1378.2	1896.3	864.3	146.7	168.5	540.1	677.1	565	858.2	234.5	1738.5	1290.3	1039	628	1094	876.4	492.3	636	282.1	365	768.4	987.7	1867.4	624.6	766.4	289.8	1850.4	2700.4	992.8	516.8	4344.9	440.1	1378.6	838.5	847	854.1	8563.7	806.4	707.7	3829.6	5385.7	566	2558.7	1179.9	209.6	229.6	1536.8	1453.1
PACAP-27	214.8	127.4	108.4	161.5	204	157.7	149.2	106.1	103.1	136.4	1078.6	100.7	76	135.2	181.5	184.1	881	223.1	81.4	102.4	133.1	140.9	187.8	314.4	192.7	150.6	130.7	149.5	87.1	461.5	295.3	88.7	850.3	2464.7	181.2	548.6	113.6	92.7	207.9	141.5	887.7	129.2	157.8	84.3	145.2	134.7	141.2	83.1	138
PACAP-38	142.4	132	131.2	132.4	110	132.5	114.2	118.4	124.2	130.3	129.5	109.1	149.3	138.9	122.1	114.9	837.5	146.9	119.6	135.3	150.2	120.4	431.2	176.5	156.3	171.3	140.9	186.3	137.8	229.9	123	472.6	257.4	554.7	116.6	127.1	109.9	119.5	178.5	130.1	106.8	166.7	130.3	120.8	148.1	120.1	135.3	119.2	117
PAFAH1B2	22408.6	14360.3	12944.1	19948.2	22684.3	18824.2	15912.9	20892.4	16123.7	16875	39643.1	38556.9	21850.3	18986.5	21102.4	13223.4	14434.2	12550	15966.6	22757.2	22338.4	15321.8	11160	14033.1	15743.2	8178.5	10829.7	26452.9	12505.2	11547.9	24040.7	19100.7	10380.7	11435.6	13662.3	11013.2	15678	18492.7	14194.7	17983.1	16425	17831.5	16770.1	30797.5	16900.2	23562	21859.5	20059.5	12125.2
PAK3	432.5	799.4	714.1	691	985.2	783.4	628.3	455.1	715.8	832.6	724.8	427.4	423.1	624.6	643.6	965.3	612.2	622.9	615.2	799.5	792	842.7	555.9	634.6	758.8	867.3	829.9	429.9	776.3	714.7	459.8	494.1	708.9	585.1	738.9	735.8	574.1	478.5	842.9	489.4	547.1	653.4	743.9	462.4	584.2	694.8	778.6	441.4	637.8
PAK6	960.9	236.9	211.9	670.4	338.6	279.9	448.1	276.5	255	213.7	413.9	272.3	379.5	431.8	193.9	272.4	285.5	260.7	491.3	307.7	306.5	236.3	240.4	314.5	325.8	353.8	282.7	272.2	224.7	214	269.9	210.3	512.2	172	246.8	248.5	246.5	306.9	494.7	282.2	217.4	318.2	344.6	235.5	207.9	252.1	307.1	241.8	271.8
PAK7	933.8	520.8	984.3	378	369.4	651.5	1341.4	425.5	511.4	1407.1	375.9	1000.2	1838.2	621.8	1991.5	426.1	459.7	1003.1	638	1764	502	454	809.5	1080.8	426.1	780.3	845.8	538.8	709.7	880.5	928.3	654.8	404	679.8	1136	631.2	1114	1745.9	1273.1	1026	832.1	575.4	411.6	829.8	601.1	471.3	618.9	626.8	495.3
PAPPA	3146.9	4871.6	5318	6564.7	26575.9	5869.7	11624.5	31270.6	4903.7	4351.7	6576.1	5304.8	6451.6	2728.1	6168	8987.2	6917	3494.6	7154.8	7670.1	11959.1	5207.9	26631.2	4910.7	5540.6	8684.4	11165.6	3621.8	3237.3	9663.4	7182.4	2266.2	7672	8213.5	6291.5	3263	8770	3791.5	3364.8	1810.7	4887.6	3857.6	7789.3	4578.5	4113.3	10100.4	9044.1	4025.5	7895.4
PARK7	960.3	2475.9	1679.4	1854.4	1868.6	1390.2	1593.7	2740.7	1266.8	2028.4	2624.6	3783.3	2199.1	2036.2	1908.3	1477.6	1770.1	1846	1123.1	1777.5	1352.2	2286.8	1936.4	1100.3	2239.4	1297.8	1656.1	2215.9	2045.8	1478.1	1598	2119.7	2103.6	1951.3	2101.1	1373.9	1485.5	4393	1783.2	1732.1	1481.3	1228.4	1204.4	2488.7	1065.5	2979.4	2105.7	1749.4	1471.5
PCNA	100.9	114.9	111.9	156.9	191.2	150.4	157.3	125.3	109.1	138.8	117.9	84.6	119.1	149.2	138.6	133.4	152.3	135.4	112.6	140.3	118.6	126.6	137.6	126.6	125.1	138.5	134.5	104.6	110	132.1	103.5	111.2	120.7	109.7	126	125.9	103.7	113.7	222.2	126.8	99	91.1	128.7	143	131.7	169.4	130	110.2	141.3
PCSK7	1930.4	1850.7	3265.3	1753	1468.3	2014.2	1280.2	2437.5	1866.4	2660.7	1135.2	955.8	2351.7	952.5	1187.3	3238.3	2270.3	1289.6	2071.9	1292.6	1444.8	2226.9	1880.6	1350.5	2558.1	1840.4	1887.3	1652.8	1551.9	5638.1	1508.9	1830.6	1393.4	2936.7	2325.5	1968.5	3785.5	1324.8	1701.9	1152.7	1314.6	2183.3	1399.3	1217.8	2558.8	1506.9	1530.8	1692	2333.2
PCSK9	243.2	128.4	166.2	157.5	174.5	204.2	125.5	310.1	102.3	142.3	174.5	97.5	173.4	136	162	309.4	220.4	172.4	153.4	131.5	136.1	219.4	170.5	241	162	193.1	111.8	184.6	101.3	162.8	174	153.5	207.3	157.9	159.3	153.8	325.6	186.5	218.1	187.6	181.4	309.8	132.5	227.6	150.9	215.7	144.8	173.8	120.2
PDCD1LG2	6880.8	5410.3	3831.3	6303.2	6979	4887.8	5345	5292.6	5457.3	5068.2	5203.8	5105	10402.5	4388.1	3493.2	6359.8	5702.3	4188.9	4700.4	4368	4790	6659.9	3432.2	3920.4	5347.1	3617.5	3641.9	5435.6	3925.6	6815.4	4958.1	5139.3	6000.3	5160.5	6221	4768.2	5077.2	4710.6	2395.8	4344.7	5955.8	6652.7	5310.5	5490.3	6555.3	5501.4	4207.1	7435.8	6092.2
PDE1A	1859.7	1551.2	970.7	595.9	561.9	787.8	839.1	782.4	1993.2	664.1	471.2	903.5	1169.7	898.6	856.3	963.9	831.9	1031.1	1452.5	934.7	767	575.3	878.1	855.1	493.8	1093.8	1083.7	1867.4	7337.4	746.7	1522	1862.9	1573.3	1057.3	984.4	976.4	873.1	1396.6	2337.8	1174.6	1181.9	992.5	744.6	647.2	1148	610.8	707.5	1530.1	2770.9
PDE2A	1387.2	1399.4	1758.1	822	1491	1243.5	1027.2	1253.4	1621.4	1056	837.1	1521.3	2507.1	1494.8	2651.4	1310.7	1516.1	1109.5	1766.3	1506.1	1553.2	1128.4	2049.2	1442.1	1102.8	2136.3	1885.3	1187.1	2192.3	1173.3	1101.8	2742.5	1016.1	1402.2	1042.5	1546.7	1106.5	2075.6	7005	2320.9	1838.1	2732.6	1306.5	1754.7	1105	721.1	1137.7	1425.4	1256.2
PDE3A	1901.5	798	748.6	658.5	556.6	481.4	482	1029.2	925.4	808.1	539.8	1757.3	2216.6	1017.6	855.2	985.2	1353.8	553.1	877.1	771.2	690.1	1051.9	6060.2	752.2	821.5	1554.8	538.9	1229.4	888.3	507.2	1554	1444.6	494.2	675.2	603.2	508.9	710.1	1183.1	1326.1	1576	997.1	2381	736.2	1446.1	1063.5	422.9	580.4	1464.9	1876.3
PDE4D	1383.1	1798	1423.1	1420.6	1344.5	2017.4	2247.3	1568.8	1610.8	1275.8	1512.8	1221.7	1648.6	1698	1802.3	1467.3	1806	2194.4	1589.5	1814.8	2105.6	1368.3	3397.4	2007.9	3074.1	2131.1	2142.8	1785.7	1704.7	1139.2	1759.8	2050.1	1416.3	1805.3	1945.7	1835.7	1583.1	1765.2	2655.8	1506.5	1859.5	1598.3	2242.9	1543.8	1320.7	2448.4	2149.4	1560.3	2272.4
PDE5A	2540.6	1634.2	2182.4	1479.4	1366.7	1650.1	1741.8	2521.3	2502.4	2553.7	1277.4	2324.5	1835.7	1946.4	2024.7	2044.8	4387	1949.5	2345.7	1844	2068.8	1404.6	5942.9	2275.6	1420.7	1725.8	1773.6	2190.6	2228.9	1295.8	1817.3	3811.9	1556.9	2778.5	2166.6	1901.1	1780.2	1839.9	2294.8	2031.5	2447.5	1863.4	2096.5	2687.7	3092.4	1861.1	1682.1	2842	3298
PDE7A	573.7	362.1	374.4	360.8	228.8	492.7	645.7	363.5	425.2	369.6	201	414.3	510.4	513.5	475.6	353.7	322.5	740.7	436.5	445.2	430.7	285.5	476.3	501.5	301	497.4	610.8	393.6	465.3	282.2	510.5	467.9	290.8	368.4	369.4	419.6	426.5	592.5	511.8	505.9	662.9	444.2	359.4	548.4	370.1	409	441.6	469.3	396.5
PDE9A	380.5	325.2	309.3	552.2	695	413.4	633.3	905.3	384.7	410.8	805.2	316.9	320	321.3	356.5	533.2	601.2	313.9	321.4	389.8	406.4	618.4	401.5	345.4	551.4	357.5	343	2310.3	317.2	570.8	328.5	291.5	1518.3	803.6	527	424.9	373	499.5	421.6	332.7	295.6	373.8	513.8	323.1	376.9	525.1	470.3	342.5	493.6
PDE11A	1329.1	1202.9	1103.4	588.4	533.7	513.6	569.9	2062.7	1164	602	459.5	955.1	1818.2	1122.3	1005.9	915.6	839.7	585.6	1409.3	588.4	866.8	603.5	1371.6	948.7	781.7	729.6	732	1528.1	1121.2	710.9	1205.3	1823.7	475.6	990.3	699.3	941	637.4	1912.2	2131.4	1359.5	1482.3	2339	732.2	993.1	1038.8	421.7	499.7	1404.6	849.3
PDGFA	4603.4	1528.7	1558.8	1504.2	1751.2	1172.9	1328.6	2690.4	2192.4	1348.8	1574.2	2051.3	3457.4	1751.8	1290.7	1790	1599.4	1719	3084.7	1383.7	1099.7	1210.7	779.8	1459	1194.8	1217.1	1425.9	2683.1	1711.8	1108.2	3963.1	3067.5	999.7	1722.4	1423.6	1565.8	2214.8	3844.3	1287.1	2385.9	2574	2203.4	1165.2	2338.3	2418.3	1058.8	1313.4	3382.6	2135.7
PDGFB	462.9	367.8	442.9	176.3	292.8	365.1	435	492.4	480	362.1	246.4	331.3	517.2	271.7	382.1	390.8	249.7	1006.7	436	326.3	293.6	473.8	297.8	201.9	267.4	309.8	249.6	368.3	622.4	505.7	386	326.6	801.6	277.5	446.2	320.7	2008.2	639.2	724.3	988.4	918.2	249	217.7	389.7	403.7	246.9	217.8	869.5	216.6
PDGFC	205.5	244.5	265	230.8	218	180.9	242.5	202	176.7	178.2	684.6	155.3	172.3	245.8	251.6	713.2	2259.2	237.3	163.3	311.6	276.6	213.3	222.4	166.2	346.9	193.8	173	183.1	138.7	440.6	153.9	157.5	2518	384.7	456.9	178.3	156.4	153.6	463.9	268.6	219.7	182.7	250.6	170.2	201.6	220.4	260.2	245.5	347.8
PDGFRA	6011.6	11406.3	8708.7	19988.2	36572.4	20814.7	14762	13987.3	14205.4	12591.8	32162.8	8146.5	14071.4	10840.1	6611	8711.4	16765.3	15707.9	6763.2	16744.5	23637.8	18335.9	12286.6	8848.4	20114.2	13166.2	18696.3	14776.2	9293.9	18440.5	9984.1	4708.2	12782.9	8272.8	12373	8011.9	8873.9	8270.2	5257	14828.2	38819.6	8707.9	30200.9	9217.4	8426.6	16227.2	23231.3	8445.2	17096.9
PDGFRB	4726.2	5945.6	6593.2	10306.3	7734.6	11114.3	6384	6371	2913.8	8342.1	8059.7	6168.2	2765.7	4383.3	4285.6	6673.2	11429.5	8889.3	4796.9	2463.5	7289.1	3415	7239.3	5623	7068	4994.7	3743.3	6011.9	5116.9	11000.7	2706.4	3899.8	7669.5	2943.3	6525.7	10985	6283.7	5408.5	4393	7744.4	2002	5162.6	8425.1	9726.4	6849.2	13817.9	2848.2	8267.5	9940.8
PDIA3	6725	5869.9	6447.1	2766	2578.4	3947.6	3277.2	5155.4	4681.6	6381	2133.3	9577.5	8516.5	7236.9	7654.3	5212.3	4184.9	6295.9	5956.4	8344.7	4135.7	3347.6	5695.8	6424.6	4090.1	5367.8	4687.3	7073.6	6210.5	2982.6	8927.6	6965.9	2308.8	4458.3	3456.4	3908.1	4018.2	8495.2	8019.4	6330.8	7417.6	10864.2	3545.7	6739.3	4906.2	2733.2	2740.4	5855.1	4503.9
PDK1	1018	917.9	888.6	1190.5	861.4	807.1	778.6	770.7	690.6	1618.6	1579.4	723.9	1166.7	946.2	735.4	1099.1	1401.9	837.9	765.6	684.6	1716.7	1147.9	3947.3	1116.4	951.8	952.5	884.7	1667.2	863.3	1713.1	701.2	899.5	6883.7	1192.8	959.7	857.5	731.4	925	1012.6	4319.5	1277.4	1468.7	724.1	745.3	881.8	777.2	1057.6	982.9	970.5
PDPK1	674.7	781.9	682.8	397.3	355.8	204.2	321.2	448.4	700.5	231.9	213.8	716	1370.2	305.8	150.7	586	347.3	144.2	443.4	165.8	245.4	413.3	381.7	646	344.5	283	280.3	885.2	855.6	419.2	648.5	1112.7	271.6	435.6	384.7	410.8	523.5	4618.5	188.3	385.3	1027.1	926.3	322.4	1636	446.8	143.5	222.8	840.1	733.2
PDXK	21010.4	7364.5	9111	10777.2	1443	823.6	2510.1	5290.6	21946.1	7448.4	2077.4	5148.4	19281.2	3091.5	1898.9	10895.1	4863.7	990.2	11874.1	799.3	3437.1	7403.1	7870.5	8144.4	3019	2757.7	2997.2	19809.1	4388.8	9054.9	26537.7	22791.2	2515.6	11005.5	5788.6	7893	9510.5	14309.2	1337	7090.2	21678.3	19386.9	4081.9	10673.1	12009.7	1238.1	1350.5	19290.1	12163.5
PDXP	37214.5	5798.7	8484.7	4737.5	2641.4	2265.9	4291.3	8275.1	9629.1	8531.7	1738.2	14228.5	25817.6	7297.8	8120.5	8230.3	7062.3	6750.7	8659.1	3466.6	2532.7	3759.7	8262.6	5058.1	3986.1	3922.6	4606	16439.4	8099.2	4383.9	25088.9	16430.7	3002.8	6595.1	4810.5	5112.1	10807.8	19136.6	5306	12332.6	15610.2	14611.7	3425.8	13569.8	11982.5	2206.9	1875.8	22087.2	10679.8
PEBP1	26392.7	5191.7	9874.9	4001.1	993.7	1851.7	3079.9	6444.9	13594.1	5163.9	1292.6	15444.2	29946.8	4449.8	7084.7	8821.2	6198.5	1156.9	11452.5	1626.1	2332.1	3265.6	10489.8	7740.9	3764.8	3607.2	2607	18145.3	13996.6	4567.4	16637.1	24124.2	2272.3	12502	5772.2	6195.2	8599.3	21676.5	6009.5	8798.5	19349.8	25670.2	3241.7	14286.6	10646.9	2157.5	1339.2	21620.9	10153.4
PECAM1	725.2	744.2	868	598.9	618.3	1145.7	1113.2	594.7	926.1	707.2	567.9	616.2	796.3	1060.1	926.3	608.1	535	1525.5	895.9	1357.9	1018.4	689.2	1068.7	1007.9	657.4	1353.6	1607.1	576.6	1020.8	636.5	720.9	675.9	643	787.8	794.4	1084.1	720.2	815.5	1147.1	840.4	865	699.3	763	772	612.1	833.6	1068.2	611.2	680.7
PES1	795.9	692.2	585.7	692	377.3	497.5	572.1	1208.9	498.2	805.1	414.6	1536.1	1399.7	854.7	1139.9	405.9	443.9	825	1042.4	695.2	579.2	398.2	742.3	973.3	638.9	624.5	582.9	826.9	658.8	786.5	1010.3	1254.6	264.5	518.7	583.6	768.3	757.2	1615	1118.4	838.4	2210.6	1110.6	611.7	1475.2	631	450.1	428.8	571.7	452
PEX5	114.6	114.4	145.9	165.4	128.5	118.9	110.1	113.3	103.9	122	215.9	96.9	94.5	655	152	213.1	393.5	179.5	118.1	107.9	137.2	125.8	175.4	129.3	143.4	132.6	117.6	109.4	113.4	258.4	113.6	108.2	373.3	678.9	116.6	145.8	99	108.1	266.1	171.6	123.6	120.3	195.1	183.3	129.2	120.5	122.7	248.4	120.5
PF4	764	371.7	650.4	157.7	229.3	193.9	310.8	385.5	584.6	305.4	205.6	423.1	454.5	418.1	451.9	329.8	236.4	300.5	531.2	436.4	442.9	205.2	429.5	331.1	209.4	442.6	372.1	611.6	543.7	210.3	537.8	994.4	276	377.2	272	540.2	352.9	1206.2	790.3	467.7	672.5	421.2	179.5	392.1	451.5	207.1	247.4	879.2	325.4
PFDN5	10374.3	9961.8	13979.5	9011.5	10559	8441.5	10025.9	24990	10042.6	24536.2	9406.8	47089.2	20088.2	16148.3	41101	7091.1	20794.1	20337.8	25569.2	19062.4	11790.2	8097.1	11561.7	18108.9	7990	8007.1	11856.4	19477.6	13013.5	9900	26622.8	18898.3	4567.6	8252.1	9924.6	8696	21474.2	21381.9	19089.2	12639	9178.8	18793.8	7304.1	35950.5	12893.9	6028.7	6521.4	18098.5	8341.8
PGAM1	196.4	280.5	358.2	215.1	42232.1	49905.5	261.1	534.7	195.1	151186	59972.7	208.8	359.7	21099.6	107931	229.6	103084	83553.6	96200.1	86348.8	35355.9	6792.3	243.7	267	313	39513.8	80884.6	197.4	4846.2	1203.7	304.7	238.1	202.5	176.3	2543.6	2007.5	200.7	3516.2	83498.6	208.6	155.1	184	283.8	141151	234.1	70857	62113.1	249.2	271.5
PGD	3924.7	1541.4	701	365.5	89.1	239.4	1833.5	2363.1	141.2	786.8	570.5	4044.9	4095.4	1253.3	1765.5	6741.8	524.2	103	231.7	65.9	86.6	744.5	277.7	972.3	487.6	244.7	307.3	1186.1	6948.5	2110.9	848.9	5282.2	425.8	2376.6	900.8	218.4	8109.2	4864.1	1275.2	2276.9	9562.6	9940.2	2633.2	2107.4	4091.9	378.4	828.3	9282.1	4471.2
PGF	595.7	1287.8	1173.9	1499.8	2443.8	3444.1	1735.6	2672.6	4082.7	1869	2936.3	3545.5	761.5	4361.2	4730	1553.6	2326.3	2971.4	1411.3	4330.9	9043.1	5379.2	1413.6	1450.3	1919.6	1838.9	2604	1000.5	1076.6	1489.6	1023.1	955.1	3135.8	2940.7	1968.8	1387.7	1082.2	559.6	1341.3	2041	1009.9	713.4	1591.5	3814.6	758.8	4546.6	7931.3	656.8	941.3
PGK1	30095.2	12386	10270.8	14082.3	7222.6	4265.5	6902.2	13350.2	21625.5	7751.4	7174.1	15360.7	43206.4	6418.1	6144.1	18125.5	12011.3	6296.9	14246.8	4846.6	9981.2	9606.5	9456.3	12326.4	11471.1	6927.9	7686.1	37607.2	11185.7	9447.7	25996.9	33004.1	6661.7	15092.4	10366.8	7343.4	13447.6	9039.1	3508.7	12971.5	22698.2	31024.1	16568.2	18299.7	18726.3	5225.5	5753.2	37621.5	17227.1
PGLYRP1	438.1	260.3	1186.2	170.1	790.8	554.3	592.1	298.8	205.6	350.5	333.1	187.9	981.8	768.4	841.1	817.7	303.7	248.6	231.4	542.1	617.7	211	560.4	985.5	571.5	456	1121	304.8	1036.1	240.1	2973.3	208.2	273.6	285.1	187.2	188.8	915.4	451.3	313	815.6	1672.6	567.7	312.8	205.1	248.5	202.3	405.8	298.7	1173.1
PGM1	305.5	403.1	567.5	461.8	733.4	447.5	365.7	659.1	518.2	660.1	625	692.7	247.7	429.2	640	399.8	480.6	732.9	760	624.8	476.4	563.7	405	397.4	522.4	473.7	527.7	1474.7	283.2	389.9	1175.1	545.4	891.5	469.9	497.1	681.3	414.8	655	717.9	692.7	451.5	260.9	544.7	600.3	686.6	529.9	456.3	399.2	447.2
PI3	11019	54453.2	10632.4	19510.3	41247.6	12660.3	18024.1	23809.3	13784.4	30820.9	16582.1	34862.6	11474.6	19237.4	10325.2	15695.8	13492.8	14745.1	17169.4	15907.5	20745.4	10564.2	17364.3	20672.6	17745.3	12195.4	8871.9	24338.9	10290.6	14685.1	11659.4	8319.2	24937.5	16145.8	10922.6	40025	13852.7	15970.9	26725.7	23992.6	16782.1	8732.7	24136.3	12019.7	10066.5	18725.6	17866.5	11435.7	23784.1
PIANP	3206.8	3240.5	2627	7367.8	6110.6	3112.3	8862.5	9510	2356.1	3672.3	6453.4	3966	3557.3	3672.1	2825.9	5259.2	3015.5	4032.8	5623.4	2522	3577.7	5066.2	2773.2	6270.9	5257.3	3718.6	2777.3	3274.5	2724.8	3238.4	2366.6	2743.4	5365.4	3795.3	3985.7	3444.1	4517.7	3663.3	2434.4	3103.1	1698.4	2757.6	4998.4	3821.3	4071.5	10072.3	3425.5	2916.8	4492.9
PIAS4	1478.7	693	599.2	572.3	585.7	442.8	456.3	598.9	509.3	539.7	582.7	772.7	2323.6	692.7	672.2	708.8	288.1	404.1	643.4	452.9	525.6	524	455.7	527.8	714.4	498	509.8	741.2	645.2	385.2	853.5	661.6	747	721.5	508.5	415	505.8	813.4	566.8	685.6	852.5	1687.6	573.2	1539.5	651.9	372.2	516.2	859.9	654.9
PIGR	1074.7	1242.6	2264.7	1712.8	2015.6	5638.6	1702.8	1787.3	2042.9	882.7	1685.9	1418.9	1179.9	1342.8	2415.7	3138.6	2276.6	1600	1275.6	2019.8	809.7	1117.6	1299.3	938.1	2423.8	2971.7	1257.6	962.9	1740.4	1151	2193	19629.5	37920.7	916.1	1421.9	25961.4	2282.9	1012.3	1166.4	1615.2	1376.3	913.6	2180	1065.9	1864.4	1272.1	2614.5	1262.1	2598
PIK3CA	2683.7	1264.2	3086.2	1414.9	464	621.9	791.5	2214.5	1763.1	1434.8	457.9	2334.8	4764.6	950.6	1799.2	1925.2	1532.2	791.8	2200.9	557.4	719.4	1335.9	1705	1812.3	608.6	913.8	980.9	995	2885.3	1377	3755.2	3185.5	466.4	1827.5	1466.4	1350.1	2138.4	1126.8	1661.5	1585.1	2594.4	3361.7	891	3881.6	2044	999.2	643.1	2361.1	1919.5
PIK3CG	468.4	796.8	965.3	731.4	845.6	937.7	691.8	420.7	986.2	990.7	920.1	420	358.7	641.5	743.6	869.3	561.1	997.5	850.7	1091.6	1044.2	1037	784.8	905.9	810.9	1187.5	1216.8	524.7	1065.1	810.6	607.6	541	790	733.1	1132.5	963.7	754.2	578.5	1095.3	515.2	706.3	668.3	844.8	618.1	601.7	651.5	938.7	540.4	706.2
PIM1	386.4	404.7	415.3	387.9	451.6	455.6	592.2	369.3	451.5	369.4	366.6	674.5	407.3	438.3	426.5	386.9	600.5	402.9	513.1	461.4	462	458.4	826.2	463.1	440	598.8	1642	552.5	510	435.2	342.3	377.3	455.6	602.4	790.2	477.2	343.5	381.9	1367	2348	361	426.6	491.6	386	365.8	527.8	591.9	345.3	406.5
PKM	33979.5	8963.6	37889.1	7342.5	825.1	1860.5	3910.9	8831	26681.8	8345	2340.9	18738.3	53089.7	7170.8	4714.3	17104.5	7621	1900.5	8232.1	1869.1	2581.7	8491.7	8969.7	19075.2	3867.5	3803.3	3273.2	14191.5	42128.5	11748.6	20534.2	23424.2	1696.6	19602.7	8226.8	10983.4	24241.4	33865.3	11053.3	15342.1	35159.9	43799	7671.7	20989.9	6117.5	1966	2881.2	31293.8	24928.4
PLA2G1B	757.6	924.2	782.7	1063.5	1063.3	809.6	1846.2	1180.6	1133.7	1042.2	995.3	906.1	601.9	804.7	652.2	1413.6	979.8	787.6	1094.5	656.5	638.5	1093.2	1586	771.1	1253.9	1050.4	634.5	1218	593.3	963.5	708.7	1078.1	1143.1	1566.4	1181.9	957.2	1009.4	1081.3	550	1550	623.6	745.2	777.4	1104.8	1027.3	916.2	720.9	1325.2	815.4
PLA2G2A	26671.2	15245.3	13177.4	19540	14539.2	12320	7113.9	7622.8	5135.7	4447.8	20653.9	13506.2	26480.1	13543	2695	19027.7	3289.9	5632	27389.5	9580.3	7014.4	10165.5	2353.9	37097.3	14653.5	9627.4	9977.8	6120.2	12962.2	12651.4	21770.5	8892.9	27697	27796.3	12440.1	24825	14729.8	4155.3	5718.8	8905.3	14686.3	25557.3	16673.2	4362.5	22390.5	9067.2	17830.9	14353.2	15754.7
PLA2G2E	104.6	174.2	178.5	152.4	149.8	277.6	275.5	144.3	187.7	162.6	143.5	175.1	105.1	260	250.3	133.1	188.9	372.1	194.1	284.9	224.6	164.5	270.3	260.3	149.8	307.9	353.4	126.7	215.8	145.2	179.3	129.5	158.9	159.1	391.1	245.8	157.4	144.1	328.2	256	172.1	119.2	198.7	151.4	138.3	219.6	238.1	112.2	2889.8
PLA2G5	744.8	578.2	368.9	272.6	221.1	379.3	376	353	387.2	409	204.6	524.2	633.8	411.1	499.4	334.7	268.5	446.3	381.7	490.6	290.4	246.3	297.2	427.8	245.6	381.6	394.4	782.8	394.8	290.4	620	498.3	227.4	342.5	297.2	354.6	1016.5	658.6	531.7	461.5	474.1	420.7	274.1	443.1	437.2	271.1	268.1	506.3	343.4
PLA2G7	389.5	333.9	478.4	355	363.9	290.6	294.2	358.1	540.8	358.8	340.7	407.9	393	379.2	588.4	304.7	463.7	376.9	443.4	412	354.6	380.4	368.6	330.3	308.3	475.5	492.3	595.8	537.7	426.7	406.5	534.6	475	385.9	287.6	316.4	405.1	590.7	2745.5	405.3	514.1	617	334.7	428.3	325.5	280.3	321.6	403.4	342.7
PLA2G10	604.9	353.2	601	335.2	386.2	1123.9	452.8	480.8	556.2	516.1	632.7	829.9	1351.5	562	592.6	573.6	514.4	1133.5	788.4	651.8	622.3	1061.9	1461.3	461.1	980.5	1237.9	761.8	578.7	1431.7	675	459.4	474.4	3854.4	546.4	455.4	457.5	757.9	540.1	1421.4	4446.3	471.1	737.3	525.6	715.7	526.1	573.3	472.4	480.6	380.3
PLAT	2698.3	2623.3	1901.7	2243.4	1778.4	1466.1	4438.8	2286.6	1365.4	2531.4	3420.5	1430.8	1920.3	2707	1702.3	1908.4	2832.8	2787.3	2126.9	1830.7	1762.9	4020.2	1942.1	3100.8	2989.9	5004.5	3295.7	1819.4	2182.9	3632.7	6037.2	878	2947.1	2625.2	3229	2935.6	2444.7	1577.5	2599.9	1805.3	2774.3	1952	2998.9	1175.4	1299.1	3652.4	2897.1	1489.6	1532
PLAU	4658.4	6793.3	2409.9	2151.7	9254	6263.9	1904.5	3683.5	4862.3	5521.7	2361.7	7471.6	3470.7	2017.2	2778.5	4663.7	9435.2	2638.8	2029.4	3220	3074	2771.3	3423.2	1595.4	3638.3	1335.1	1827.7	3374.2	2067.5	6085.6	2291.8	8012.5	4155.7	3620.3	3651.6	2664.3	3370.8	1410	1703.3	3289.1	2062.3	3821.3	1995.2	3747.7	4188.9	4645.2	2153.6	5136.4	2566.4
PLAUR	30709.7	43758.5	36585.6	53497	85758.3	66243.7	50821.2	78707.1	40745.8	59367.8	76656.1	59699	30559.3	37992.8	56960	40735.9	58863.9	48544.1	32827.1	45427.7	69498.8	61762.4	43074.8	26363.2	77573.3	31520.9	42520.1	44489.2	35563.6	60104.1	39240.9	18726.8	60877.3	24301.6	53281.6	34563.4	49659.4	20923.1	39769.1	44876.7	22536.2	25320.7	65309.3	42614.9	22844.5	67101.5	67227.1	41122.4	36347.8
PLCG1	523.5	470.7	2518.6	361.6	286.2	286.5	1232.6	380.2	982.9	339.9	260.6	529.9	430.6	1007.5	355.7	209.9	482.9	252.6	2664	387.2	515.4	435	524.8	1206.4	337.8	547	600.4	654	698.1	519	294.2	621.2	279.8	672.1	448.5	923.9	457.4	765.5	625.1	269.1	896.7	573.6	340.4	1327.8	464.6	256.5	289.5	578.2	412.8
PLK1	96.8	129.1	153.9	120.3	145.7	178.5	170.4	119.9	425.9	140.7	126.4	111.3	193.7	168.7	167.9	120.4	93.9	210.9	131.2	181.3	149.7	117.9	160.4	156.1	122.7	215	285	126.4	145.3	115.3	111.4	104.5	120	123.3	144.9	175.7	122.2	104.8	229.4	140.8	140.2	133.7	180	175.4	124.2	142.6	162.7	104.8	119.3
PLXNB2	3958.3	6898.4	4083.1	5206.5	5867.4	8001	6067.3	6249.9	4401.8	7263.1	8007.1	6366	3133.9	6895.2	6121	4467.6	7524.5	9202.4	3732	8103.1	12364.6	7535.5	5405.1	3774.6	9225.3	6863.6	7242.1	5239.1	5580.5	5221.8	4709.4	3234.8	8677.7	4361.3	6822.1	8079.2	5244.8	3789.1	16865	7066.4	3170.6	3806.9	7763.8	5696.2	3801.9	11172.5	9419	6645.9	5678.5
PLXNC1	839.3	741	790	947.2	980.1	1062	644.5	406.9	742.2	944.6	803.1	1021.2	709.4	1151.8	1117.9	652.8	822	791.3	667.5	946.7	1441.9	892.1	1225.1	609.4	1004.1	461.1	814.4	850.5	739.6	893.7	886.5	627.5	1240.6	757.2	1049.7	764.4	1012.3	545.5	938.2	1096.2	711.3	1048.1	684.6	671.8	693.5	1188.8	866.3	979.7	828.5
PON1	478.2	171.8	225.8	126.4	102.7	151.8	213.6	164.1	166.7	212.6	106.9	222.4	501.2	186.2	281.9	4154.9	116.8	203.3	167.6	232.6	126.7	129.6	169.4	233.9	131.4	198.3	214.6	159.1	209.6	162	195.7	342.7	196.7	194.5	163.5	170.3	267.7	375.8	305.1	231.7	288	421.4	121.8	159.3	188.2	244	130.3	354	207.3
POR	16357.1	10610.4	14088.3	5380.6	1885.5	2222.3	4410.9	6265.9	3797	6642.4	1679.1	6525.7	24286.4	4308.9	4274.5	7512.7	9553.3	1717	13855.3	2146.2	4077.1	5946.8	13416.6	6061.2	13011.8	4803.6	4486.2	12825.9	3468.4	20467.2	19276.5	14626.3	6120.1	10521	16615.4	16469.7	29483.7	34372.9	4269.1	9072.8	16152.1	19558.5	2938.8	38877	9807.4	1653.1	2762.6	11009.4	3491.8
POSTN	1405.5	7187	5375.8	16646.5	12499.1	15768.8	9087.2	9614.1	15512.8	10932.3	23928.1	8459.7	1725	6527.4	4898.5	5288.8	7985.7	14230.6	4034.9	21556.7	25044.8	16746	9488.5	4749.3	11310.3	5491	6101.7	4677.6	5966.5	11601.2	6029.7	4260.2	9929.6	7342.8	8416.1	5921.4	3968.4	4320.6	4776.2	18436.3	4046.1	5033.4	16754.9	12269.2	5520.3	20876.2	12177.1	6520.1	5294.8
PPA1	146238	64888.4	108064	90774.4	28900.3	24212.3	34160.8	95497.7	108438	76030	31652.5	116898	155509	60230.6	85172.5	110699	132461	23054.3	111606	35833.1	68219.9	109112	82808.1	68201.5	90461	68377.6	49479.5	148599	105390	94753.7	152437	175226	41046.6	103944	90588.3	84267.9	108216	84919.8	43601.2	89600.4	84083.1	123530	51448.3	134350	131193	30181	24845.9	181307	87617.8
PPIA	186133	82916.1	151586	83617	33161.6	37888.7	66146.1	119760	145378	98689.6	36014.1	117056	164855	67512.5	115265	156080	97952.6	75257.8	116219	30447.5	56312.5	86119.6	99077.3	104842	85069.7	95847.2	85468.6	165266	148779	114851	182324	193070	50615.6	118691	89386.8	86834	121913	114520	103881	98434.8	140457	147990	75299.7	137355	129039	49430.2	40132.5	245492	129403
PPIB	3395.8	3005.7	3072.4	2430	1910.9	2408.7	1620.9	2538.3	4131.2	2151.8	1691.4	3796.5	4236.7	3525	1855.6	2189.2	2506.2	2609.6	3588.3	2940.1	4857.6	2600.8	4235.3	2552.2	2983.3	2610.7	2729.2	7920.7	4686.7	1823.4	3131.9	3279.3	1564.2	2143.3	2203.9	2728.7	1895.1	3373	2875.2	3179.6	2432.8	4196.6	2228.6	3340.9	2638.9	1683.1	2079.2	2987.4	2256.6
PPID	7500.8	654.1	502.2	463.4	157.1	206.3	257	1318.4	575.9	233.4	441.5	3104.7	11616.6	869.5	206.7	2543.6	524.2	132.5	614.1	135.3	279.6	252.5	257.8	600	515.3	218.3	231.3	865.2	958	317.7	568.9	4562.6	332.1	648.8	498.3	368.8	2411.9	1645.2	291.7	443.1	1129.3	5125.6	896	693.1	523.3	205.4	473.3	7342.6	2176.2
PPIE	7366.8	1697.8	1626.9	3037.1	1059.6	816	880.7	3106	3587.1	2844.9	1559.1	6495.2	5849.2	3692	4694.2	2145.1	2407.3	2567.2	4045.7	886	1786.1	1586.2	1678.5	3028.8	2311.3	874.2	902.5	4849.9	1741.9	1723.6	7101.7	3542.1	1038.6	2714.8	1253.3	2208.6	1609.9	4951.7	1630.8	2179.7	4589	31205.3	1400.9	5624.7	4210.6	1202.4	841.4	4567.1	2424
PPIF	15230.8	4980.7	12226.1	2644.6	1191.4	1932.1	2826.8	5033.3	3429.7	8539.3	1475.3	10242.2	15299.3	3355.7	8532.4	5845.2	3202.1	3101.8	11466.9	4828.4	1876.3	3232.1	7939.9	4722.6	3252.8	5078.1	7015.6	13282.2	11221.3	5413.2	17219.1	11639.2	2050.5	6190.1	5027.1	6673.6	14303	66743.6	5768.3	7283	9055.6	11864.6	1772.9	6907.5	6893.2	4003.1	1483.8	13512.3	6214.9
PPP3CA	2027.4	966.7	1296.5	629.5	619.5	811	793.9	1477	1377.3	838.8	820.5	1998.4	1427.8	736.7	1645.3	1052.3	967.3	1622.1	1463.9	1049.5	880.3	720.5	927.4	1906.2	462.8	918.8	1464.5	1670.3	1128.6	982.7	2404	1276.1	696.8	1174.4	970.1	798.5	1175.4	1208.7	2439.7	931	1867.2	2312.6	799.4	1513	1061.6	548.7	549.3	1501.6	901.4
PPP3R1	12098.2	10459	11886.8	5710.7	6919.3	8191.3	4766.3	8903.4	13858.2	8030.8	5336.1	9853.8	18561.2	12792.7	9067.3	8618.1	5974.1	7138.7	17998.2	9972.7	12170	7228.9	12147.1	9260.7	9691.4	9515.9	12281.2	13837.6	16087.3	9708.2	14560.6	14455.2	6712.6	9907.5	6859.5	9059.1	5853.7	17522.8	12885.3	10996.1	14092.6	24738.4	7955.2	12856.2	11214.3	41948.1	6338.2	12096.4	8824.6
PPY	739.2	3764.6	1117.4	2600	5285.7	2512.6	4260.9	1849.4	3762.5	2964.8	2673.8	1211.7	1067.4	3544.6	991.3	2720.5	6336.8	3996.7	955.7	780.4	1384.5	2490.9	1615.8	1589.4	370.2	3338.7	1823.2	5726	892.9	1219.2	1045.6	669.9	4128.7	2132.5	1481.3	1400.7	1213.3	865.5	1295.3	964.8	1460.7	1177.9	1548.4	1052	1254.4	3389.4	4170.9	3553.1	2276.6
PRDX1	18150.1	4795.6	7051	4487.8	1658.3	1728.6	3148.2	5984.3	8378.3	8176.4	1477.3	13263	13860.7	5248.4	10322.3	5584.8	4152.4	4093	11003.1	5282.9	3635.9	4550.6	6410.2	7682.7	3683.5	4345.9	4340	12365.9	9817	4032.4	19288.6	16054.9	2383.3	6741.2	3510.8	5577.5	7957.4	11797.7	6014.3	7042.3	11967.9	18302.6	2788.3	9017.4	7691	1971.1	1433.9	15827.7	6886.9
PRDX5	362	369.8	350.4	367	479.4	396	373.7	352.4	376.2	504.6	420.4	424.1	279.6	477.5	332.5	391.8	749.9	353.6	422.4	417.5	356.7	379.9	303.9	349.3	405.3	350.1	451.1	437.1	380.2	651.7	438.3	364.8	452	376.4	408	395.3	749.4	621.2	406.8	294.6	730.3	308.6	337	500.7	387.1	321	355.4	425.8	321.4
PRDX6	1793.7	389.5	543	263.4	124.1	257.7	196.4	642.7	833.2	536.2	94.6	1487	1255.9	428.8	798.5	353.9	369.7	351.7	736	336	180.8	406.7	444	735.9	197.4	217.2	322.4	1196.5	771.2	243.3	1153.8	1451.6	273.2	639.5	240.6	377.8	982.8	1183.1	1013.9	508.5	1180.7	1554.8	183.9	824.7	688.7	190.1	97.2	1147.9	296.3
PRKAA1	157.9	228.8	206.7	191.3	211.6	184.4	178.2	163.3	177.5	198.7	1665.6	172.8	144.9	175.9	334.8	189.6	217.5	171.1	206	191.9	206.1	213.6	196.3	184.7	197.6	236.8	218.8	158.6	182.8	241.3	172.2	156	426.9	328.9	184	207.7	399.4	155.3	484.4	239.7	191.3	198	1170.8	167.9	192.3	234.5	191.2	141.3	243.9
PRKAA2	8371.2	3290.6	2915.3	2403.4	1131.8	1043.6	1951.9	2890.6	4300.3	1513.4	1025.3	4819.2	11716.6	1914.4	1988.1	3646	8115.2	1031.3	4823.2	1086.3	1774.6	2076.5	3173.2	3782.9	1703.1	1781.6	1716.8	6652.1	2966.8	2149.5	6292.4	7629.5	1392.9	3808.3	2170.7	2983.6	3787.5	9436.1	2592.4	2383.6	5855.9	5542.4	1820.6	4981.6	3461.7	860	1362.3	6723.8	7683.9
PRKACA	27327.4	14046.7	33906.7	28472.4	15569.7	13206.4	14295.2	27362.8	25851.8	13508.3	13328.6	33936.6	34323.2	18529.4	28572	28809.1	4884.4	14467.5	48578.7	12160.6	27159.1	22321.5	20259	25249.5	36672.9	22650.8	33723.8	55722	14872	9841.7	138396	42452.1	15554.9	57613.6	17788.9	35856.1	20914.4	42714.3	9990.9	15536.3	40027.9	21527.1	10451.3	64050	37011.3	7967.2	9075.1	36025.9	27498.9
PRKCA	2631.7	1903.7	3946.8	1353.6	1368.6	1439.9	1511.4	3048.2	4523.3	1420.9	851.6	1876.8	1181.1	984.4	1166.4	2621.7	848.4	950.9	2418.7	1720.4	1517.3	1516.3	1670.4	2912.3	1182.8	1386.6	1847.1	5879.9	8205.4	995.2	3829.5	5176.5	1426.6	1575.3	1801.9	2306.2	1945.9	4044	1155.8	1522.7	3698.1	1708.8	1595.8	1872.9	2758.2	657.3	1240.6	4582.2	1648.4
PRKCB	1850.6	231.5	332.2	231.1	125.4	131.7	243.4	200.4	194.8	82.2	193.4	176.8	602.5	144.7	106.3	616.4	78.7	61	136.7	99.2	160.3	178.4	138.6	457.6	147.8	180.6	211.1	348.5	399.3	120.1	1107.8	476.1	173.2	248.7	183.7	298.9	619.5	257.3	210.2	171.8	883.9	418.4	256.7	66.4	241.4	86.4	164.2	995.6	410.6
PRKCD	7167.3	5800.4	7369	7273.1	5367.5	10649.4	92537.5	6253.1	5552.4	9674.8	3704.9	11253.9	9908.8	5573.3	7935.7	10074.7	9595.9	5932.8	12168.8	8326.5	7427.1	7096.6	6731	7365	12745.1	6880	9080.6	16882.4	11957.3	7677	8026.9	8281.2	18490.4	8548.5	7995.5	12767.9	7073	7507.5	3910.7	8419.6	6537	9121.6	6338.7	10124.9	9104.4	10970.7	4428.9	8524.6	5737.6
PRKCG	542.2	310.8	283.5	917.8	370.6	225.9	373.5	908.8	500.5	290.9	243.3	404.4	821	513.5	291.2	374.5	1105.4	294.1	364.8	211.2	286.3	277.4	258.6	290.6	319.5	238.8	309	498.8	308.9	275.4	619.2	543.1	213.7	319	312.3	284.7	344.9	453.4	445.6	338.8	504.4	720.6	326.4	1872.4	448.3	244	289.8	761.5	507.7
PRKCI	16143	19140.7	6120.7	10488	1436.6	2584.3	4007.8	13351.8	14947.9	7022.8	1576	23375.9	34664.2	10440.3	5377.7	9349.9	8463.9	3339.5	25671.2	2279	4382.6	6321.6	8030.3	13835.2	10751.4	5282.2	5282.4	14803.7	20927	9348.5	14734	24131.7	2739.3	14836.6	8384.6	13224.5	11205.4	37472.7	3569.2	9234.3	29972.6	20339	4869.6	41517.2	11072.8	2141.5	2077.5	14525.2	6993.3
PRKCQ	2740.8	879	979.2	464.6	393.7	535.3	793	711.7	573.8	459.8	822.5	826.7	2480.8	750.7	875.2	1393.2	586.1	701.4	605.2	1140.3	675.4	834.1	786.5	899.8	373.2	921	882.9	469.2	1235.7	605.3	455.5	1817.5	1766	1098.8	774.6	999.7	1264.3	967.5	1425.2	991.8	1453.9	2622.8	639.4	524.9	569.5	520.3	558.1	2271.8	1150
PRKCZ	8284.1	3733.3	9025.6	1876.4	550.8	4284	5694.8	4264.9	3459.9	3196.7	746.9	14926.2	12339.2	6085.9	14657.6	2677.4	1672	7300.3	8920.2	6873.9	3468.4	1595.2	6180.3	7979.3	1975.3	4408.4	5891.2	5839.4	9621.6	1878.3	11628.9	6413	1247.2	4410.7	3371.9	3544.2	11858.1	12153.6	14402.4	7144.8	10359.5	12213.2	2629	16056.2	3145.8	3048.3	3738.9	7175.3	3721.2
PRL	2456.3	1767.3	3334.4	2837.9	1490.8	6136.4	3499.7	3263.2	1444	3905.1	1684.9	2144.6	2751	1705.3	2288.7	2888.2	3023.2	4492.2	3878.9	5129	1420.8	1976.1	13622.4	2380.2	2572.9	5019.6	2522.3	3818	2620.8	3952.4	2921.5	1831.8	2637.2	4043.4	2388.2	2374.5	1763.3	7092	4223.7	4772.6	2527.2	2875.1	2975.9	1981.7	5722	2263.8	1844	2242.3	1983.7
PRLR	796.5	2723	1121	1374.2	1882.7	1257.7	1077.8	1189.7	1225.4	1235.1	2081.5	941.1	874	1212.3	1070.8	1170.1	1519.4	1240.3	1232.2	1173.7	1354.2	1334.9	1310	1208.1	1371	1236.9	1330.9	1188.3	1037.3	1265.7	1318.2	890.6	3072.8	1635.7	1615	1209.6	882.3	1137.9	1540.8	1150.1	900.1	998	1369.7	1092.3	1259	1255.4	1376.9	887.3	1166.7
PROK1	871.4	284.5	306.9	193.4	140.8	161.8	333.7	267.4	151.6	211.6	142.7	287.8	854.9	219.5	214.7	440.8	155.8	209	222.7	180.3	145.2	401.2	148.3	298	150.5	228.9	196	178.6	293.8	158.3	106.8	585.5	166.9	296.6	261	203.5	425.3	318.7	264.4	367.6	479.4	916.2	147.5	203.6	203.6	158.3	165.7	684.8	359.7
PROS1	1441.6	2644.5	2793	2459.2	2226.5	2417.7	1648.3	2151.9	2568.5	3033.5	2725.3	1154.9	2895.1	2297.6	1945.8	2573	2092.8	2901	2955.4	2575	2393.2	2488.7	2064.7	1999	2362.5	1956.6	2935.1	2457.6	2492.5	3136.8	2387.5	1602.4	2382.1	2570.9	2246.3	2462.8	2019	1697.8	1550.4	2009.1	2917.3	2331.5	2151.7	2224.4	2394.3	2366.5	2714.2	1592.7	2546
PRSS1	4147.9	3768.8	3584.8	4253.2	2470.8	4537.7	7996.1	4159.4	5533	6760.1	3656	3101.6	2166.3	4358.8	3457.7	5533	3994.8	3538.7	2787.9	2005.1	2383.4	5238	5313	3534	216.2	6294.6	4037.6	2565.2	1215.8	6152.8	1904.9	2711.8	3288.6	6518.5	3052.6	5684.5	6167.1	3806	2223.9	32564.7	1924.6	2907.1	864.6	9605.2	3939.3	3995.5	1948.4	3821.3	3793.6
PRSS2	2810.3	4843.2	4581.1	5511.4	4360.2	6477.9	19490.2	9663.4	2964.9	7382.3	8982.2	3128.3	1779	8103.5	3531	3349	6550.1	5011.1	4586.1	2611.5	2977.3	3065.7	10130.1	3028.5	709.4	3318.6	2688.9	3060.9	1620.4	7971.4	2569.6	2026	6211.4	4064.2	4061.8	4150.3	4514.9	7352.7	5112.6	35760.5	3036.8	3626.1	2547.2	9497.1	3327	5714.9	3559.8	4194.6	3784.4
PRSS3	217	233.7	558.3	287.4	262.9	280.9	313.1	239.4	252.4	349.7	251.1	222.9	254.2	203.8	402.6	259.7	261.7	246.6	221.2	333.1	282.3	289.5	252.4	277.6	240.1	257.4	238	205.3	227.1	809.7	241	194.3	225	226.8	274.6	256	256.6	278	522	264	218.9	193	262.9	229.3	396.4	280	238.1	217	249.2
PRSS22	14794.9	18178.7	5854.5	108450	34832.5	74082.5	16694	22768.9	14545.9	72906.3	31041.8	82957.2	8466.9	46994.5	6712	41819.1	147790	106443	58156.4	16914.4	25006.1	35845.2	7319.6	1365.9	101717	8921.1	23107.5	8552.4	78152.3	31660.8	982.7	4972.5	34172.6	12175.4	25151.5	27758	67961.4	27464.8	8310.4	25028.2	14422	13296.4	37567.6	119277	7368.8	116240	15749.5	10988.1	32281.7
PRSS27	6686.2	7005.7	6592.2	4966.3	7548.1	5545.5	4496.7	6328.3	9515.4	5420.7	4879.2	5010.4	6986.5	6165.4	5643	6194	4377.3	8987.8	10652.5	5895.2	8655.1	7424.1	27224	6755.5	7479.8	5796	6665.4	6051.2	8593	6769.2	6932.6	8202.4	3572.4	6041.2	5934.8	6150.2	3965.3	7412	5702.2	47946.1	5404	8847.5	6935.2	8351.7	7658.2	3406.5	5500.6	6008.7	5264.7
PRTN3	6184.8	3249.6	7053.3	897.6	4443	4413.4	3916.2	2584.7	1363	4868.4	5275.1	1553.7	4251.1	5894.3	6694.3	7048.6	3859.2	1070.8	1483.8	3268.1	2975.6	1443.5	6358.3	13891.8	2562.6	6751.5	11840.5	2108.7	6967.2	1623	20717.6	1334.4	2996.3	2003	3304.8	1810.2	12168.8	8761.3	2168.6	9346.3	12138.9	2064.4	4320.8	3187	1605.5	2785	3071.9	3258.2	10005.4
PSMA1	1267.1	719.8	791.8	765.2	602.2	796.7	922.9	911	1035.8	667.6	475.8	1298	1290.7	825	1033	583.8	1935.6	1219.7	937.5	1008.6	736.4	541.3	780.8	802.5	601.9	650.2	698.4	3321.1	596.8	479.9	1103	2727.2	591.6	632.9	770.3	674.2	677.2	1406.3	871	907	888.3	1042.8	607.9	1068.5	1091.9	578.4	737.9	3051.5	687.8
PSMA2	2411.6	2123.8	1335.5	1394.5	2713.3	3000.4	2463.4	2797.3	2692.6	1914.5	2683.4	6111.1	2143.7	2987.3	3165.1	1542.7	4879.9	5887.7	1882.4	9105.5	3802	1290.4	1998.1	1650.4	1927.4	1533	2294.7	9668.8	1108.8	930.9	2592	7410.7	1762.3	1777.6	2064.8	2379	1541.8	2163.5	2276.7	3562.8	1872.2	2461.3	1622.3	3661.2	2952	2698.8	3316.1	9277.5	1854.1
PSMA6	3055.9	1087.3	1577.4	765.1	507.9	703.4	1024.6	1091.1	1822.5	1415.8	382.3	2180.1	2419.1	1415.6	1421.9	1084.3	1272.3	1493.6	1684.8	1151.4	682.9	719.5	1080.7	1131.2	754.2	1041.9	1250	2288.9	1568.5	796	2746.4	2471.9	635.2	1114.3	904.7	1130.2	1420.7	3425.5	1376.7	1888.2	2183.1	1731.2	685.8	1925.3	1596.9	553.4	557	2660.7	1536.7
PSMD7	1408.5	708.8	1305.5	542.1	714.9	514	876.3	834.5	642.9	790.8	438.4	4919.6	1165.3	809.6	2899	572	443.4	1211.2	847.5	832.5	616.6	573.1	845.7	1203.3	516	839	791	1872.1	691.3	561.4	1325.4	1693.6	395.2	732	611.6	640.2	1769.4	1428.3	1224.4	803.6	699.9	837.3	493.8	1415.8	719	580.6	701	1229.4	682.4
PSME1	5693.5	2561.9	4039.3	1693.6	1378.9	1830.9	1553.3	1913.9	2572.3	5232.7	1704	10715.6	7786.6	5725.1	7530.6	2327.5	3701.2	2753.7	3461	5926.8	2479.8	2011.5	2862.9	2364.1	2283.5	2778.5	3165.5	4312.1	4967.3	1933.3	7292.6	4263	2254.9	2533.4	2838.4	2818.4	6255.6	10279.5	8279.4	2825.9	4623.2	4953.6	1615.6	5448.9	2706.4	2780.7	1434.4	5901.4	2970.7
PSME3	226.2	168.6	338.8	177	216.9	188.6	283.2	157	126.3	294.7	260.1	237.6	332.6	221.5	438.8	230	188.4	238.2	170.3	336.1	153.1	154.4	347.8	256.2	158.8	221.1	220.9	146.6	177.9	372.3	644.6	191.4	321.7	324.1	198	202.7	270.7	340	569.8	274.1	200.8	158	186.8	219.9	173.5	185.3	186.2	180.3	279.2
PSPN	167.7	207.5	236.4	271.4	867.5	493.6	344.9	157.6	604.3	251.6	114.7	296	189.6	275.5	336.3	130.9	133.1	437.7	282	286.5	192.8	182.4	260.3	292.6	400.4	240.6	300.9	129.8	200.7	157.2	175.2	1423.9	820.3	650.4	180.5	238	249.8	180.9	259.9	276.6	240.8	169	403	183.2	178	206.8	297.6	124.4	229.1
PTEN	295.5	360.4	543.9	889	546.8	432.2	493.8	404.2	572.8	437.2	645.7	289.1	305.7	376.4	298.9	366.1	564.1	343.6	392.9	400.9	460.3	385.3	384.8	521.4	345.5	627.3	621	515.4	353.6	561.4	493.3	344.8	3409.4	428.9	392.3	597.3	440.9	384.5	770.2	506.7	372.5	784.3	751.6	345.9	407.9	409.3	386.3	367.3	404.4
PTGS2	1040.8	644	695.5	700.3	265.3	372.8	596.8	464.3	265.9	444.6	257.6	624.2	1566.7	542.2	654.8	850.2	840.5	492.4	552.6	555	321.1	440.7	497.1	767.6	624.4	459.6	546.9	789.2	830.8	448.3	658.3	1173.4	360.5	534.7	463.4	535.6	727.1	733.3	588.3	863.8	1049.5	1396	460.8	1001.2	789.5	310.2	366	1300.2	661
PTH	848.8	1397.7	820.9	1920.1	2276.8	1110.9	2443.6	737.6	532.7	1420	890.6	1049.8	929.9	824.6	469.5	824.3	851.4	1368.6	716.3	713.5	703	1322.3	1113.6	1118.6	1664.8	1133.5	920.6	799.7	1237.2	624.4	896.6	840.2	986.3	1205.8	1433.3	916	828	2383	551.6	427.4	647.3	537.3	1006.6	659.4	1159.7	7478.1	560.4	789.8	981.9
PTHLH	1330.3	671.6	1406.3	1203.3	7162.3	3672	1109	9901.4	2646.8	734.1	5983.2	2999.3	1021.1	866.1	782.7	1061.7	1537.8	720.7	866.2	4937.2	2362.2	460.4	435.9	784.8	1074.4	436.5	529.3	1244.2	742.7	785.7	587.1	1302	1052.5	836.8	915.5	791.9	1091.5	752.6	722.6	1508.4	608.8	811.7	5544.5	454.6	783.6	1186.5	5247.9	939.6	726.4
PTK2	265.2	174.2	206.4	208	181.3	205.9	250.8	208.2	194.6	246	167.7	165.4	236.5	187.2	206.8	379.8	2848.9	286.4	231.9	211.5	159.5	242.4	189.9	201.7	228.5	189.3	241.8	227.7	210.2	253.2	295.6	240.8	416.2	248.4	231.9	198.6	227.1	256.6	180.2	225	266.6	252	189.1	188	249.6	194.6	253.7	242.3	205.9
PTK6	142.3	139.2	135.6	140.7	145.7	145.1	166.5	497.9	147.9	121.7	410.6	110.2	246.2	145.3	138.5	135.3	293.2	159.2	137.2	148.8	137.8	129.2	160.1	142.6	199.5	198.8	169.3	195.5	298.3	497.6	156.7	154.3	1114.8	174.4	134.6	171.7	152.3	192.6	217.8	146.3	131	14202.9	190.3	188.1	158	194.6	156.2	144.8	226
PTN	550.2	880.3	6896.1	1790.7	1029.4	1034.9	2511.3	1426.9	426.1	782.2	835.9	1812.5	618.3	891.2	2195.3	787.7	798	799.2	956.8	3557.4	501.1	743.9	834.8	878.1	1123.7	726.1	595.7	838.2	481.5	717.1	2004.3	818.5	1113.1	873.1	986.1	1589.2	690.5	1142.6	1466.9	993.6	793.6	862	822.8	975.1	545.2	955.8	916.7	1036.6	829
PTPN1	1409	1558.2	1688.2	993.1	913.1	1096.7	1000.2	1044.3	1375.2	1227.8	900.5	1456.2	1965.8	1353.6	1307.7	1082.7	1006.1	1237.9	1851	1456.1	1388.3	1188.3	1196.2	1573	1227.4	1686.7	1836.6	1615.8	1852.2	1234.2	1463.4	2037.7	1165	1221.5	1137.7	1466.9	1164.9	3611.6	2158.4	1301.9	2593.5	2280.4	1089.4	2259	1279.7	906.6	1069.6	1572.4	1184.5
PTPN2	326.5	330.9	321.1	253.3	252.4	316.2	320.8	307.6	280.5	318.4	209.6	333.7	515	265.8	331.5	436.9	203.7	337.9	318.4	323.1	298.2	950.3	325.2	390.4	318.3	424.3	412	552.4	393	293.1	292.7	745.1	227.8	316.2	323.9	346.6	272.9	847.7	469.6	317.7	647.5	402	302.4	417.6	375.8	251.4	269.5	410.3	273.7
PTPN6	2353	2393.1	5432.6	1685.7	1401.2	1476.5	1616.6	2228.4	2048.1	1686.6	1286.8	2071.7	3019.2	2099	1883.2	1838.1	1418.6	1886.3	4342.6	2868.1	2290.4	1928.5	2795	4061.5	3205.6	2929.1	3146.7	5267.9	2298.4	1417	5845.5	3300.1	2871.1	1873.6	2208	3208	2359.9	11485.4	1798	1905.4	3320.8	3314.3	2022.6	2094	2094.5	1119.9	1577.6	2555.1	2022
PTPN11	7963.3	20584.8	24810.9	15413.9	13129.2	12758.7	19768.2	37340.7	24725.7	46990.1	11700.5	72618.8	15878.7	26121.9	42540.9	14529.3	22110.1	20894.5	46712.9	28728.7	13319.8	20406.1	24638.6	20850.6	18729.6	22524.3	21133.7	56797	29980.9	12035.9	66684.7	27619.2	11512.2	20697.4	23904.5	21990.8	36384.9	73123.5	36030.3	20120.3	33170.8	22132.2	15029.7	85419.3	28729.2	19402	10721.8	18140.4	20393.8
PYY	1136.1	1287.3	923.5	2446	2028.1	2082.3	1816.3	1794.4	908.7	1058.9	3060.4	1120	631.3	730.2	332.9	859.6	1166.7	1395.4	496	1275.8	650.5	1373.5	1171.1	773.8	2150	830.2	748.7	1960.3	626.5	786.1	731.2	723.9	1210.7	863.9	2146.6	698.4	2003.2	1517.7	382.6	520.5	575.2	853.2	2002.7	1133.9	932.5	1961.6	1682	1589.2	1347.2
Plasmin	716.9	769.3	598.2	728.9	6414.6	754.1	1408.9	519.5	679.2	621.5	655.2	615.3	1168.1	836.1	825.5	574.2	443.6	1001	774.7	820.2	735.8	694.9	757.9	982.9	574.1	1291.6	962.8	580.7	708.5	502.5	767.7	588.4	511.9	666.9	757.9	1035.5	1385.6	657.8	1039.9	680.7	672.6	777.5	689.3	603.1	625.7	623	690.8	588.8	644.8
Plasminogen	935.4	69.5	300.7	402.3	499.1	852.5	101.4	1515.1	1281.2	134.8	232.5	207.2	173.4	98.3	225.2	271.8	85.5	57.2	270.6	1035.3	869	79.8	487.8	109.2	62.7	60.4	99.1	328.8	179.8	229.9	234.2	813.9	80.6	302.2	181.5	168.3	271.4	55.6	126	1594.5	77.9	361.9	215	88.2	687.3	180.3	503.3	522.4	205.6
Protein C	728.3	365.1	411.7	240.2	297.2	280.4	415.3	337.1	535.8	317.8	222.7	674.6	742	402.4	406.2	406.9	336.9	311.5	449.5	353.8	264	306.4	382.6	357.6	240.5	322.7	345.3	704.7	499.4	220	610.1	884.3	206.2	344.6	320.9	371.5	404.7	1155.2	738.7	720.4	664.5	640.3	248.2	573.6	421.3	226.4	247.3	645.8	379.3
Prothrombin	94904.7	79459.1	98108.4	103609	96246.5	102266	99681.7	83540.2	98772.9	100625	104554	67558	99067.3	73690.3	86466.1	127404	82158.7	64479.8	88836.1	111562	97509	83430.3	77789	88080	83619	137262	114608	82793.3	112020	106679	80973.5	98112.9	77027.7	87147.8	107475	89066.1	60823.8	60089	73009.5	94605.1	67613.4	75914.3	92846.2	84717.4	100836	93996.1	101596	84768.1	94291.8
RAC1	37737.2	10093.8	17028.7	7876.8	2996.6	5673.3	6706.4	18748.7	17245	5514.8	5745.8	21746.8	33878.5	8250.9	4000.9	18181.1	6732.7	3176.7	8723.6	2193	3985.7	6388.1	8048	16268.1	8812.1	6510.7	7705.6	15127	21362.3	6067	11774.3	35105.9	12070.2	16100.7	6765.9	7094.8	16282.4	24461.2	4078	10426.2	24646.1	21501.4	7810	11458.7	6758.6	2253.7	5322.5	34211.1	18680.9
RAC3	7285.7	2866.2	4159.2	1430.2	1110.4	3974.1	3718.9	4473.3	5195.6	1501.5	1352.6	7822.8	7562.9	4307.6	2720.9	3886.8	2050.3	4526.1	3252.2	4326.8	3389.2	1504.4	4112.8	4785.9	2343.4	5488.7	6056.3	2840.7	6810.4	1422.3	2529.6	7780	2105	3923.3	2177.8	4311.1	4241.4	6226	4262.5	3353.4	4960.2	5677.5	2553.7	2953.9	1714.7	2157.7	3556.6	6569.5	5421.2
RAD51	954.6	2611.7	1791.1	2776.7	4084.8	4082.6	1577.8	1123.9	3327.2	2194.9	3565.3	1015.3	675.9	2063.4	3754.3	1465.8	1092.5	1920.5	2063.3	4975.8	3165.5	3117.7	1395.6	1749	2757.5	2425.6	2347.1	1273.4	2119.9	2375.6	1397	939.3	2376.5	1840	2309.7	1964.9	1252	1162.6	1244.3	1884.1	1314.4	1516.7	2393.4	2834.4	1718.1	1792.4	3192.4	1039.9	1563.2
RAN	10061.5	1434.4	2462.9	944.9	103.2	195.8	727.5	1041.8	3274	588	322.8	3057.1	10047.3	1878.4	218.6	3577.2	859.9	166.8	834.6	167.2	446.5	718.7	542.6	1936.5	501	721.4	473.7	757.7	3813.8	777.9	518.6	5250.5	381.8	1934.1	682.9	638.2	2498.7	3562	958.3	945.2	3607.9	10893.7	835.8	2076.2	510.1	236.2	286.8	4546.1	2930.7
RARRES2	3136.2	1398.5	1807.7	2212.6	2293.3	2346	1814	1564.7	1049.8	2390.3	1343.6	1104.1	1918.5	1735.1	1039.5	2937.2	1643.3	2065.8	2080.2	1811.8	2278.9	1823.1	1273.5	2695.6	1338.4	2323.5	2178.6	1940.5	1875.3	2259.1	2150.7	1698.3	2856.7	2303.4	2541	2211.3	1964.3	1489.2	1596.7	1582	2580.8	2757.1	2504.8	1690.8	2721.9	2627.5	2442.2	2348	2756.1
RASA1	899.8	1047.9	922.8	1086.5	1191.6	717.8	630.4	1156.9	858.1	878.3	930.7	1298.2	607.7	637.9	856.9	799.3	893	586.7	1158.9	666.3	905.6	1280.9	962.2	812.5	952.9	586.6	740.9	1600.5	688.4	1726.6	2220.6	806.2	689.7	831.5	936.8	707.5	692.2	948.9	530.7	633.8	884.7	809.2	910.6	1106.9	1580	695.9	876.8	932.3	851.8
RB1	402	746.6	989.3	649.4	800.9	691.5	501.4	551.3	1054.2	667.1	1405.7	444.7	420.9	918	809.7	627.3	649.4	513.5	1203.3	838	1003.8	1818.1	1424.7	693.1	800.1	976.7	1206.6	529.5	1048.7	1231.5	622.3	564.4	2134.2	1234.3	705.6	898.2	474	933.8	1392.4	775	1854.5	695.9	725.8	805.5	764.2	623.5	756.8	396.4	649.6
RBM39	12946.9	8394.3	14374.4	6156.3	2495.3	2848.3	6855.8	8115.1	3389.8	7213.5	2848.9	31795.8	19159.9	7779.5	17257.4	5111.9	5214.6	4537.4	10006.1	7796.3	3595.2	6417.9	9737.8	13012.1	6660.4	5672.4	3798.8	7955.2	9978.4	5982.6	13273.7	11608.5	2357.1	6305.6	7036.7	6704.9	16186.3	14629	9067	8815.1	14544.5	18632.3	2383	34472.2	8176.1	3655.6	3097.6	10080.5	5465.7
RBP4	101.6	93	93.9	92	82.1	80	94.6	92.3	95	94.6	68	102.2	85.2	84.6	224.6	108.2	99.4	81	86.3	77.6	89.7	76.8	103.2	110.3	81.9	143.6	68.6	101.1	92.7	77.6	72.4	172.7	93.8	98.8	117.9	111.2	87.9	107.9	1047.3	168.2	91.5	98.2	94.4	101.8	102.7	77.5	70.4	105.2	106.6
REG1A	943	624.4	348.9	814.3	592.1	873.8	1909.9	1016.3	959.7	362.3	755.6	2116.7	350.5	1132.9	381.4	318.2	931.8	602.4	831.1	572.3	980.5	615.1	1170.6	962.8	1951.7	347.8	285.6	792	319.7	731	298.1	678.9	666.8	1042.1	687.7	417.8	958.8	880.7	735.2	2153.4	392.7	759	5946.9	683.3	522.5	748.5	367.5	632.5	611.8
REG4	1565.3	1958.7	1495	2039.1	1814	2918.3	1942.1	1590	674.4	1576.6	1054.8	1216.6	913.7	858.3	716.6	1346.4	1184	1556.5	1734.9	1286.2	1206.1	1319.7	1212.1	1423.6	3114.3	1496.6	988.8	2117.9	1033.1	1523.6	712	1155.3	838.6	1670.2	1744.7	1339.9	1849.2	1737.1	1510.1	860.7	911.1	1041.9	4777.2	1360.7	1732.4	2093.2	1133.5	1745.2	1381.4
RELT	4499	5545.5	3041.1	6838.6	10614.9	5259.2	6082	9485.2	4882.2	4966	10289.6	7968.5	4508.7	6440.5	5023	5665.7	6109.7	5816	4099.5	3874.6	7046.4	5794.8	4799.8	4471.8	5530.3	2226	2567.5	5131.1	3213.9	5862.7	5079.4	2444.9	5580.6	4053.3	4402	3284.7	7164.8	4540.7	3387.6	4723.4	3181.6	4023	6645.7	5049.2	3189.8	8428	7180.7	3189.9	6488.2
REN	1039.8	467.9	317.2	443.2	648.6	535.8	697.1	625.8	249.4	496.6	1108.8	395.1	415.4	750.5	2313.3	1914.8	1101.6	2359.9	277.3	738.1	437.7	1260.5	244.4	1825.8	413.5	1496.4	27172.4	458.3	2582	592.9	686	2878.2	539.9	650.5	1862.7	636.3	1045.7	660.1	289.1	346.6	184.5	276.4	555.2	571.4	839.1	811.7	895.9	188.2	1758.8
RET	828.3	1948.5	744.7	752.3	1576.2	1078.4	896.2	471.9	731.5	1290.4	583	909.3	702.7	808.3	925.8	857.2	639.2	1411.7	644.7	924	1565.4	857.6	920.9	824.7	1051.8	1806.2	2950.7	974.3	1201	738.1	1916.8	530.5	731.3	535.3	843.9	1208.8	1004.3	598.1	889.2	601.1	1163.9	848.1	591.8	801.9	1038.6	1236.7	1138.3	665.4	1302.2
RETN	634.3	892.1	966.6	726.3	1288.1	606.4	1321.4	1270.2	458.1	1618.5	1662.6	983.6	793.6	1257.9	1155.4	1166.5	1238.5	964.2	725.8	902.3	1297.6	713.8	1287.5	1020	847	978.1	1121.3	766	921.6	831.2	2033.8	535.7	2164.9	808.4	863.4	654.9	801.2	1042.6	2035.1	1099.7	849.7	707	782	473.4	746.7	1154.8	1104.3	539	3010.6
RGMA	10599.8	12607	10771.4	21580.5	12822.4	11137.3	17418.3	19074.7	14440.5	9251.6	14440.4	15909.9	14604	10302.1	11749	14277.8	17990.7	10309.4	12140.9	11730.4	8974.6	13291.8	12103.5	16630.6	13911.8	14040.8	12210.6	9997.3	12433.5	16012.6	10759.2	10554.8	15505.3	11504	15774.7	15674.4	11997.6	13316	10080.6	12772.4	9392.3	12332.6	16164.8	13461.5	15985.6	13053.5	12012.5	11733.6	11088
RGMB	2670.1	3255.8	2643.8	6416.8	3156.1	3814.9	5037.3	3982.3	4089.3	3076.5	4232	3668.5	2557.5	4492.3	22033.7	3183.6	5195.2	3717.7	3088	3724.3	3363.2	4267.7	3416.7	3129	4019.9	3021.9	3088.9	2534.4	3673.6	4866.8	2562.7	2952.4	4492.6	3093.7	6265.6	4389.1	3109.6	1714.1	3161.8	2912.3	2838.7	3643.1	4321.4	2862.7	4091.9	3945.6	3938.6	2829.9	3778.9
RNASEH1	1800.2	353	255.2	218.2	176.2	105.2	181.3	262.9	81.4	107.5	306.5	378.4	4278.9	375.3	100.5	767.1	174.8	88.8	69.1	81.3	95.6	123.1	84.4	318.3	152	178.6	125.7	126.1	430.1	245.9	75.6	869.6	511.9	407	481.9	100.6	442.1	567.8	166.3	248.6	533	2923.8	195.6	105.6	103.3	147	140.6	1090.8	708.4
RNF43	1211.3	903.8	810.2	950	1212	798.7	650.3	718.9	750.9	756.4	1045.8	743.2	685.7	874.7	974.5	744	1301.2	683	783.2	1081.4	998.1	935.9	2264.8	786.9	886.6	1097.7	791	939.5	885.8	707.7	14327.3	1232.1	1471.1	868.3	724	651.9	765.3	867.2	1179	842.6	683.9	861.8	990.1	875.1	761.4	752.7	1854.3	630.3	11068.8
ROBO2	1438.5	1503.5	1972.8	3333.7	1912.5	2341.8	2196.5	2095.6	1871.6	1899.9	2013.5	5561.2	1052	1950.8	2141.6	2048.7	2142.7	2335	1446.5	1925	2252.7	2213.1	1997.6	1785.6	2205.6	2714.7	2422.8	1330.6	2173.9	3090.8	1169.3	2142	3877	1690.2	2557.7	2090	1736.9	1055.6	2262.5	1850	1613.7	1459.3	1453.4	4285.2	1763.6	2362.6	2572.5	1333.7	1824.4
ROBO3	323.6	244.2	251.9	202.8	213.7	274.7	261.5	233.4	269.2	216.2	875.3	212.9	303.3	346.9	227.1	244.8	191.1	306.1	278.3	297.1	282.5	218.3	353	290.5	278.6	309.6	349.3	342.4	314	284.1	255.7	240.2	501.8	394.3	212.9	289.9	197.1	233.3	433.3	261.2	222.9	395.9	277.5	238.2	254.4	711.9	241.9	273.4	271.1
ROR1	566.8	1083.9	745.4	1565.9	1654.4	1854	1613.8	1379.6	1466.9	1251.1	2425.2	1249.5	713.9	1509.6	872.5	862.3	1416.5	2166	855	1361.3	2281.1	1601.9	1064.2	934.9	1584.5	1261.4	1370.5	1183.8	993.5	1398.8	629.2	497.7	1510.1	820.6	1195.4	941.8	830.4	881.9	724.9	940.1	1006.3	1251.4	1882.9	904.4	714.3	1740.9	1759.6	803.1	1204.7
RPS3	6276.9	1320.4	1053.8	352.5	136.5	162.2	449.8	1284.5	1238.8	231.1	454.5	2401.1	6452.3	2402.5	167.7	8611.1	233.8	114.9	191.5	188.1	182.3	227	601.7	1103.2	241.6	280.3	736	389.1	2324.9	293.4	160.3	6538.3	949.2	1404.5	581.1	240.3	4262.3	1360.3	431.3	494.1	1365.2	9725.2	860.8	729.6	229.9	308	633.3	2659.8	2933.1
RPS3A	2109.2	3776.1	3895.5	1983.6	869.9	439.1	1708.6	1125.9	5271.5	774.2	624.2	2068.1	1906.5	1843.5	849.3	848.7	1106.5	549.9	6025	570.8	2350.3	2123	2123.2	6110.4	2150.1	2548.3	1872.8	3825.5	4439.8	1258.2	4850.8	7000.7	1022.2	2105	2745.3	3735.9	1005.4	5939.3	1365.8	1243.9	6262.4	3210.5	1080.3	2602.6	2490.7	723.6	647.1	1118.8	1319.6
RPS6KA3	1907.5	4422.8	6810.9	2683.9	1174.1	1062.3	2465.1	2975.3	13535.1	1235.2	1254.4	5166.1	4055.1	1888.5	851.9	4519.7	1130.1	788.9	5663.6	894.9	2697.7	3842.4	2581.5	9427.5	2358.3	3520.1	2768.6	10566.1	4901.7	2425.3	5627	19336.9	2154.7	6490.8	3284.3	5347.6	2881.3	6389.9	683.5	1998.1	7743	4061.7	2348.9	1561.7	4928.4	661.7	1512.8	7284.7	4743
RPS6KA5	988.5	231.3	314	182.4	143.6	116.8	161.5	279.1	403.8	271.8	86.1	466.8	863.3	273	251.6	286.2	280.8	248.6	341.5	154.3	126.9	155.7	419.8	210.3	154.4	183.3	208	531.1	318.4	165	821.2	548.6	139.3	267.2	184.1	216.2	353.2	718.2	178	376.6	551	506.8	177.6	416.3	411.6	97.1	86.3	670.7	371.8
RPS7	11932.1	10942.8	30140	8077.8	10247.6	6539.4	8242.7	24185.5	10143.6	13762.6	6313	38448	12396.5	14196.9	16395.1	6248.3	6490.4	9583.4	38551.3	11419	7549.4	8843.8	5574.2	22394	10024.7	14237.8	14690.2	14673.1	22158.9	5266	27855.2	17849.8	6412.8	6203.9	12837.2	27052	9030.7	43337.5	9139.2	5714.7	23374.8	11688.7	7758	30198.7	9261.7	4955.9	4935.8	4960.3	7069.3
RPSA	2257	3251.5	2211.4	4089.1	5125.6	3631.4	2906.1	4124.5	3204.2	3565	5256.4	3471.8	2628.1	3429.8	2791.5	2436.4	3908	3910.1	6916.8	3688.4	4641.8	3373	3218.7	2732.9	3407.9	2687.3	3995.9	4166.4	2420.9	2516.4	4459.5	3240.1	3671.3	2368.8	3230.7	2700.5	2428.5	3717.2	2180.8	2781.6	3644.7	2209.6	4828.2	3500.8	3133	3716.8	4850.4	3223.4	2829.4
RSPO2	1493.5	583	526.4	535.2	318.2	449.1	467.4	800.6	721.8	664.6	301.7	843.4	2470.4	927.2	659.6	1862	460.2	746.9	891.8	525.9	502.5	410.1	618.1	647.3	616.6	488.5	598.7	1177	784.2	484.5	1727.8	1093.5	305.9	683.7	482.4	467	622.2	1049.7	668.7	790.6	1119.7	2134.8	477.3	994.7	851.9	303	390.5	1010.9	1306.8
RSPO3	29862.2	26473.5	31680.1	41668.6	22951.5	58888.9	50819.3	30752.5	20837.2	21750.5	38872.9	15560.9	12723.4	20604.7	28813.5	29338.2	72449.8	26895	20784.6	44819.8	17788	47194.7	20038	23817.5	58596.6	24886.4	27464	21824.2	6585.4	38771	23165.6	18525.9	72984.9	39505.8	58772.2	28625.9	51704.1	4994.6	12991	23142.8	12250.8	26433.6	27860.9	14071.6	30448.7	38301.7	33359.1	38573.4	29888.3
RSPO4	82.8	487.4	396.8	591.5	517.8	327.5	426.1	862.8	451	306	656.2	701.5	98.5	745.8	891.3	180.6	622.3	479.5	1876.6	419.3	368.1	560.8	257.3	507.9	768.2	385.9	906.6	739.2	364.3	705.8	440.5	382.1	756.2	680	473	419.7	348.8	278.2	376.9	324.3	579.4	293.7	578.3	663	311.5	403	443.3	296.8	349.1
RTN4R	2620.7	2401.6	1682.8	2404.8	1784	2713	3509.1	3484.6	1100.8	2384.4	1396.4	4555.7	1163.6	1881.2	6650.1	2199.2	2435	2918.7	1522.6	2617.9	1894.1	2023.4	1411	1910.1	2431.7	1713.6	1392	2120.8	953.4	1768.4	1274.6	1329.6	6497.3	1307.4	2766.9	2030.6	1781	767	2996.9	2397.7	1141.6	961.1	1540.1	2052	1976.3	1752	1628.9	2620	2164.5
RXFP1	166.7	175.7	165.5	170.4	196.8	179.4	143.7	156.3	193	191	342.5	154.2	235.2	164.1	172	172	149	166.4	179.5	168.4	178.7	269.9	166.3	170.6	188.3	198.7	186.2	180.4	182.9	205.4	170.3	166.1	497.8	251.9	170.9	182.6	143.5	152.6	285.8	170.1	157.9	316.1	189.6	162.3	182.5	146.5	177.1	153.5	166.6
S100A4	21317.2	7554.1	4565.1	4702.8	2840.3	4462.7	4556.3	4852	6743.5	2460.4	2985.4	13009	9173.8	7870.5	3492.3	5108	4703.3	2573.4	3779.9	4448.5	3710.6	2401.9	3546.9	5438.8	5503.8	4520.1	6006.1	8640.5	5946.1	2793.2	17692.8	12692.4	3098.5	5737.8	2841.6	4043.9	6702.5	5704.9	3948.6	3734	9531.7	10364.4	4479.9	5304.1	10620.1	1657.9	2109.2	18946.5	7557.2
S100A6	17184.3	7538.6	10342.4	3108.6	4092.1	5152.7	4512.3	9472.2	10009.2	5994.8	3608.2	12583	17188.1	7654.9	5620	5514.8	5522.7	5286.2	7832.5	11246.9	6270.9	3126.1	7018.5	6572.6	4923.2	5849	18137.4	17745.2	24699.6	5616.4	15719.6	22832.4	5067.6	8497	4126.8	7870.1	8671.5	13676.3	7620	7125.7	8775.1	14987.8	5826.5	5037.5	10767.9	3712.3	4155.5	20567.1	11137
S100A7	113.9	223.5	129.1	262.1	876	397.8	375.9	253.5	142.9	305.8	2381.7	271.7	146	232.9	245	170.7	187.8	303.6	162.8	419.8	434.8	191.6	505.5	174.5	230.5	510.5	238.1	162.1	135.3	259.3	219.7	323	4592.7	1917.2	395.3	171.1	172.6	237.7	303.7	733.4	139.9	116	321	184	206.2	214.8	314.2	112.5	160.7
S100A9	10084.7	2851.1	3881.7	2763.2	3590.7	3797.1	5806.7	3358.6	2333.7	2207.8	3638.9	2036.7	9611.8	3904	3636.7	8674.9	2308.5	2245.8	3810.7	2849.7	3835.7	2752.6	2975.7	10415.3	2590.5	4491	6845.9	4725.7	4031	3568.4	15420.9	2994.7	1850.9	4869	2317.9	2126.6	17105.8	2425	1651	5304.7	9655.7	3751.7	4411.8	1603	4182.1	1976.8	4145.6	7335.6	5945.5
S100A12	3471	1167.1	8032.9	605.9	2172.9	3215.5	7834.3	1015.2	964.3	1762.6	2429.4	509.3	1840.7	7194.2	4726.9	3683.4	774.5	1504.5	468.3	5201.4	2090.7	1215.7	1435.6	3296.7	929.5	3322.1	12520.8	1049	3329.3	625.2	7955.1	553.1	1137.3	1010.2	700.7	579.4	4022.4	1306.8	2531.5	10155.1	5334.6	695.3	1206.9	561.5	692.4	1079.7	5736.7	1181.4	4855.8
SAA1	221.1	367.5	457.5	900.2	1962.4	364.2	1232.1	25265.1	221.1	750.7	1060.2	118.4	490.4	18594.6	322.3	495.1	170.9	3831	286.4	1764.6	7045.1	4597.3	12286.1	7627.2	1811	102457	5917.9	2004.3	3472.1	484.9	7419.7	756.3	1284.4	348.4	22742.7	213.9	3145.8	17838.9	1189	447.5	27271.2	488.7	20817.1	595.1	3135.9	2458.9	3141.7	334.6	2579.4
SBDS	9841.7	4172.2	7994.3	2850.4	1269.7	1729.3	2971.6	3697.9	7232.7	4105.3	1077.7	9549.4	8978.4	4636.3	3836.6	3714.1	5057.3	3523.2	5121.8	3268.2	1702.2	2248.9	6079.5	4409.3	2023.7	3089.7	3274.5	6202.1	7672.8	2448	8661.2	11879.4	1570.6	3632.5	2523.2	4348.4	4483.4	19544.9	3574.5	4898.1	6982	6251.5	1893	6143.7	4462.5	1443	1492.7	6881.4	5206.6
SCARB2	1907.4	493.7	382	366	357.7	407.9	444.5	579	349.6	461.4	504.5	313.9	414.5	294.1	320.4	666.6	521.2	297.4	421.4	343.3	347.4	451.7	316.5	416.9	435	382.7	379.3	1166.9	361.6	418.1	729.8	1140.1	1137.5	741.2	760.4	570.4	395.8	264.1	614.3	645.5	516.5	390.8	438.7	377.7	800.2	322.4	323.8	1145	2926.5
SCARF1	5326.2	7763.1	5573.3	8885.2	10088.3	7785.1	11543.4	7800.1	5906.7	8250.5	11048.8	8238	5293.8	8168.5	7457	6261.4	10700.6	7523.7	5314.1	7584.9	8847.1	8117.4	7160.7	6156.1	7873.2	7577.4	5281.8	5303.4	5644.5	7288.9	4997.8	3562	8903.5	5758.6	8992.2	6584.7	8276.7	7120.1	5434	6999.6	4956.3	4260.6	8863	5965.4	5406.2	9761.5	10023.2	4758.5	10793.2
SCARF2	89.9	173.5	208.3	150	200.2	146.6	143.2	132.7	136.5	150.8	546.1	107.7	92.6	246.6	322.5	108	188.2	147.5	141.5	170.4	203.6	216.6	205.4	153.9	135.8	205.3	187.5	101.9	227.8	279.9	115.3	117.4	369.6	339	123.9	175.7	239.3	117	793.5	286.8	120.7	135	173.1	126.7	123.6	134.4	166.6	81	118.9
SCGB2A1	17833	13964.7	11785.8	15052.9	17794.3	18130.2	12897.4	17082.4	15872.5	13194.8	18772.2	14069.1	15683.7	13236.1	15237.3	12731.9	15714.5	16208	15720.1	17345.7	19614.8	13247.3	14286.3	14425.9	14775.9	15611.6	16171.1	20445.7	13119.5	12577.8	17668.3	21186	13835.6	12747.8	13568.4	12950.2	10901.1	18993.2	11085.9	14694.6	16256.9	15080.5	17958.5	16137.7	15072.4	12955.5	16309.4	19830.9	12353.2
SCGF-alpha	8717.8	16888.5	14576.1	40341.1	17624.1	33404.7	19848.1	18487.1	11545.2	42583.4	42647.6	25640	7224.9	31192.2	17746.7	22784.3	24721.7	5409.2	11447.7	45775.7	60809.3	35083.2	22214.8	7113.9	24247	19602.8	29040	28345.2	13961.6	17583.2	24709.9	15953.9	33892.1	20882.3	26948.7	14402.2	16895.5	6226.7	15048.8	35040.2	9324.9	12249.8	23521.3	24385.1	8514.3	29027.8	20639.7	17647.3	18945.6
SCGF-beta	2443.8	5564.3	4406.1	12532.1	5799.5	11032.5	6938.6	5897	5103	14812.8	14149.9	8336.7	2229.5	11377.4	5937.2	7122	7835.7	6946.7	3521.5	24269.9	21722.9	11780.9	7172.3	2244.2	7972.8	6489.1	9555.9	9705.8	4481.8	5689	7594.4	4898.3	12275.9	6661.4	8681.4	4450.2	5328.9	1954.1	4792.9	12174.2	2986	3973.4	7760.8	8177.4	2627	9256	6772.9	5471	6175.8
SCT	104.9	151.8	119.9	213.2	212.5	182.6	146.8	160.3	126.3	192.7	348.5	95.5	91.4	126.2	131.6	118.6	2278.7	164.8	128.7	155.1	426.2	240	205.9	115.5	160.1	119.7	180	126.7	113.6	270.1	104.7	103.3	864.4	264.1	173.7	124.2	106.4	109.7	191.5	213.2	112.5	135.5	152.6	109	139.6	227.6	197.6	96.7	128.6
SECTM1	1763.9	2196.7	1374.3	2155.8	2070.3	1531	2087	2434.1	1593.3	1869.6	2627.7	2027.8	1963.7	2136	2038.1	1462.8	2668.1	1828.1	1694.3	1118.5	1958	1614.1	2128.9	2157.3	2457.5	1470.8	1376	1979.3	1427.4	1866.9	1743.4	1980	2364.9	1793	1853.1	1969.3	2257	1930.3	2198.2	1404.6	1661.4	1726.7	3125.3	1798.3	1392	2113.8	2263.2	2398.2	1704
SELE	5270.2	13943.1	16185.5	12332.7	12834.1	22169.5	13113.4	8064.4	9090.3	12258.1	14407.6	9022.9	10064.7	6191.8	5808.4	12158.1	14528.1	11917.1	7811.3	8090.1	13261.9	12825.3	28261.4	11422.4	14581.3	9969.4	6668.7	4045.7	7810.8	17421	16719.9	6003.2	22091.3	12573.6	8758.6	14178.7	11942.7	4593.6	6179	8068.9	3570.2	16666.2	13109.2	8109.9	16037.5	9142.4	28935.2	12077.1	8255.1
SELL	2374.4	2086.5	3103.2	2738.8	2654.2	2016.1	2166.3	2060.9	2432.4	2234.1	2731.3	3147.1	2377.7	2342.6	2543.9	2436	1990.8	1417.9	2361.9	2055	2461.6	2527.2	2730.2	2351.8	2334.1	2287.3	2352.3	1692.5	2321.8	2720.5	2471.2	2926.5	2012.3	2992.2	2330.1	2372.9	2934	1858.6	4626.1	1934.5	2193.5	2105.1	2037.5	2413.4	2547.1	2125.7	2961.9	1702.8	2550.7
SELP	4384	7725.2	6631.3	6917.2	10571.3	7586.4	5133	8297.4	11759.1	7842.2	5483.6	4220.3	7186.7	6259.2	11798.2	6087.3	5668.9	14706.7	5428.4	6144.2	8350.8	7795.2	11724.4	3409.1	8077.9	4683	6536	5804	8123.9	6953.6	4655.8	1884.2	10146.6	7387.1	4191.4	6182.8	6631.2	7318.6	4927.3	5963.3	5090.2	6500.2	9194	4417.3	7118.1	5502.4	6573.9	5423.8	7310.6
SEMA3A	1198.3	1173.1	1498.4	652.3	764.1	832.4	1270.7	782.7	1130.3	972.2	504	1341.8	1000.1	1130.3	1024.6	760	869.5	1088.3	1238.5	1401.9	810.6	885.2	813.1	1160.8	747.2	1294.3	1326	1140.8	1365.5	776.5	1490.2	1110.4	678.5	765.7	883.3	988.3	872.4	1660.6	1023.8	1038.9	1370.9	921.6	727.2	1378.6	1709.1	753	721.5	1024.6	1010.5
SEMA3E	4765.1	3396.5	4120.4	3180.9	4644.4	1348.8	112064	9165.1	2469.1	7495.2	3278.1	4779	2111.2	19984.6	3934.9	3653.8	3445.8	5223.5	108462	5480.5	1354.2	809.6	7763.7	6863.6	6140.7	8075.5	83422	1638	461.4	12224.8	21305.9	2067	3366.5	3334	8171.4	5524.1	4118.6	1455.5	15782.3	2406.3	1816.6	4037.5	1612.9	10392.3	25512.3	8023.7	3159.5	13896.6	3566.2
SEMA5A	17275	49014.7	33342.4	62719.1	67116.1	43729	48181	39814.9	36696.1	67270.4	83194.5	25020.4	20424.8	35838	20404.3	33548.6	58849.7	60180.6	53236	48074.5	47023.9	62894.2	32677.2	28019.9	70161.6	78534.9	71810.2	30160.6	39155.8	52826.4	41275.7	18473.2	52213	36885.3	51015.8	36790	32804.3	28407.6	21635.3	24986.1	31255.4	16650.6	64146.2	38013.4	35317.4	78684.2	57973.6	28570.2	37806.8
SEMA6A	10540.6	14649.6	10739.7	25834.9	21007	17951.2	15275	20781	13811.2	17117.9	18369.8	8624.6	9603.8	10571.8	15119.5	16183.5	22662.2	18632.2	11966.5	13361.4	16511.7	18846.5	15540.1	10393.7	19361.9	13809.8	10853.8	17869.3	12840.3	20936.3	10480.1	11676.8	13262.6	15917.3	20074.4	14946.7	12505.7	6949.7	9937	10698	9639	9617.7	14877	14817.3	15968.4	17265.5	16894.2	12460.8	14214.5
SEMA6B	8629.1	12094.2	9875.5	14913.7	16601.1	13156.8	17672.2	18825.7	15155.9	20277.1	19037.1	7437.1	9486.2	8747.3	13571	13448.5	21629.7	11306.2	13320.7	9114.8	12181.2	19741.7	11590.2	11466.7	14388.3	9019.7	14438.3	9799.4	12068.3	23287.4	11467.3	5812.2	12731.6	14405.6	15225.1	6885.2	18316.5	6921	7547.5	7306	10521.1	7219.8	18320.8	7602.5	8610.5	13125.4	13666.5	10764.6	13484.5
SERPINA1	939.2	2716	1093.2	1830.8	4150.4	2841.9	4229.9	2166	1826.4	2679.3	7120.9	2378	1133.9	6684.3	2900.7	917	2126.5	6506.7	909.2	6537.1	6003.4	2294	6694.4	1772.2	2837.8	14740.8	2190.4	1292.6	2339	916	1400.3	895.6	2691.1	969.5	1830.3	1494.6	712.5	3446.4	3875.5	3901.4	2433.4	1140.1	3817.5	3794.8	1054.5	3957	5301.3	818.8	2180.9
SERPINA4	20455.6	13263.1	17889.2	22821.7	13579	13548.5	10796.2	13953.9	22284.4	16261.3	11762.3	20612.4	16311.3	8362.6	17821.2	21237.2	15164.1	8295.1	13456.4	13076.2	7691.5	14897.1	13899.1	15266.7	14117.3	14186	7354.6	15704.9	11667.6	18695.3	12604.6	23524.3	14953.5	16186.4	12449.6	21045.1	15287.4	10584.5	10139.9	19658.6	4862.1	18021.2	11858.3	13367.2	24848.2	10595.1	12205.8	17095.8	13195.4
SERPINA5	5695.5	12330.6	12610.3	19231.5	14830.8	19712.2	4204.9	15819.5	29860.3	7768.4	9439.9	8506.1	2987.5	8616.4	2022.7	15369.3	10735.7	1572.7	12184.5	7136.2	8126.5	5816.1	15033.8	6161.5	13462.2	2216.1	1340.1	12072.4	6504.5	23237.3	2090.7	38803.5	11871.4	11641.5	9188.2	16368.6	5639.2	4180.4	7335.3	15183.6	1281.9	12954.2	8392.9	3715.5	23791.7	9650.3	10553.1	14256.2	11122.3
SERPINA6	886.1	369.3	427.4	366.7	279.3	284.6	310.1	359.4	575.5	369.3	226.6	501	672	414.5	433.3	428.6	678.8	364.8	545.9	658.1	327.7	300.8	611.4	363.5	311.3	638	398.2	620.8	506.9	294.8	736	676.7	353.1	372.1	319.2	416.7	393.6	894.8	856.5	514.4	546.7	507.3	298.7	500.6	526.6	242.5	251.2	622.6	690
SERPINA7	37971.9	31214.9	29703.5	49454.3	33701.5	36913.6	34394.4	35642.4	39543.5	32813.5	34888.8	35047.2	29870.1	32572.5	42947.1	47361	30111.5	31092.8	35803.5	30083.3	34875.2	37125.9	29552.6	36464.2	34471.7	40886.3	35522.3	31754.3	43427.8	46932.2	41580.7	34320.4	33748.4	34520.9	36636.6	45416.6	35232.9	28852.3	33936.5	29452.1	34890.6	29366.8	27650.6	38226.7	40059.7	36677.5	50605.9	36602.6	37152.6
SERPINA10	4548.4	3476.6	3766.9	3817.7	3424.8	4924.9	2078.8	2010.6	3765.5	5324.3	3701.5	1074	3345.2	1713.2	1902.4	4525.2	2526.2	3541.3	3337.1	4470.9	5221.4	4340.4	5304.9	7078.1	1730	12927.5	6022.4	2633.1	2686.7	4950.3	5559.3	2480.1	4324	4601.9	4292.5	2277	2587.3	2735	3181.4	3467.1	4169.3	2572.9	3709.2	3399.5	5618.6	4434.8	3412.1	3343.9	4241
SERPINC1	37116.1	56171.1	63485.7	70524.7	56938.5	68936.4	76906.3	55418.4	66102.9	63279.5	70685.5	53576.6	37479.5	47381.4	62252.1	80360.6	53676.5	43239.6	60193.4	67411.8	55147	60534.7	55763.7	72402.1	63678.5	91313.8	68324.1	61862.7	62147.8	72515.4	51932.6	74178.3	57535.2	69525.2	81661.9	58238.2	45376.9	46202	53909.7	61876.7	49144.9	57471.2	68520.2	49856.7	73917.9	61608.7	61818.3	60236	66885
SERPIND1	1898.2	1686.8	2110.2	1851.4	1688.5	2192.6	1048.7	1586.2	2120.9	2387.7	1183.5	1475.5	1147.8	1169.4	1743.1	1545	1564	1222.5	1436.6	2767.2	1317.4	1937.5	1026.2	1625.4	1540.8	1928.9	1665.4	964.7	1603.2	1575.3	1497.6	1511	1606.7	1499.2	1463.9	1971.7	2074.9	976.4	1582.3	1696.9	1845.4	1505.9	1706.2	1893.3	1638.3	1326.8	1411.2	1274	2209.1
SERPINE1	472.7	572.5	3535.7	486.9	11919.7	8681.6	884.9	26502.1	3384.3	2033.7	11812.3	963.2	738.5	3755.6	1063.4	995	810.1	3946.3	908.3	27721.4	26865.8	1417.9	7770.3	626.4	674.7	978.9	3509.5	1251	2370.7	1890.1	1224.7	409.3	474.2	2357.2	1024.3	519.1	1013.5	323.1	904.3	2911.6	2786.7	684	6096.8	608.1	643.5	2025.7	13566.7	836.9	921.4
SERPINE2	12776.5	3515.7	4448	1162.6	526.8	3879.4	4956.5	3358.1	2666	1565.6	738.1	4216.1	11275.7	4487.1	3668.3	5795.8	952.4	5959.2	2384.9	4749.1	4570	1346.3	4213.9	5195.4	905.9	4885.2	5931.5	782.5	5421.1	1194	1313.4	9282.1	1361.4	4790.3	3353.5	3764.9	7732	4144.2	3985	4237.7	7650.7	14447	2161.5	2419.3	1784.5	2361.5	3921.9	9817.4	4526.6
SERPINF1	36164.6	38546.6	34878.1	47756.6	48070.9	35744.7	45064.8	43789.5	44889.7	46509.4	40752	49140.3	48547.7	41446.1	38722	49659.9	54056.7	41164.9	36185.1	42641.6	46549.6	38151.7	47478.6	39676.3	38647.8	38865	43416	38578.3	37095.2	38405.3	45286.3	46741.9	36855.8	35221.3	44733.5	40134.1	32139.9	37873.4	33453.3	40834.2	34896.7	38414.6	48860.9	39852.3	46039.3	51324.2	57611.2	36882	51812.4
SERPINF2	493	100.1	186.9	189.4	240.9	466.3	107.9	432.6	635.4	159.3	271.3	239.4	187.1	190.2	174.5	236.6	113.8	170.6	186.8	281.9	465.2	180.8	309.9	169.7	160.7	117.7	130.1	157.1	143.7	271.3	130.8	538.3	174.3	238.3	114.1	189.7	204.3	94.5	332.8	630.8	130.4	303.3	204.3	199.2	344.6	107.7	299.8	397.9	177.1
SERPING1	7302.1	34206.3	12591	35661.9	52921.2	62313.5	31672.2	16228.5	30040.2	27103.7	74420.3	29395.6	8599.7	33042.3	21330.7	12391.8	14641.4	30426.9	9493.6	69399.1	69035.2	32021.7	11690.3	15079.2	27048.3	28918.2	17308.7	14711.5	9743.1	16663.4	10462.1	6770.1	24252.5	13495.6	21916.7	22894.2	8727.6	12939.2	31801.3	49508.7	14442.6	10157.8	34924.8	25510.8	15167.9	39821.5	44694.5	8872.1	15254.8
SET	310.2	287.4	256.4	250.3	181.9	199.4	190.1	248.7	252.3	215.8	189.7	329.1	324.5	264.5	246.3	230.6	232.5	228.2	324.5	225	224.9	224	192.9	254.2	236.9	174.7	256.6	308.6	313.2	172.1	284.6	377.4	230.3	247.6	279.2	278.8	224.7	373.8	489.1	288.9	306.5	299.9	210.8	307.4	251	442.7	208.3	261.6	245.8
SEZ6L2	8903.7	1831	2211.7	1467.1	1487.6	872.1	1375	2099.9	2964.1	2073	592.4	3789.5	6456.9	2256.9	1963.6	2510.6	2200.5	2157.1	2687.1	1148.3	966.2	1149.7	1476.8	1935.2	1162.9	1389.1	1625.7	4480.2	2606.3	1280	7083.3	5016.6	940.9	2186.9	1511.3	1654.9	2749.6	5919.3	1477.8	3043.3	4524.9	3797.5	1182	3121.3	3544.4	749.5	733.3	5669.2	3106.2
SFN	1367.2	1815.2	2578.2	1634	888	1100.9	825.2	3220.7	1816.9	4998.7	1240.7	7635.7	7347	2525	3741.8	1084.2	3982.5	7386.9	4795.2	2635.9	2343.5	1020.5	4747.2	1429.2	2739	1104.1	1589.8	3679	3138	4185.5	3212.5	3674.8	978.8	1296.6	3961.7	3289.8	2255	6040.1	3680.6	2565.8	1265.7	4288.5	1281.3	4453.9	1430.5	971.3	1937.8	1140.3	1009.5
SFRP1	3649.3	4693.2	7116.9	8779.7	2742.4	5020.3	2824.7	121878	5974.2	3290.9	2984.6	4951.7	2238.9	3345.7	4752.7	2706.1	9205.5	3495.1	3967.4	8106.6	3562.4	3461.2	2617	3332	5010.3	2516.7	2093.6	3029.1	1936.7	3394	2323.9	8988.3	3150	6192.2	6741.3	25586.5	3752.3	1191.2	1474.8	3663.7	1773.7	5143.4	2774.8	8941.3	4991.6	4417.9	3713.1	2846.1	3411
SFTPD	179495	87788.2	90505.1	100963	10218.5	13152.9	61906.2	62330.1	1756.9	39912.5	17626.4	116741	245303	70772.4	63248.4	110268	45073.7	26497.1	93361.4	27725.5	6797.1	40824.3	49882.2	107289	93352.4	16555	29095.1	139467	144778	39683.6	152942	209416	33936.1	80712.5	49280.6	50584.4	121729	99787.1	56572.4	149218	166555	187181	42060.2	179271	127989	13859.1	17773.7	258828	99977.3
SGTA	7614.9	1256.7	1645.6	750	258.5	269.7	725.9	1427.8	1437.3	666	384.6	3401	9838.4	1333.8	366.9	4215	690.4	370.1	601.2	294.6	362.1	628.3	365.7	1351.8	746.1	420.6	430.3	3291.9	3778.8	599.3	1108.3	8028.6	475.5	1732.2	757.2	401.9	2639.8	5580.9	489.3	1135.8	2424.4	4130.3	1046.5	1439.3	1142.2	349.7	479.5	9168.6	2604
SH2D1A	11184	6548	5847.6	2792.6	1753	2887.6	2318.9	4774.6	6581.5	2966.3	9721.5	5387.4	13259.5	5884.8	2101.3	4208.2	3718.6	2885.2	6601.6	3711.6	4808.6	3030.3	4404.8	3680.5	4286	4948.5	4393.7	7619.8	6316.6	2284.2	10107.9	7673.5	1964.1	4754.7	2610.3	4186.6	3831.3	8634.7	2755.8	4852.5	5913.9	15262	3299.9	4810	4862.7	3474.2	2426.8	8455.6	5482.6
SHBG	5126.3	3060.9	3391.5	4923.4	3092	3926.8	6100.8	3918	2666.7	3252.4	6898.6	3465.5	5309	3410.3	5653.9	3714.9	26721.6	4711.9	5530.1	6240.9	4998.2	4046.3	2536	3059.2	8122.3	3680.6	3282	2871.7	6307.4	9775.3	2297.5	3627.6	5336.9	3111.5	3895	2555.3	6015.1	5665.5	4530.4	3914.1	6141.4	3357.9	4359.2	6892.2	5830.9	6691	4728.2	6224.5	2429.3
SHC1	35909	30180.8	26858.2	22458.1	24933.4	15806.6	14912.1	40968.2	25493.6	27226.2	27046	55201.2	54990.3	25817.3	28237.9	26464.3	25480.9	17943.5	29827.9	24233.2	20868.3	24128.6	27698.6	33139.6	24389.7	15571.2	20065.5	35550.8	37560.7	20964.9	50792.8	34273.9	18787	22533.6	21558.9	21844.8	38443.2	46010.1	14477.9	47127.1	31325	57254.8	24239.6	40508.2	27045.5	18971	19475.3	39648.7	49174.2
SHH	239.7	643	333.1	881.6	896.3	555.5	1708.8	553.2	353.2	593.9	1170.6	887.5	279.3	641.5	5791.6	880.1	680.6	530.7	397.8	512.9	408	477.7	440.3	707	775.6	518.5	534.2	300.6	497.7	604.6	268.1	1252.5	416.9	506.2	942.1	736.3	476.8	366.6	280	361.7	633.5	372.5	1291.2	780.9	578	653.7	452.5	306.1	597.2
SIGLEC1	209.2	135.6	164.9	134.9	136.5	127.1	414.1	153.1	146.2	185.3	137.2	154.2	198.4	112	160.7	208.7	261.4	145.9	206.2	120	100.9	180.5	189.6	147.9	148.8	131.3	105.4	172.6	120.8	280.2	176.7	175	167.8	147.7	277.1	184.2	160.6	163.9	101.9	223.7	168.1	210.4	166.7	129.1	176.5	152	125.9	213.2	167.3
SIGLEC6	129	179.6	175	119.8	208.5	252.7	204.5	157.9	138.2	139.9	125.9	81.2	159.1	149.9	151.1	148.8	210.5	1831	135.5	205.5	166.2	155.4	133.1	203.2	137	231.8	211.5	98.1	150.7	304.1	155.4	138.6	146.9	147.5	119.6	160.5	251.3	101.2	173.5	133.1	189.6	138	248.8	120.5	173.2	119	146.4	118.8	155.6
SIGLEC7	2046.9	2871.6	2313.9	2367.4	2505.2	2795.5	2646.6	2560.8	2197.1	2988	3479.2	3469.9	1631.2	2648.2	3106.8	1468.7	3198.6	3454.9	1925.7	2696.7	3443.6	3177.6	1978.6	2093.5	2977.5	1852.2	2081.6	2101.1	2532.5	3298.7	2322.9	1079.7	2796.7	1693.3	2737.3	3193.3	3385.8	1880.7	2855.4	1971.2	2199.6	1422.8	4034.5	1671.8	1404.3	2740.1	3164.6	1829.1	2319.7
SIGLEC9	41545.4	68195.6	58765.7	61203	474.4	312.4	314.5	49642.1	246.9	58086.2	142576	43753.6	235.9	298.6	53084.3	287.8	370.7	48832.9	52223.2	42996.9	58996.4	64418.5	38540.2	32559.7	61643.5	261.6	44832.3	258.4	32516.4	408.3	320.4	217.4	50838.6	209	53407.4	38010.1	55337.1	221.7	283.3	41569.1	35245.9	18862	58079.8	30353	25338.6	830.5	487.8	39001	264.7
SIGLEC14	28267.6	269.6	24354.1	18256.7	44547.6	30867.9	25319	36815.4	21303	23961.1	35591.2	30926.5	11768.1	25662.7	31371.4	33016	29735.7	39395.5	13104.1	14883.1	53272.1	23013.7	22078.9	23523	26573.5	39788.2	32912.6	26004.5	26275.3	39068.6	28798	6134.7	50511.3	24831.9	38409.4	256.6	35230.3	25168.1	611.1	18521.9	26937.4	21589.5	20262.5	12833.9	17919.9	54590.3	50898	25332.4	37009.5
SIRPA	15296.9	24915.4	16643.8	31276.8	26399.9	643.8	18173	28258.7	18932	15819.5	34758.6	14609.7	17715.6	11995.7	18995.1	22435.7	26540.7	15283.9	15722.4	14064.6	26150.1	19705.2	12793.5	544.7	30938.9	13267.9	17655.7	13998	15184.9	29315.3	12812.9	10417.7	25134.1	17053.7	16929.7	21232	24556.7	10484.9	12948.3	11336.3	443.3	15596.9	31514.8	11444.9	12475	471.7	19540.6	22445.8	14166.4
SIRT2	64226.9	23248.2	17064.7	31341.2	14375.1	8474.2	21813.9	19225.8	28261.4	11051.7	14170.6	24702.9	62280.9	19566.8	12043.3	20415.3	18364.6	12189	22118.4	10463.5	20297.5	20994.1	16786.3	21746.4	39705.4	11396.4	12784.8	45996.8	30948.5	19132.6	18543.1	50568.8	25276.5	21753.3	23116.9	8988.8	16671.6	25559.3	10596.7	20741.6	13759.4	36629.7	22270.4	45517.9	54666	8377.3	16014.9	55053.6	25939
SKP1	14147.5	4084.5	4878.2	3513.5	2765.8	2654.3	3620.1	4649.5	5960.7	4884.6	2155.3	7367	11151.1	4807.9	4949.9	4694.2	4584.3	4687.2	5591.2	3569.6	2808	2988.1	4767.4	3906.3	3059.2	3496.8	3878.9	8104.8	5103.1	3463	11091.7	8509.7	2504.7	4116.1	3590.4	3965.2	5386.3	10267.4	3534.2	5981.3	7825.4	7193.2	3300.2	6766.3	6613	2458.6	2361.3	9533.1	5591
SLAMF6	703.5	2124.1	861.8	1032.2	3113.6	1141.6	1258.6	1172.5	809.9	1069.2	1896.6	759.9	507.9	1595.2	846.8	772.5	2024.4	977.1	551.1	752.9	1253.5	1669.9	1404.7	653.3	2167	865.7	651.9	1273.5	541.5	942.7	611.2	576.1	1829.1	754.3	942.8	870.2	1598.7	711.6	725.7	764.2	504.8	618.1	1688	662.2	657.8	1477.8	1581.4	1177	2115.7
SLAMF7	45789	51295.4	35937.3	67936.3	94396.6	16951.6	23439.6	25788	29911.7	41363.2	52627.6	20260.3	34056	49521.7	13483.4	49674.7	96694.7	31303.2	39220	27945.5	36242.8	59116.9	27843.6	24213.6	33780.1	43165.3	21578.1	29818.7	24258.2	22495.1	14276.1	19640.1	57222.8	45453.6	46309.4	37952.8	88481.6	25060.6	6746.4	14438.7	18352.9	16571.8	75682	31501.9	18495.1	36884	76981.5	86246.1	48858.6
SLC25A18	624.7	672.8	692.2	550.5	571.8	639.1	625.4	556.1	875	482.7	407.1	589.1	617.6	983	655.8	499.6	4027.6	800.5	807.4	775	794.5	571.6	1244.3	709.1	583.9	796.3	790	563.1	861.1	478.7	649.4	691.5	459.6	547.9	589	737.5	514	760	1415.8	730.7	607.2	673.4	578.7	698.2	667.4	515.6	573.2	525.6	2088.8
SLITRK1	2079.8	1349.7	1760.7	912.4	997.7	1198.5	1371.8	1228.1	1883.5	1338.8	833.6	2192.5	2182.7	1692.9	1770.3	1158.1	2995.9	1349.6	2158.1	1675.7	1478.1	1079.5	6791.8	1389.2	1097	1595.6	1925.4	1533	1918.3	1815.8	2187.4	1903.5	747.9	1140.2	1009.4	1479.7	1199.5	2129.8	2984.3	1690.9	1990	1964.7	1053.3	1872.7	1447.9	884.6	1014.7	1612.6	1500
SLITRK5	2790.2	6752.9	4357	17193.6	4259	6051.5	22337	7200.2	5803.4	5392.4	6376.1	67297	4754.8	5460.5	6057.1	5011	9626.9	20132.2	6633.1	7474.8	7136.8	6948.5	3609.3	7338.9	9699.6	3436	4045.3	11973	7794.1	7177.2	2867.2	11375.3	32381	6854.7	9704.1	6026.7	3610.3	2265.4	27158.5	6048.8	6757.8	4643.9	3349.5	16279.8	8874.5	13026.2	24697.4	4028.8	6621.2
SLPI	38890.2	113451	75170.3	105978	101698	113002	72736.3	56872.5	4985.9	133185	85065.9	95748	76494.1	69207	87993.9	133319	67853.2	49825.6	96928.1	106934	44871	77425.3	41958.4	149266	98055.1	103414	72932	65205.1	120295	90558.1	68347.6	62687.2	157794	90629.2	73692.9	116198	79678.2	109756	80711.7	115633	68651.7	54421.1	91896.1	93527.1	59419.4	84754	100167	57438	57441.2
SMAD2	7932	4478.6	3683.2	4677.7	1601.4	1014.3	1505.3	3353.2	8423.7	2399.5	1788.3	7168.3	4944	1805.7	1120.3	4004.6	2757.8	531.6	7041	800.3	2121.4	2472.7	2459	4888.3	3308.3	1756.1	1796.6	12484	3461.4	2719.3	11443.3	9040.1	2285	4900.7	2695.7	3326.6	2605.6	5258.9	1022.6	3720.5	9889.6	7760.9	2866.2	6316.5	7314.5	672.1	1224.6	7020.9	4866.4
SMAD3	22529.9	19985.3	14171.7	10803.7	4743.9	4010.8	5320.2	8109.8	27668.4	6286.2	4300.6	16635.2	14608.2	10772.6	4289.7	10318.4	7387.5	2303	23485.7	3658.7	10773.8	9830.1	9433.5	17412.3	11455.8	7699.8	6928.5	22032.8	17807.6	9400.2	26449.9	25202.2	5250.4	13705.9	9622.2	10860.8	7611.3	16622.3	4037.1	9817.2	21842.5	19880.8	8404.6	21578.7	17405.4	2052.6	4497.1	17135.8	12404.5
SMOC1	2792.5	4986.4	2976.2	6603.5	3751.3	2764.7	5339.8	7035.3	3120.6	4049.3	4969.1	3068.7	4360.7	3166.5	2863.3	2613.2	5793	4327.7	3426.4	2926.3	3579.4	3970.9	3208.2	3491.4	5287.7	4126.1	3262	3144.9	2433.2	3695.5	2406.8	2368.4	4317.2	4125.6	3721.4	4125.8	4396.8	3577.2	3795.8	4244.4	2437.7	2847	3616.2	3986.2	3029.5	6527.1	3491	4796.9	3597.4
SMPDL3A	2758.2	3725.6	6882.9	2526.4	1362.3	1797.6	2082.9	2303.9	5460.9	1891	1512.7	2836	3762.7	6232.2	1856.7	2989.2	2230.6	1974.5	8321	3784.6	4457.6	2389	4053.1	4102.7	2891	4022	4967.7	2656.4	6529.2	1994.7	3207.3	3436.4	1659.6	2906.3	2177.1	4342.5	2004.1	6676.2	4152.7	3652	3560.2	6079.8	2227.2	3569.7	2640.9	1604.9	1847.5	2735.1	2362.4
SNAP25	845.3	628.6	629.9	681.3	995.6	604.6	498.8	523.2	688.7	667.1	2310.5	829.5	688.5	746.3	632.8	733	762.2	833.5	727	951.2	1029.9	743.1	616.4	608.5	764.8	1648.4	2099.8	1246.8	761.3	634.3	613.7	618.5	2515.9	971.7	611.7	718.8	804.3	812.2	1424.5	764.1	903.3	823.3	1169.6	660.4	693.6	549.3	2165.5	575.6	615.3
SNCA	6286.8	579.4	1841.6	1815.2	417.8	246.4	686.7	734.5	4658.5	405.5	944.9	596.1	862.3	348.8	705.7	1515.2	359.3	262.4	880.1	251.5	589	494.2	735.1	591.8	470.3	355.8	280.4	2837.6	537.2	449.8	2221	4162.2	1573.9	2756.3	1299.4	1183.5	1049.1	988.4	204.9	696.9	1767.4	1285.1	668.2	192.7	3440.6	345.4	263	3069.1	645.4
SNRPF	5371.9	3439.8	4073.2	3813.1	2789.6	2466	2598.3	5411.1	3484.6	3317.7	2898.2	10856.1	15126.4	4474	5695.7	3207.9	4441.2	4382.3	5245.5	3845.7	64602.6	2926.7	4365.2	3810.9	3271.1	2342.5	2178.7	6711.8	3179.4	3387.2	6695.4	6817.2	1975.8	3044	2952.3	2918.7	3561.7	12640.6	3379.6	3217.3	4962.3	7531.9	2730.4	7382	3897	2617.5	2451.4	6288.5	3638.8
SNX4	32732.9	9252.1	10323.9	7622.2	5291.3	3093.2	5154.1	11447.2	21464.7	6146	4336.4	16017.2	32230.7	3912.6	6449.4	13389.2	8407	2977.6	13724.7	2578	6139.7	8042	8660.6	10236.4	5035.3	4315.9	5382.1	21785.4	7813.1	6720.8	20561.9	21797.4	3975.5	12690.3	9220.8	8584	9307.3	22715.5	3540	11248.2	18364.7	24156.9	9067.2	11387.4	14596.2	2226.1	3025.7	24146.5	13638.8
SOD1	5388.5	1726.9	2101.6	871.8	497.7	1612.4	1855.4	1503.7	2490.6	1221.2	496.3	2578.3	4223.3	2231.1	1719.8	2144.1	1711.2	2330.2	2131.9	1696.7	1588.2	913.6	2586.6	2300.6	861.5	2046.8	2341.1	1977.6	2550.1	881	2710	3726.2	829.9	2719.1	1508.8	2128.7	2531.3	3960.5	2168.2	2176.3	3502.7	4164.4	1088.3	1740.8	1902.1	1120.2	1414.4	3810.2	2176.8
SOD2	26083.1	25156.3	24091.7	36964.9	22679.5	31160.9	20980.3	17006.9	29804.1	23156.4	34755.4	22592	18403.4	22297.7	26989.7	26159.9	19652.9	15813.2	20851.7	34957.9	29787.1	28206	27392.4	24661.1	27459.5	33867.3	22834.1	33466.1	24454.1	29641.4	23353.5	31425.7	25051	25591	26443.3	28349.6	20078.4	20508.6	13483.9	25232	21591.9	28377.5	25339.8	24063.3	27527	20481.6	27455.3	19311.7	24501.3
SOD3	1118.6	1990	1351.4	2408	1960.1	1609.4	2263.5	2842.2	1186.6	1476.1	2093	1067	1215.8	1720.7	658.3	849.3	3210.3	1481.5	1506.5	1850.5	2064	1274.4	1328.5	4403.9	1740.2	934	1933.2	1244.4	773.8	1306.7	735.1	1504.1	2174.2	1440.3	4322.3	3107.8	1932.3	1092.6	1426.5	1792.9	1586.6	1660.2	1801.7	2320.3	904	1804	2248.4	971.9	1433.7
SORCS2	273.7	428.6	189.4	189.6	551.6	215.2	202.1	238	222.4	221.1	161.3	174.3	212.1	179.3	229.3	315.3	166.7	164.6	248.1	367.2	171.7	206.8	1273.7	328.2	240.1	187.5	219.3	216	3146.9	225.3	283	387.1	315.2	247	227.3	189.7	5234	250.7	187.1	204.4	223	187.4	168	414.4	431.6	218.2	369	197.7	503.4
SOST	548.2	1967.8	3747.6	3755.4	2848.9	1991.3	3112.3	2329.1	1391.1	1805.8	2985.6	1576.9	718.5	2476.1	1963.1	2805.1	1807.9	1889	2285.3	2575.2	1718.3	3335.5	2283	4922.8	2481.9	2623.5	2515.7	1390.1	2216.9	2202.9	1035	1694.6	4000	5605.8	3366.3	4243.7	1370.4	1926.3	2662	1469.4	1553	1629	1657.4	5020.3	1836.7	4198.4	2538.4	741.9	1671.1
SPARC	38637.7	44976.8	29068.8	37803.3	53655.3	69482.1	41418.6	110170	65258.9	34193.7	90382.9	19760.7	20885.1	51315.2	25326.8	38794.6	54767	47643.1	27975.3	112456	97553	56069.6	61003.2	23132.1	58739.8	75413.5	66046.8	38271.1	32287.1	33332	28450.1	17827.8	28466.3	33044.4	44634.5	22193.6	29799.1	24782.3	24078.6	42734	25045.6	32386.5	81392.6	33635.1	28879.7	58095.8	116773	19036.3	33014.6
SPARCL1	21283.8	17802.2	13926.6	28114.5	11706.9	27725.6	20742.6	22427	24791.2	19784.5	29182.2	15754.8	14691.2	13562.9	16053	25766.9	12374.4	14215.6	14909.3	25117.4	25876.9	21890.7	20227.7	11758.4	19636.9	25737.7	14692.3	15108.6	11132.9	20271.5	13300.2	17762.6	14731.7	22623	28457.1	21567.1	11406.5	10073.8	8404.5	22937.1	11606	20243.7	22411.4	22331	23045.2	17510.1	25455.9	14244.7	14027.5
SPHK1	2635.7	805.7	1436.1	933.3	674.9	623.1	617	2479	1004.8	901	868.8	2608.7	1213	642.9	787	1529.2	458.6	632.1	612.7	636.4	1238	1202.4	1149.8	759.8	664.4	768.6	850.8	2516	822.3	910.2	1367.3	819.1	664.3	927.8	954.6	1045.4	1614.9	858.5	835.8	1192.3	1903.1	1102.5	1737.6	471.4	889.6	737.9	681.8	1368.5	1132
SPHK2	352.6	397.7	414.6	666.3	734.5	405.5	438.3	417.5	453.1	491.5	371.6	378	586.8	1918.2	534	439.9	3899.9	505.5	395.7	533.4	418.8	456	571.2	472.4	372.1	419.3	442.5	378	408.8	409.5	371.4	470	326.4	398.1	423.2	424.4	2038.8	449.8	416.4	419.3	516.6	554.3	431	452	813.2	328.1	401.9	455	605.5
SPINT1	24951.3	15272.2	8315.8	8770.6	45277.3	27585.7	7377.9	5385.3	7219.1	25592.6	8148.3	6276.7	5357.9	11082.2	19417.4	11876.7	18870.5	8607.9	15523.8	11268.9	19794.4	19168.1	12982.1	7355.1	18581.6	7538.2	8271.5	11076.7	87256.1	26282.9	5481.5	6099.5	16643.4	15515.1	44740.6	15743.9	39299.6	7976.1	15165.3	6484.1	3430.8	13790.2	10634	13284.6	8692.6	33164.4	20316.9	4605	3348.4
SPINT2	3619.8	8878.4	938.3	921.5	1722.5	1972.2	1738.6	3582.6	935.9	1108.2	932	1351.6	3046.3	2240.9	1111.5	1696.7	13525.6	3340.5	5098.4	2193.3	1500.7	1897.2	1216.9	1044.1	2930	483.5	1583.6	9278.9	3851.3	1889	1539.9	1370.3	1010.2	1792.7	4915.9	2824.7	1606.5	2657.1	5090.4	679.6	1242	1134.7	1196.6	12900.2	1235.5	4546.4	2438.6	1212.4	602.3
SPOCK1	5399.6	2997.8	3210.6	2644.7	2761.7	2407.5	2633	3329.1	2836.4	2325.5	2973.6	5095.8	6408.4	2934.6	2939	3383.4	2745.7	2814	3195.1	2892	3082.8	2422.2	2573.8	3762.7	2706.3	2973.9	3830.3	5417.8	3495.8	2257.8	5591.9	6743.8	2185.5	3013.7	2760.6	2765.4	2944.9	6350.3	2181	3042.1	6248.9	6511.5	3307.8	4343.9	3373.6	1979.4	2575.9	6099.9	3381.5
SPOCK2	2805.3	26050.6	7198.2	8635	6960.3	19186.2	2444.2	47909.1	7273.9	8181.9	1573.6	3601.3	24767	5497.1	3550.1	4845	22043.2	2424.3	78073.6	6629.5	3978.6	6455.5	3061.7	4738	17510.9	2577.7	1860	12419.6	43021.7	19284.8	1912.1	5738.3	1893.5	9248.5	19289	15503.5	2149.6	11067.7	16215.4	3706.6	1551.3	36520.9	4601.7	41081.1	5751	34486.1	4703.6	3493.3	2932.6
SPON1	885.2	16810.6	61429.3	6755.8	7491.8	41716	3134.2	4001.2	11213.6	10273.4	7110.1	7995	1056.4	29029.2	12903.4	5695.8	7229.1	4754.5	24714.7	51132.3	50289.6	44404.8	38847.3	8493.9	15627.7	42105.3	26432.1	6468.1	70787.3	18694	8021.9	4442.4	21767.6	26861.4	18083.4	39699.3	18224.7	16116.8	38376.9	38185.7	6460.1	4707	6808	18863	4879.1	57620.3	16302.3	4349	4351.6
SPP1	75323.5	118512	96580	204935	207218	171535	120123	160002	70265.6	136296	216488	109602	57600.2	81542.7	110098	179715	142980	110583	69043.4	125987	164891	164824	118223	53459.2	125117	127649	94080.6	110855	68035.1	167348	109120	87776.8	125798	102169	165560	85335.9	100534	38992.8	65435.9	108101	57447.8	66367.8	134360	116215	65814.3	181400	165288	136819	111034
SPTAN1	178	128.4	230.3	138.5	147.3	189.8	228.6	155	128.8	541.5	834.1	457.9	100.4	238.9	330.4	123.2	453.5	305.4	120.8	323.4	135.2	124.4	207.3	140.2	107.4	192.4	286.6	104.8	170.4	247.9	117.2	115.4	230.6	362.1	165.7	146.2	139.2	135.5	546.6	194	524.8	283.7	200	152.8	138	138.6	150.2	125	143.6
SRC	1352.2	1184.5	2178.8	682.8	528.3	675.6	818.9	2085.4	645.5	485.5	578.2	1405.5	1717.7	763.8	512.9	2377.6	1133.4	321.3	896.3	301.6	363.1	767.3	944	1461.1	1098	669.1	757.2	1114.1	2121	1387.3	796.3	3041.1	776.4	1066.5	787.6	503	3849	1402.7	650.7	505.8	1744.3	1987.7	808.8	4035.9	1220.2	428.4	645.6	3507	1527.1
SSRP1	635.6	1545.2	13753.9	1023.4	604.6	1378.1	8912.3	4062.7	537.2	1911.5	1435	9456.2	870.7	3089.1	5301.7	649.5	820.3	2715.2	8297.5	8776.5	1773.2	1323.1	2025.1	6731.1	1020.8	3755.8	3804.4	897.8	4184.7	1710.9	2860.1	1244.6	1089.1	1603.6	2540.3	5534.6	5117	5107	12246.5	4051.7	3313.4	1293	805.4	3895.4	1745	2061.4	1063.8	1166.6	1845.3
SST	817.5	733.1	534.3	890.9	1677.1	1516	833	922.2	1235.5	851.8	1112.9	1273.5	909	1086.4	795.7	997.2	964.9	984	600.6	873.1	1236.9	738.8	707.4	549.2	820.1	528.5	592.8	1346	2127.1	1874.9	679.6	894.3	1315.2	1103.1	895.2	513.5	1604	522	1083	919.5	559.8	1123.6	731.6	995.4	796.1	1217.5	1059.3	1064.4	821.5
STAB2	862.2	687.1	1182.9	469.8	485	876.6	1337.2	443.9	736.7	1604.6	498.8	1080	1904.2	783.6	2249.7	540.2	478.4	1242.6	847	2065	772.8	615.2	996.9	1306.8	576.4	1032.3	1188.6	551.6	940.2	1079.9	1041	737.4	526.1	806.6	798	840.7	1246.3	1892.8	1267.1	1227	1562	740.2	533.4	834.7	676.1	615.2	751.2	622.6	588.3
STAT1	56568.8	20665.6	26134	18017	3698.6	4191.4	5512.5	16888.4	17808.3	8517.3	5057.3	12107.9	39256.2	8505.3	14398	14264.5	15660.6	2579.1	28072.9	3469.1	8829.5	15152.1	13443.5	13105.9	18179.5	7493.6	5167.9	31249.8	9865.8	19615.3	34362.4	27011.2	6264.1	18112.5	19612	32766.9	38066.2	19603.4	8032.1	15816.5	27932.9	41059.3	11911.4	32170.5	16151.6	4771.6	4187.6	31304.9	18915.6
STAT3	9671.6	1970.3	2600.1	1917.7	748	486.1	824.1	2473.2	3598.1	1183.9	743.9	2725.7	5494.5	931.3	1381.9	3045.3	2262.2	490.6	5916.6	477.1	1319.2	1391.1	1836.6	3081.7	1709.5	1280.2	1559.9	6156	1155.2	1746.9	6842.7	6829.3	902.2	3716.5	1749.5	3279.6	2639.9	3655.2	1150.4	2212.8	5282.3	7225.6	1571.5	2010.7	4451.3	422.7	614.2	5872.3	2557.1
STAT6	2702.8	712.2	877.2	546.1	266	203.4	396	604.4	1176.8	671.4	286	1114.7	2657.8	470.6	572.3	1079.7	811	191.4	1055.3	477.8	642.4	459.9	691.3	1117.4	1208.4	535.8	499.7	1870.8	739.7	643.3	2115	1825	435.5	1108.9	610.7	883.7	797.4	1285.7	893.7	776.5	2016.9	1819.6	512.3	1062.2	1345.2	152.8	266.8	1964.7	1041.1
STC1	18186.9	13945	21411.2	7211.4	10183.6	16956.2	26311.3	9701.1	7277.8	34737.4	13037	6203.9	6186.9	19023.2	37933.2	15123.5	9264.9	66725.3	9106.2	15151.2	22904.3	14065.1	15895.2	9488.4	13256.6	8568.6	14803.1	6838.8	16083.2	11362.3	6864.6	7508.8	14797.4	13113.9	10785	9369.7	23426.2	9007.8	17364.3	12746	9058	3528.9	13528.2	21412.2	5750.5	21400.4	14304.1	23954.3	12799.8
STIP1	17307.4	5386.7	8689.1	4829.5	1261	1615.4	3294.4	6113.3	5874.1	5166.4	1667.7	13697.9	25680.8	5972.1	5316.2	7385.1	5583.3	3294.1	10630.5	2332.6	2927.8	3844.4	5380.2	8715.9	3905.2	3649.4	3490.7	15451.1	19484.8	3489.9	12605.1	15521.1	2721	7030.8	4617.3	5075.4	11593.8	23556.6	9644.2	4488.7	18041.5	20646.5	3513.9	13277.9	7007	1433.6	1790.6	15724.2	6549.9
STK16	876.4	1647.1	1368.3	1584.2	1564.9	1734.2	1438.8	1125.5	1562.3	1442.2	1593	2301.4	866.1	1230	1393.6	1302	1282.1	1627.2	1332.3	1702.4	1713.2	1574.8	1278.8	1530.8	1510.9	1836.1	1830.5	1304.4	1417	1411.8	1618.4	976.7	1434.7	1249.5	1747.9	1480.9	1411.8	1074.4	1299.5	1024.4	1247	1151.2	1560.9	2733.2	1202.8	1809.6	1776.2	843	7981.2
STK17B	16936.8	4228.6	7105.1	2521.7	2616.2	2209.6	2016.5	3648.7	7173.2	2478.2	2222.4	4262.4	11289.5	3372.5	2281.2	11623.7	3267.5	1537.8	4674.1	2413.5	3357	3223.7	3444.7	6457	3061.5	2733.6	2652	4352	6430.9	2890.2	3308.8	13310	2012	6200.5	3218.5	2491.7	8095	5544.4	3740.8	4258.6	8925.6	19181.5	3778.5	3088.4	3100	1484.6	2504.7	35895.6	10269.2
STUB1	12203.8	3697.7	2792.5	4328.9	3125.8	2025.9	1839.1	8226.3	5282.7	4106	3040.4	7481.5	12644.6	5075.2	3104.4	4016.5	4062.6	1658.8	7892.9	1320.5	3091.5	2683.8	4381.5	3528.8	2960.1	1525	2259.6	23286.8	8210.4	3691.9	18995.8	11712.7	2369	4505.8	2683.5	3742.9	3132	13491.8	1345.9	7285.6	9560.2	10841.6	3465.6	9322.9	8624.2	787.8	1637.7	11399.4	6897.8
STX1A	1324.2	477.4	475.1	337.4	487	440.8	454.3	424	364.9	312.2	231.1	560.4	1296.1	780.7	385.5	730.8	277.9	554.3	326.4	446.8	371.1	327.7	411.5	575.7	236.3	511.1	523.6	190.6	552.1	268.3	192.7	1013.6	287.7	563.2	483.2	430.1	699.8	576.6	639.9	469	872.1	1743.1	372	320.3	333.1	299.8	383.9	1049.2	606.3
SUMO2	15964.9	6233.4	10140.9	6118.2	3566.4	4949.3	5117.9	6923.2	7782	7361.8	4140.5	21961.7	21100.9	37550.3	19222	5779.8	7483.8	15105.3	9649.9	7357.9	5215.3	4576.4	11580.9	10863.8	4105.1	4365.6	4361.7	16128.8	13729.7	5219.6	16811.7	12955.9	3547.7	8450.4	5780.4	6776.3	11050.9	13596.3	14264	11757.9	14012.3	17481.2	4138.3	14591.4	9402.5	6492.9	3946	13018.4	8591.8
SYNCRIP	5922.7	5335.7	8076.4	3295.9	2338.5	2474.5	3112.3	3667.2	3625.7	8198.9	2207.2	11682.2	8165.1	3373.8	9019.2	4031.7	3520	4465.6	6438.5	5202.1	2764.8	3647.1	5307.5	5774.2	4595.4	4245.3	3657.3	8902.9	7152.5	3930.7	11172	8168.7	2309.2	4714.3	4356.4	3702.5	7730.5	7697.2	4639.6	3678.6	7154.5	7972	2726.5	12086.9	6929.2	2951.6	2629.9	6980.8	4236.9
TACSTD2	503.7	333.7	288.3	264.9	237.9	252.9	277.2	266.3	349.6	302.6	201.5	393.3	443.5	345.7	307.7	285	334.3	308.2	337.6	271.1	238.4	266.5	272.2	298	256.8	274.6	300.1	423.2	367	257.8	472.5	434	277.4	280	313.8	311.2	315.7	580.8	311.5	544.7	406.9	294.5	261.4	357.1	402.2	244.4	324.9	369.5	412.1
TAGLN2	13113.6	21484.5	10346.5	9897.8	21952	20741.4	11097.8	19254.6	15474	19954.8	29074.6	63121.3	16569.1	29293.9	34645	8663.5	12326.8	26091.2	20929.5	31733	25899.8	11464.1	12170.1	11996.5	9226.9	14166.9	19168.5	23822.1	11460.5	6911.1	43530.3	16135	11854.7	7220.4	13340.2	13363.4	10546.9	14310.5	26758.9	20126.1	13531.1	11861.3	18631.2	20884.3	12368.5	10544.7	17613.4	16954.8	8245.4
TBK1	335.5	200.3	249.6	277.5	407.5	227.7	261.8	180.9	270.6	209.8	123.9	231.8	306.9	305.9	255.1	176.2	168.6	344.9	271.8	275.1	197	150.6	257.8	270.8	142.8	302.2	335.5	284.6	265.2	167.2	316.8	278.5	146.2	210.7	183.5	271.3	224.4	360.6	352.1	249.6	274.9	244.2	178.6	214.9	234.7	187.9	195	263.7	227.6
TBP	3810.9	1742.9	2428.9	1732.4	531.2	529.6	2354.6	1389.3	1078.3	727.9	515.8	2284.9	4189.3	1019.9	1340.2	1631.3	1024.2	692	2670.8	1037.5	648.4	857.5	1111.5	2928.2	1377.5	1540.9	931	2169.2	1092.8	973.4	2511.5	2678.7	709.7	1244.5	1444.3	1335.2	3194.8	2702.8	1744.6	2073.1	4284.5	3061.4	869.7	3454.9	1714	549.3	601.6	2771.7	1542.2
TDGF1	1225.1	690.3	465.7	5651.5	742.1	933.9	1753.5	1397	3197.7	5081.2	1394.4	800.6	3962.5	5113	3968	1784.8	892.4	4832.9	462.9	723.2	816.3	856.9	518.3	8014.1	698.1	677.7	450.3	3334	2335.4	777.5	8729.6	12591.1	1799.7	3964.8	894.8	3345.8	6859.1	284.1	530.9	2600	332.6	425	6504.1	4102.5	709.7	9045.2	6223.5	2806.6	8780.9
TEC	607.3	450.9	574.7	399.4	578.8	398.8	448	479	969.5	589.4	412.6	510.4	705.7	494.5	967.8	472.7	1327.2	444.8	531	492.4	423.9	430.1	779.6	682.1	355.5	695	578.5	541.5	612.8	352.1	461.3	1034.9	300.2	501.9	401.1	546.1	437.9	596	2509	907.3	1001	963.2	432.3	622	449.3	328.1	376.9	639.8	1886.1
TEK	1169.7	1310.4	1147.5	2386.3	2730	2369.1	1550.7	1353.3	1473.5	2035.7	3061	1641.5	1223.7	1727	1437.8	1822.7	1211.3	1702.6	1106.2	1947.6	2074.6	2112.9	951.9	1114.6	2143.2	1565.6	1455.1	1250.3	1317.7	1602.2	1987.7	919.4	1720.8	1411.7	1697.4	1248.7	1465.7	1431.7	900.4	1862.5	1138.5	1149.2	1955.8	1639.3	1455.5	2140.5	2136.9	1026.1	1459.2
TF	161006	145257	145892	179698	148194	142999	135470	162593	143022	149025	152379	169719	160157	122772	151824	219333	195412	147403	148023	138464	153054	129251	119249	147390	173508	188120	171576	162402	163197	167021	151878	219575	130640	166713	185355	145448	148220	124380	137208	137442	133478	122669	142922	159886	181492	170555	161782	266002	142486
TFF1	791.5	520	944.7	1948.1	716.7	321.2	580.6	749.9	482.4	458.6	3906.3	351	1410.6	545.9	384.5	1425	1412.7	1733.5	597.8	503.2	420	1032.8	1695.4	800.2	1591.2	1065.9	582.4	248.6	465.1	1222.8	641.2	752.5	1024.5	1744.1	1176.9	1023.3	3116	158.9	512	517.6	870.9	537.6	1965.6	307.6	1862.2	1004.3	601.7	2444.8	3511.7
TFF2	15027.7	18944.1	9117.1	49829.9	58357.7	20145.6	47525.9	44690.2	21201.5	12900.7	39561	19264.1	16408.4	18627.1	9448.9	23867.2	40663.8	28910.7	12961.8	13324.3	18134.6	21134.5	35966.7	12700.6	25335.5	11040.2	8057.7	15347	12003.5	21373.6	15350.6	13155.2	12353.3	18018.9	29840.2	28470.6	28078	14681	10569.4	15065.3	10383.7	11405.7	57484.2	26635.8	16368.1	42073.9	26143.1	31250.7	36288.2
TFF3	11443.2	14953.8	9052	20745.9	22478.4	11699.7	31412.9	35695.4	15094	16822.7	17986.1	16702.8	8003.4	13878.1	9144.5	15132	21008.1	18256.6	13556.6	11116.8	12916.1	11903.9	14806.9	12673	23879.6	12496.2	9082.5	11465.7	10031.6	13875.7	7686.3	12496.2	17062.4	11651.9	12436.3	11508.8	14519	15695.9	8029.7	10161.9	6751	9043.5	27824.9	13035.5	12446.5	21005.4	12847.7	11689.1	18138.3
TFPI	11466	30224.2	27352.4	24096.3	12615.4	16289.6	22352.1	11377	19992.2	19848.2	17219.9	8168.9	13169.4	12951.9	11032	11995.8	23414.6	20093	23033.7	29411.7	25494.6	23617.6	18276	19326.9	25886.1	36730.6	31190.5	13958.1	18203.5	22857.4	14191.2	5797.3	17606.9	19213.5	21407.9	43502.3	17904.2	15178.1	16877.8	12538.7	16444.2	13477.4	22432.7	13968.9	12355.5	27137.9	20591.6	9267.8	16863.5
TG	245.2	276.7	225.4	296.8	337.9	306.7	324.5	305.7	248.2	305.3	306.7	219.2	276	211.1	291	537.5	310.9	297	225.4	300.4	276.7	313.3	279.9	272.3	280.2	278.3	265.9	257.1	218.7	363.6	231.2	345.8	256.4	229.8	320.1	273.7	3363.4	211.5	244	237.4	307.4	273.1	329.5	236.8	349.8	316	283.7	322.6	255.8
TGFB1	2877	1487.7	2763	928.1	679.2	2349	3603.2	1538.4	1749.6	3292.2	789.5	2602.9	5124.6	3744.9	4755.7	1594.3	1392.4	3736.1	1879.4	4803.8	1914.6	958	2812.3	2939.4	1241.2	2537.5	3017.7	1803.8	2368.1	1857.2	2965.5	1957.6	896.3	1958.8	1691	1905.2	3258.2	4453.9	2958.7	3189.2	2529.5	2788.4	1312.4	1873	1563.8	1521.1	2045.5	2033.1	1626.4
TGFB2	281.5	211.6	317.5	195.6	159.2	321.2	478.6	204.4	241.6	420.8	154.8	311.3	503.5	305.9	625.7	245.2	233.9	464.1	242	618	217	209.1	326.6	372.8	315.5	350.7	383.6	279.6	265.4	282.7	384.1	271.1	183.7	282.9	250.8	314.8	407.9	481.4	430.1	350	291.2	258.6	233.5	265.5	289.1	223.4	245.6	266.3	207.5
TGFB3	574.9	1129.4	799.5	1043.8	1767.9	1570.5	1127.3	1098.9	1173.6	1023.7	1528.8	1289.3	658.3	1273.5	1377.7	799.4	1009.5	1289.9	764.4	1627.4	1348.6	2026.7	779.6	1222.1	1345.3	1553	1607.9	658.7	672.2	1311.3	849.1	348.4	978.3	1012.9	1084.3	1049.9	773	468.5	614.2	593.9	1082.6	788.3	1663.7	1198.2	664.5	1147.6	1721.6	480.3	981.6
TGFBI	34096.4	31401.8	28512.1	58525.8	49715.8	56348.2	29462.7	36923.5	59836.1	39571.3	61359.8	55848.2	30105.2	32813.4	30625.8	31472.9	57706.4	43655.8	26838.4	41100.1	72454.4	52391.9	37805	26395.8	37242.5	31556.4	28844.6	29535.3	23471.3	62477.2	29318.1	19411.4	34917.3	48073.5	46018.2	39471.6	31738.5	10997	31524.7	42860.5	22419.3	28782.8	42465.1	39355.5	27383.1	54454	40640.2	26396.3	37061.7
TGFBR2	828.7	454.4	602.1	573.9	605	549.7	395.6	372.5	576.4	400.5	1301.2	277.6	373.3	1248	416.3	605.7	469	372.9	525.6	522.5	562.7	640	724.3	423.7	486.5	638.6	530.3	340.9	612.6	1255.5	479.3	369	904.7	1173.3	454.8	430.5	358.6	385.5	883.4	1619.1	338.2	827.8	468.5	482.1	638.7	457	591.2	298.9	685.5
TGFBR3	32836.6	35582.5	30914.9	36252.5	35565.8	23273.3	48295.7	36024.4	34549.8	34557.5	39878.3	23967.8	33416.1	26982	31192	34374.6	53411.7	37715.1	34938.2	31439.8	26371.7	37675.4	37126.3	36644.1	40281.6	41106.1	26294.4	26967.4	26669.1	45116.6	29645	34801.1	30509.5	36922.7	37840.2	44339	39123.4	22696.6	32261.5	24466.7	21961.9	30592.9	40393.5	31705	36384.1	63298.1	33065.5	41989.9	40018.2
TGM3	649	469.8	252.3	1379.2	5273.5	630.2	1046.8	3087.6	281.9	1854.1	561.3	1087.1	4983.9	213.5	270.7	2603.3	368.2	407.1	255.1	686.5	550.4	2227	275.7	365.3	452.7	331.9	392.9	584.7	1365.4	4133	301.9	663.1	372.5	458.7	3373.4	292.8	1137.1	2519.8	5598.2	9940.6	271.5	905.5	1047.6	1018.9	1492	489	253	684.3	580.5
THBS1	3302.6	2347.5	2651.8	1380.6	1988.6	2568.7	1516.3	4621.2	2523	1961.7	3256.1	2446	3199	2110.6	1621.1	2348.4	2036.7	2816.1	2496.8	3532.7	6009.8	2649.7	3060	2848.3	1254.4	2083	2446.9	2064.1	2819.1	2475.2	2577.9	3269.6	1682.1	3543.3	2022.1	2676.3	2077.5	2764.1	2348.4	3161.8	2483.7	2091.5	2428.2	2229.6	2348.5	2137.1	2807	2667.8	1795.1
THBS2	184580	289485	202764	391829	412312	326686	281884	353990	228177	274303	430413	195616	190606	167175	172540	330033	401708	230126	188961	222774	315331	307862	223943	190322	311412	280820	234939	269885	191770	337302	238734	184774	251399	249297	339938	206122	255466	111614	118594	206881	155165	173189	369589	239206	294591	375075	302203	265424	242199
THBS4	351.9	330	255.8	351.9	188	224.5	305.2	434.7	315.4	235.8	294	517.9	334	330.4	445.6	431.9	551.1	315.2	516.3	224.1	204.6	369.5	295	486	221	305.1	201.4	328.1	275.8	518.8	299.8	554.9	311.1	876.9	406.6	487.2	427.3	427.8	524.4	182	362	580.4	383.1	542.1	534.8	483.5	179.5	411.2	353.2
THPO	157.5	288.6	240.1	485.2	640.7	449.2	466.8	348.9	306.7	366.7	547.1	131.9	320.5	299.5	221.2	297.9	210.6	689	343.7	295.1	407.7	638.5	289	362	426.6	539.4	358.4	258	270.9	741.1	308.5	142.5	611	339.2	311.9	483	341.2	219.1	128.9	290.4	418.5	252.3	518	233.1	456.4	408.5	472.8	212.4	439.1
TIE1	4646.8	6588.9	3287.3	7006.8	7537.6	9298.4	6764.1	6095.1	8417.9	7816.8	8739.8	4507.4	3363.8	6958.8	6482	4626.2	5804.8	8325.8	5442.1	8809.5	8367.3	12163.2	5639.9	6235.8	9702.4	8838.9	8981.7	3088	6666.9	6699.7	4909.5	2681.3	6823.1	7996.8	9152.1	7165.3	6055.6	5395.9	4187.1	5363.1	3787.1	3852.9	7100.7	5248.1	5091.6	10489.8	9916.5	3695.8	7186.7
TIMP1	4039.4	4744	4032.8	3645.7	5832.6	3516	5715.3	6822.4	3099.5	5446	8049.1	5497.5	5311.8	6216.9	5638	4347.6	6591.8	8080.6	4834	6212.7	5869.2	4136.8	4545.4	7156.3	5122.8	5920.5	6040.5	2874.1	5332.6	5653.8	5483.8	3811.4	4874.3	4889.7	4793.3	4768.6	5314.9	4631.5	4925.3	4611.2	4523.9	3005.2	7100.1	3911.7	4165	5772.1	7824.2	3199.8	3071.8
[truncated: 108 more rows]
[truncated: 56 more columns]

## Sheet: Table S3
Protein	FC	p	p adj
14-3-3	2.7412	8.0106e-07	1.85681e-06
ACVR1B	1.2715	0.00395901	0.00607825
ADAM12	3.6947	9.59793e-09	2.64247e-08
ADAMTS15	1.30105	8.28529e-05	0.000153584
[truncated: 352 more rows]

## Sheet: Table S4
Protein	q	p	HR
[truncated: 346 more rows]

## Sheet: Table S5
	Pearson r	Spearman rho
[truncated: 214 more rows]

[truncated: 2 more sheets: Table S6, Table S7]
